# Supplementary material for: [(1,2,5,6-η)-Cyclo­octa-1,5-diene](1-ethyl-4-isopropyl-1,2,4-triazol-5-yl­idene)(tri­phenylphos­phane)iridium(I) tetra­fluorido­borate di­chloro­methane sesquisolvate
Source: IUCrdata. 2023 Oct 19;8(Pt 10):x230903. doi: 10.1107/S2414314623009033 (PMC10626851; doi:10.1107/S2414314623009033)
Supplement: Supplementary file 1 [file x-08-x230903-sup1.cif]

##############################################################################
#                                                                            #
# This CIF contains the data for a data article accepted for                 #
# publication in IUCrData. It conforms to the requirements of                #
# Notes for Authors for IUCrData, and has been                               #
# peer reviewed under the auspices of IUCrData.                              #
#                                                                            #
# Full details of the Crystallographic Information File format               #
# are given in the paper "The Crystallographic Information File (CIF):       #
# a New Standard Archive File for Crystallography" by S. R. Hall, F. H.      #
# Allen and I. D. Brown [Acta Cryst. (1991), A47, 655-685].                  #
#                                                                            #
# The current version of the core CIF dictionary is obtainable from          #
# ftp://ftp.iucr.org/pub/cif_core.dic.                                       #
#                                                                            #
# Software is freely available for graphical display of the structure(s)     #
# in this CIF. For information consult the CIF software page                 #
# http://www.iucr.org/resources/cif/software.                                #
#                                                                            #
# This file may be used for bona fide research purposes within the           #
# scientific community so long as proper attribution is given to the data    # 
# article from which it was obtained.                                        #
#                                                                            #
##############################################################################
data_I
_audit_creation_method
;
Olex2 1.3
(compiled 2020.11.12 svn.r5f609507 for OlexSys, GUI svn.r6408)
;
_journal_date_recd_electronic     2023-10-02
_journal_date_accepted     2023-10-14
_journal_name_full     'IUCrData'
_journal_year     2023
_journal_volume     8
_journal_issue     10
_journal_page_first     0
_journal_page_last     0
_journal_paper_category     HM
_journal_paper_doi     10.1107/S2414314623009033
_journal_coeditor_code     HB4453
_publ_contact_author_name     'Edward Rajaseelan'
_publ_contact_author_address
;
Department of Chemistry, Millersville University, Millersville, PA 17551, USA
;
_publ_contact_author_email     'edward.rajaseelan@millersville.edu'
_publ_contact_author_fax     ?
_publ_contact_author_phone     ?
_publ_section_title
;\
[(1,2,5,6-\h)-Cycloocta-1,5-diene](1-ethyl-4-isopropyl-1,2,4-triazol-5-ylidene)\
(triphenylphosphane)iridium(I) tetrafluoridoborate dichloromethane
sesquisolvate
;
loop_
    _publ_author_name
    _publ_author_footnote
    _publ_author_address
    'Maynard, Aaron' .
;
Department of Chemistry, Millersville University, Millersville, PA 17551, USA
;
    'Gau, Michael' .
;
Department of Chemistry, University of Pennsylvania, Philadelphia, PA 19104, USA
;
    'Albert, Daniel R.' .
;
Department of Chemistry, Millersville University, Millersville, PA 17551, USA
;
    'Rajaseelan, Edward' .
;
Department of Chemistry, Millersville University, Millersville, PA 17551, USA
;
_publ_section_synopsis
;
The synthesis and crystal structure of a new triazole-based N-heterocyclic
carbene iridium(I) cationic complex with a tetrafluoridoborate counter-anion
and solvated dichloromethane is reported. The IrI center of the cationic
complex has a distorted square-planar conformation, formed by a bidentate
cycloocta-1,5-diene (COD) ligand, an N-heterocyclic carbene, and a
tripheylphosphane ligand. There are weak hydrogen-bonding interactions between
C---H groupings of the iridium complex and F atoms of the [BF4]--
counter-ions.
;
_chemical_name_systematic
;\
[(1,2,5,6-\h)-Cycloocta-1,5-diene](1-ethyl-4-isopropyl-1,2,4-triazol-5-ylidene)\
(triphenylphosphane)iridium(I) tetrafluoridoborate dichloromethane
sesquisolvate
;
_chemical_name_common     ?
_chemical_formula_moiety     'C33 H40 Ir N3 P +, B F4 -, 1.5(C H2 Cl2)'
_chemical_formula_sum     'C34.50 H43 B Cl3 F4 Ir N3 P'
_chemical_formula_iupac
                       '[Ir (C8 H12) (C7 H13 N3) (C18 H15 P)] B F4, 1.5C H2 Cl2'
_chemical_formula_weight     916.05
_chemical_melting_point     ?
_space_group_crystal_system     triclinic
_space_group_name_H-M_alt     'P -1'
_space_group_name_Hall     '-P 1'
loop_
    _space_group_symop_operation_xyz
    'x, y, z'
    '-x, -y, -z'
_cell_length_a     10.8268(2)
_cell_length_b     12.5379(2)
_cell_length_c     14.0896(2)
_cell_angle_alpha     87.4210(10)
_cell_angle_beta     86.9880(10)
_cell_angle_gamma     77.089(2)
_cell_volume     1860.58(5)
_cell_formula_units_Z     2
_cell_measurement_reflns_used     39800
_cell_measurement_theta_min     2.1420
_cell_measurement_theta_max     28.3040
_cell_measurement_temperature     100
_exptl_crystal_description     plate
_exptl_crystal_colour     red
_exptl_crystal_size_max     0.23
_exptl_crystal_size_mid     0.15
_exptl_crystal_size_min     0.05
_exptl_crystal_density_diffrn     1.635
_exptl_crystal_density_meas     ?
_exptl_crystal_density_method     ?
_exptl_crystal_F_000     910
_exptl_absorpt_coefficient_mu     3.895
_exptl_absorpt_correction_type     multi-scan
_exptl_absorpt_process_details
;
(CrysAlisPro; Rigaku OD, 2022)
;
_exptl_absorpt_correction_T_min     0.74274
_exptl_absorpt_correction_T_max     1.00000
_diffrn_ambient_temperature     99.96(14)
_diffrn_source     ?
_diffrn_radiation_type     MoK\a
_diffrn_radiation_wavelength     0.71073
_diffrn_measurement_device_type     'Rigaku XtaLAB Synergy-S'
_diffrn_measurement_device     '\k-geometry diffractometer'
_diffrn_measurement_method     '\w scans'
_diffrn_detector_area_resol_mean     10.0
_diffrn_reflns_number     56836
_diffrn_reflns_av_R_equivalents     0.0472
_diffrn_reflns_av_unetI/netI     0.0319
_diffrn_reflns_theta_min     1.932
_diffrn_reflns_theta_max     28.282
_diffrn_reflns_theta_full     25.242
_diffrn_measured_fraction_theta_max     1.000
_diffrn_measured_fraction_theta_full     1.000
_diffrn_reflns_limit_h_min     -14
_diffrn_reflns_limit_h_max     14
_diffrn_reflns_limit_k_min     -16
_diffrn_reflns_limit_k_max     16
_diffrn_reflns_limit_l_min     -18
_diffrn_reflns_limit_l_max     18
_refine_special_details
;
The H atoms were placed in claculated locations (C---H =
0.95--0.99 \%A) and refined as riding atoms with <i>U</i>~iso~(H) =
1.2<i>U</i>~eq~(C) or 1.5<i>U</i>~eq~(methyl C).
;
_reflns_number_total     9245
_reflns_number_gt     8573
_reflns_threshold_expression     'I > 2\s(I)'
_refine_ls_structure_factor_coef     Fsqd
_refine_ls_matrix_type     full
_refine_ls_R_factor_all     0.0275
_refine_ls_R_factor_gt     0.0244
_refine_ls_wR_factor_gt     0.0585
_refine_ls_wR_factor_ref     0.0593
_refine_ls_goodness_of_fit_ref     1.047
_refine_ls_restrained_S_all     1.038
_refine_ls_number_reflns     9245
_refine_ls_number_parameters     535
_refine_ls_number_restraints     258
_refine_ls_hydrogen_treatment     constr
_refine_ls_weighting_scheme     calc
_refine_ls_weighting_details
              'w=1/[\s^2^(Fo^2^)+(0.0306P)^2^+1.9588P] where P=(Fo^2^+2Fc^2^)/3'
_atom_sites_solution_hydrogens     geom
_atom_sites_solution_primary     iterative
_atom_sites_solution_secondary     ?
_refine_ls_shift/su_max     0.005
_refine_ls_shift/su_mean     0.000
_refine_diff_density_max     1.042
_refine_diff_density_min     -1.325
_refine_ls_extinction_method     none
_refine_ls_extinction_coef     .
loop_
    _atom_type_symbol
    _atom_type_description
    _atom_type_scat_dispersion_real
    _atom_type_scat_dispersion_imag
    _atom_type_scat_source
    'C' 'C' 0.0033 0.0016
                         'International Tables Vol C Tables 4.2.6.8 and 6.1.1.4'
    'H' 'H' 0.0000 0.0000
                         'International Tables Vol C Tables 4.2.6.8 and 6.1.1.4'
    'B' 'B' 0.0013 0.0007
                         'International Tables Vol C Tables 4.2.6.8 and 6.1.1.4'
    'Cl' 'Cl' 0.1484 0.1585
                         'International Tables Vol C Tables 4.2.6.8 and 6.1.1.4'
    'F' 'F' 0.0171 0.0103
                         'International Tables Vol C Tables 4.2.6.8 and 6.1.1.4'
    'Ir' 'Ir' -1.4442 7.9887
                         'International Tables Vol C Tables 4.2.6.8 and 6.1.1.4'
    'N' 'N' 0.0061 0.0033
                         'International Tables Vol C Tables 4.2.6.8 and 6.1.1.4'
    'P' 'P' 0.1023 0.0942
                         'International Tables Vol C Tables 4.2.6.8 and 6.1.1.4'
_computing_data_collection
;
CrysAlisPro 1.171.42.79a (Rigaku OD, 2022)
;
_computing_cell_refinement
;
CrysAlisPro 1.171.42.79a (Rigaku OD, 2022)
;
_computing_data_reduction
;
CrysAlisPro 1.171.42.79a (Rigaku OD, 2022)
;
_computing_structure_solution
;
<i>olex2.solve</i> 1.3 (Bourhis <i>et al.</i>,  2015)
;
_computing_structure_refinement
;
<i>SHELXL2018/3</i> (Sheldrick, 2015)
;
_computing_molecular_graphics
;
Olex2 1.3 (Dolomanov <i>et al.</i>,  2009)
;
_computing_publication_material
;
publCIF (Westrip, 2010)
;
loop_
    _atom_site_type_symbol
    _atom_site_label
    _atom_site_fract_x
    _atom_site_fract_y
    _atom_site_fract_z
    _atom_site_U_iso_or_equiv
    _atom_site_adp_type
    _atom_site_calc_flag
    _atom_site_occupancy
    _atom_site_disorder_assembly
    _atom_site_disorder_group
    Ir Ir1 0.42879(2) 0.31295(2) 0.83228(2) 0.01084(4) Uani d 1 . .
    P P1 0.46138(6) 0.24673(5) 0.67973(5) 0.01209(13) Uani d 1 . .
    N N1 0.4873(2) 0.53500(18) 0.77520(16) 0.0137(4) Uani d 1 . .
    N N2 0.5831(2) 0.59119(18) 0.75973(17) 0.0172(5) Uani d 1 . .
    N N3 0.6578(2) 0.41849(18) 0.80404(15) 0.0135(4) Uani d 1 . .
    C C1 0.5294(2) 0.4294(2) 0.80093(17) 0.0122(5) Uani d 1 . .
    C C2 0.6853(3) 0.5177(2) 0.7791(2) 0.0170(5) Uani d 1 . .
    H H2 0.768330 0.531266 0.776228 0.020 Uiso calc 1 . .
    C C3 0.3587(3) 0.5900(2) 0.7484(2) 0.0174(5) Uani d 1 . .
    H H3A 0.300273 0.540968 0.765245 0.021 Uiso calc 1 . .
    H H3B 0.358718 0.603485 0.678623 0.021 Uiso calc 1 . .
    C C4 0.3101(3) 0.6974(2) 0.7964(2) 0.0214(6) Uani d 1 . .
    H H4A 0.227615 0.733449 0.771804 0.032 Uiso calc 1 . .
    H H4B 0.370357 0.744625 0.783539 0.032 Uiso calc 1 . .
    H H4C 0.300708 0.683791 0.865200 0.032 Uiso calc 1 . .
    C C5 0.7507(2) 0.3164(2) 0.8281(2) 0.0160(5) Uani d 1 . .
    H H5 0.706314 0.254383 0.829472 0.019 Uiso calc 1 . .
    C C6 0.8591(3) 0.2942(3) 0.7526(2) 0.0233(6) Uani d 1 . .
    H H6A 0.824114 0.296898 0.689585 0.035 Uiso calc 1 . .
    H H6B 0.913142 0.221557 0.765008 0.035 Uiso calc 1 . .
    H H6C 0.909510 0.349854 0.754893 0.035 Uiso calc 1 . .
    C C7 0.8005(3) 0.3224(3) 0.9268(2) 0.0300(7) Uani d 1 . .
    H H7A 0.845658 0.382012 0.926709 0.045 Uiso calc 1 . .
    H H7B 0.858543 0.252941 0.943229 0.045 Uiso calc 1 . .
    H H7C 0.729154 0.336229 0.973736 0.045 Uiso calc 1 . .
    C C8 0.5887(3) 0.2803(2) 0.60086(18) 0.0151(5) Uani d 1 . .
    C C9 0.5887(3) 0.3908(2) 0.58311(19) 0.0170(5) Uani d 1 . .
    H H9 0.524697 0.445208 0.612714 0.020 Uiso calc 1 . .
    C C10 0.6805(3) 0.4223(3) 0.5230(2) 0.0213(6) Uani d 1 . .
    H H10 0.680084 0.497754 0.512465 0.026 Uiso calc 1 . .
    C C11 0.7729(3) 0.3438(3) 0.4781(2) 0.0260(7) Uani d 1 . .
    H H11 0.836610 0.365090 0.437482 0.031 Uiso calc 1 . .
    C C12 0.7720(3) 0.2347(3) 0.4928(2) 0.0277(7) Uani d 1 . .
    H H12 0.833794 0.180955 0.460532 0.033 Uiso calc 1 . .
    C C13 0.6813(3) 0.2023(3) 0.5544(2) 0.0223(6) Uani d 1 . .
    H H13 0.682573 0.126664 0.564848 0.027 Uiso calc 1 . .
    C C14 0.4928(3) 0.0979(2) 0.68138(18) 0.0151(5) Uani d 1 . .
    C C15 0.6038(3) 0.0395(2) 0.7234(2) 0.0200(6) Uani d 1 . .
    H H15 0.662608 0.078059 0.744960 0.024 Uiso calc 1 . .
    C C16 0.6284(3) -0.0734(2) 0.7338(2) 0.0234(6) Uani d 1 . .
    H H16 0.703916 -0.112412 0.761865 0.028 Uiso calc 1 . .
    C C17 0.5414(3) -0.1292(2) 0.7027(2) 0.0238(6) Uani d 1 . .
    H H17 0.558009 -0.206801 0.708941 0.029 Uiso calc 1 . .
    C C18 0.4307(3) -0.0723(2) 0.6627(2) 0.0241(6) Uani d 1 . .
    H H18 0.371063 -0.110976 0.642770 0.029 Uiso calc 1 . .
    C C19 0.4061(3) 0.0411(2) 0.6514(2) 0.0198(6) Uani d 1 . .
    H H19 0.330383 0.079633 0.623336 0.024 Uiso calc 1 . .
    C C20 0.3257(2) 0.2926(2) 0.60536(18) 0.0133(5) Uani d 1 . .
    C C21 0.3355(3) 0.2633(2) 0.5099(2) 0.0193(6) Uani d 1 . .
    H H21 0.412847 0.220680 0.484384 0.023 Uiso calc 1 . .
    C C22 0.2324(3) 0.2965(3) 0.4526(2) 0.0241(6) Uani d 1 . .
    H H22 0.239487 0.276844 0.387901 0.029 Uiso calc 1 . .
    C C23 0.1186(3) 0.3586(3) 0.4898(2) 0.0240(6) Uani d 1 . .
    H H23 0.047804 0.380270 0.450726 0.029 Uiso calc 1 . .
    C C24 0.1087(3) 0.3888(2) 0.5836(2) 0.0234(6) Uani d 1 . .
    H H24 0.031145 0.431820 0.608514 0.028 Uiso calc 1 . .
    C C25 0.2116(3) 0.3567(2) 0.6418(2) 0.0177(5) Uani d 1 . .
    H H25 0.204365 0.378170 0.706068 0.021 Uiso calc 1 . .
    C C26 0.3710(5) 0.1670(7) 0.8993(6) 0.0169(11) Uani d 0.65 A 1
    H H26 0.408861 0.096875 0.867303 0.020 Uiso calc 0.65 A 1
    C C26* 0.4032(12) 0.1559(14) 0.8990(13) 0.0170(13) Uani d 0.35 A 2
    H H26* 0.440662 0.090734 0.860185 0.020 Uiso calc 0.35 A 2
    C C27 0.2664(6) 0.2317(5) 0.8550(4) 0.0151(10) Uani d 0.65 A 1
    H H27 0.242293 0.199930 0.796722 0.018 Uiso calc 0.65 A 1
    C C27* 0.2892(14) 0.2125(12) 0.8706(10) 0.0182(14) Uani d 0.35 A 2
    H H27* 0.260222 0.180920 0.814109 0.022 Uiso calc 0.35 A 2
    C C28 0.1581(5) 0.3082(5) 0.9061(4) 0.0213(9) Uani d 0.65 A 1
    H H28A 0.103175 0.264036 0.939870 0.026 Uiso calc 0.65 A 1
    H H28B 0.106647 0.356049 0.858195 0.026 Uiso calc 0.65 A 1
    C C28* 0.1784(9) 0.2735(8) 0.9343(7) 0.0209(12) Uani d 0.35 A 2
    H H28C 0.097464 0.269089 0.906701 0.025 Uiso calc 0.35 A 2
    H H28D 0.181611 0.236352 0.997880 0.025 Uiso calc 0.35 A 2
    C C29 0.1991(5) 0.3808(5) 0.9783(4) 0.0193(9) Uani d 0.65 A 1
    H H29A 0.134718 0.450504 0.982135 0.023 Uiso calc 0.65 A 1
    H H29B 0.201350 0.343581 1.041854 0.023 Uiso calc 0.65 A 1
    C C29* 0.1799(10) 0.3920(9) 0.9454(7) 0.0207(13) Uani d 0.35 A 2
    H H29C 0.129596 0.436617 0.895140 0.025 Uiso calc 0.35 A 2
    H H29D 0.138651 0.415765 1.007631 0.025 Uiso calc 0.35 A 2
    C C30 0.3295(8) 0.4067(9) 0.9534(5) 0.0151(11) Uani d 0.65 A 1
    H H30 0.327373 0.486865 0.947260 0.018 Uiso calc 0.65 A 1
    C C30* 0.3094(17) 0.4132(19) 0.9397(12) 0.0175(14) Uani d 0.35 A 2
    H H30* 0.309374 0.492744 0.930832 0.021 Uiso calc 0.35 A 2
    C C31 0.4450(6) 0.3434(8) 0.9842(7) 0.0163(11) Uani d 0.65 A 1
    H H31 0.508946 0.387536 0.995072 0.020 Uiso calc 0.65 A 1
    C C31* 0.4167(14) 0.3534(16) 0.9850(14) 0.0171(14) Uani d 0.35 A 2
    H H31* 0.477292 0.398121 1.002506 0.021 Uiso calc 0.35 A 2
    C C32 0.4657(5) 0.2386(4) 1.0399(3) 0.0197(9) Uani d 0.65 A 1
    H H32A 0.445303 0.253878 1.107962 0.024 Uiso calc 0.65 A 1
    H H32B 0.556294 0.201240 1.033323 0.024 Uiso calc 0.65 A 1
    C C32* 0.4137(10) 0.2520(9) 1.0527(7) 0.0194(12) Uani d 0.35 A 2
    H H32C 0.475830 0.248433 1.102566 0.023 Uiso calc 0.35 A 2
    H H32D 0.328457 0.261141 1.084544 0.023 Uiso calc 0.35 A 2
    C C33 0.3834(5) 0.1614(4) 1.0075(3) 0.0194(8) Uani d 0.65 A 1
    H H33A 0.421986 0.085219 1.028067 0.023 Uiso calc 0.65 A 1
    H H33B 0.297834 0.181703 1.038865 0.023 Uiso calc 0.65 A 1
    C C33* 0.4445(10) 0.1451(8) 1.0004(6) 0.0191(12) Uani d 0.35 A 2
    H H33C 0.537188 0.115216 1.000228 0.023 Uiso calc 0.35 A 2
    H H33D 0.402844 0.091744 1.035702 0.023 Uiso calc 0.35 A 2
    Cl Cl1 0.86248(11) 0.00478(10) 0.89852(9) 0.0580(3) Uani d 1 . .
    Cl Cl2 1.12218(14) -0.00307(12) 0.82944(14) 0.0864(5) Uani d 1 . .
    C C34 1.0052(5) -0.0780(4) 0.8554(5) 0.0756(17) Uani d 1 . .
    H H34A 1.036204 -0.136525 0.903530 0.091 Uiso calc 1 . .
    H H34B 0.989458 -0.113255 0.797146 0.091 Uiso calc 1 . .
    Cl Cl3 0.9176(2) -0.0652(2) 0.43518(18) 0.0604(6) Uani d 0.5 B -1
    Cl Cl4 0.9699(3) 0.0021(2) 0.6212(2) 0.0676(7) Uani d 0.5 B -1
    C C35 0.9003(9) -0.0864(8) 0.5585(7) 0.059(2) Uani d 0.5 B -1
    H H35A 0.940425 -0.163232 0.575832 0.071 Uiso calc 0.5 B -1
    H H35B 0.808940 -0.074099 0.577268 0.071 Uiso calc 0.5 B -1
    F F1 -0.0293(15) 0.5305(13) 0.7887(8) 0.037(2) Uani d 0.4 C 1
    F F1* -0.0197(11) 0.5456(10) 0.7573(6) 0.0390(17) Uani d 0.6 C 2
    F F2 0.0497(11) 0.6626(8) 0.7107(9) 0.043(2) Uani d 0.4 C 1
    F F2* 0.0260(7) 0.7081(5) 0.7056(5) 0.0344(13) Uani d 0.6 C 2
    F F3 -0.15067(19) 0.70529(16) 0.79144(15) 0.0359(5) Uani d 1 . .
    F F4 0.0361(2) 0.65703(19) 0.86652(14) 0.0397(5) Uani d 1 . .
    B B1 -0.0248(3) 0.6476(3) 0.7842(3) 0.0265(8) Uani d 1 . .
loop_
    _atom_site_aniso_label
    _atom_site_aniso_U_11
    _atom_site_aniso_U_22
    _atom_site_aniso_U_33
    _atom_site_aniso_U_12
    _atom_site_aniso_U_13
    _atom_site_aniso_U_23
    Ir1 0.01229(5) 0.01067(5) 0.01045(5) -0.00460(4) 0.00090(3) -0.00118(3)
    P1 0.0135(3) 0.0110(3) 0.0118(3) -0.0027(2) 0.0000(2) -0.0013(2)
    N1 0.0145(11) 0.0123(10) 0.0155(11) -0.0051(8) -0.0009(8) -0.0005(8)
    N2 0.0169(11) 0.0133(11) 0.0232(12) -0.0076(9) 0.0003(9) -0.0002(9)
    N3 0.0131(10) 0.0129(11) 0.0153(11) -0.0046(8) 0.0007(8) -0.0005(8)
    C1 0.0134(12) 0.0136(12) 0.0095(11) -0.0022(10) 0.0013(9) -0.0034(9)
    C2 0.0154(13) 0.0143(13) 0.0228(14) -0.0067(10) 0.0012(10) -0.0015(10)
    C3 0.0171(13) 0.0155(13) 0.0194(13) -0.0025(10) -0.0051(10) 0.0007(10)
    C4 0.0170(14) 0.0189(14) 0.0279(15) -0.0025(11) -0.0019(11) -0.0008(11)
    C5 0.0126(12) 0.0122(12) 0.0224(14) -0.0010(10) -0.0021(10) 0.0018(10)
    C6 0.0181(14) 0.0254(15) 0.0229(15) 0.0025(12) 0.0003(11) -0.0032(12)
    C7 0.0268(16) 0.0378(19) 0.0199(15) 0.0053(14) -0.0036(12) -0.0022(13)
    C8 0.0156(13) 0.0199(13) 0.0105(12) -0.0052(10) -0.0011(9) -0.0017(10)
    C9 0.0179(13) 0.0200(14) 0.0128(12) -0.0037(11) -0.0012(10) 0.0002(10)
    C10 0.0226(14) 0.0284(16) 0.0153(13) -0.0116(12) -0.0038(11) 0.0063(11)
    C11 0.0175(14) 0.0454(19) 0.0166(14) -0.0110(13) -0.0009(11) 0.0040(13)
    C12 0.0186(15) 0.0421(19) 0.0193(15) -0.0006(13) 0.0043(11) -0.0056(13)
    C13 0.0216(14) 0.0238(15) 0.0195(14) -0.0001(12) 0.0012(11) -0.0058(11)
    C14 0.0199(13) 0.0121(12) 0.0131(12) -0.0027(10) -0.0005(10) -0.0019(9)
    C15 0.0229(14) 0.0160(14) 0.0207(14) -0.0032(11) -0.0037(11) -0.0002(11)
    C16 0.0272(16) 0.0197(14) 0.0197(14) 0.0020(12) -0.0004(12) 0.0019(11)
    C17 0.0371(17) 0.0118(13) 0.0210(14) -0.0037(12) 0.0064(12) -0.0016(11)
    C18 0.0362(17) 0.0168(14) 0.0221(15) -0.0119(13) -0.0015(12) -0.0024(11)
    C19 0.0256(15) 0.0163(13) 0.0173(13) -0.0038(11) -0.0027(11) -0.0004(10)
    C20 0.0149(12) 0.0110(12) 0.0145(12) -0.0041(10) -0.0017(9) 0.0016(9)
    C21 0.0167(13) 0.0224(14) 0.0170(13) -0.0002(11) -0.0013(10) -0.0018(11)
    C22 0.0240(15) 0.0318(17) 0.0158(14) -0.0036(13) -0.0043(11) -0.0020(12)
    C23 0.0170(14) 0.0296(16) 0.0256(15) -0.0053(12) -0.0076(11) 0.0064(12)
    C24 0.0151(13) 0.0236(15) 0.0299(16) -0.0020(11) 0.0020(11) 0.0025(12)
    C25 0.0172(13) 0.0156(13) 0.0204(13) -0.0050(10) 0.0021(10) 0.0010(10)
    C26 0.020(3) 0.019(2) 0.0149(16) -0.011(2) -0.001(2) -0.0004(15)
    C26* 0.019(3) 0.020(2) 0.015(2) -0.010(3) -0.003(3) 0.003(2)
    C27 0.015(2) 0.021(2) 0.013(2) -0.0122(18) -0.0021(16) 0.0018(16)
    C27* 0.019(3) 0.022(3) 0.015(2) -0.008(2) -0.001(2) -0.001(2)
    C28 0.0175(18) 0.030(2) 0.0171(19) -0.0084(17) -0.0009(16) 0.0064(16)
    C28* 0.018(2) 0.027(3) 0.018(3) -0.006(2) 0.000(2) 0.003(2)
    C29 0.0170(19) 0.0257(19) 0.014(2) -0.0031(16) 0.0018(17) -0.0017(18)
    C29* 0.018(2) 0.027(2) 0.015(3) -0.002(2) 0.000(2) 0.000(2)
    C30 0.015(3) 0.0189(19) 0.012(2) -0.0059(19) 0.0013(17) -0.0042(18)
    C30* 0.018(3) 0.022(2) 0.012(3) -0.003(2) -0.001(2) -0.005(2)
    C31 0.017(3) 0.022(2) 0.0106(15) -0.005(2) -0.002(2) -0.0024(15)
    C31* 0.019(3) 0.021(2) 0.012(2) -0.006(3) -0.001(3) -0.003(2)
    C32 0.022(2) 0.0242(18) 0.0134(16) -0.0053(19) -0.0022(17) 0.0012(14)
    C32* 0.020(3) 0.023(2) 0.014(2) -0.004(3) -0.002(2) 0.001(2)
    C33 0.022(2) 0.0211(18) 0.0158(16) -0.0069(18) -0.0009(17) 0.0033(14)
    C33* 0.021(3) 0.022(2) 0.014(2) -0.006(2) -0.003(2) 0.0038(19)
    Cl1 0.0514(6) 0.0527(6) 0.0722(8) -0.0151(5) -0.0070(5) -0.0036(6)
    Cl2 0.0627(8) 0.0624(8) 0.1313(14) -0.0159(7) 0.0148(9) 0.0144(8)
    C34 0.064(3) 0.031(2) 0.130(5) -0.011(2) 0.010(3) 0.007(3)
    Cl3 0.0549(13) 0.0673(15) 0.0593(14) -0.0123(11) -0.0103(11) -0.0030(11)
    Cl4 0.0732(17) 0.0561(14) 0.0708(16) -0.0035(12) -0.0137(13) -0.0154(12)
    C35 0.047(5) 0.060(6) 0.072(7) -0.013(4) -0.001(5) -0.015(5)
    F1 0.023(4) 0.027(4) 0.062(7) -0.005(3) -0.007(5) -0.017(5)
    F1* 0.035(3) 0.033(3) 0.047(4) -0.002(2) 0.003(3) -0.013(3)
    F2 0.032(4) 0.076(6) 0.027(3) -0.023(5) 0.003(3) -0.005(5)
    F2* 0.032(3) 0.058(4) 0.0184(18) -0.023(3) 0.0040(19) 0.003(3)
    F3 0.0325(11) 0.0314(11) 0.0401(11) -0.0016(8) 0.0078(9) -0.0008(9)
    F4 0.0430(12) 0.0611(14) 0.0251(10) -0.0329(11) -0.0002(9) -0.0033(9)
    B1 0.0208(17) 0.039(2) 0.0243(17) -0.0156(15) 0.0060(13) -0.0119(15)
_geom_special_details
;
 All esds (except the esd in the dihedral angle between two l.s. planes)
 are estimated using the full covariance matrix.  The cell esds are taken
 into account individually in the estimation of esds in distances, angles
 and torsion angles; correlations between esds in cell parameters are only
 used when they are defined by crystal symmetry.  An approximate (isotropic)
 treatment of cell esds is used for estimating esds involving l.s. planes.
;
loop_
    _geom_bond_atom_site_label_1
    _geom_bond_atom_site_label_2
    _geom_bond_site_symmetry_2
    _geom_bond_distance
    _geom_bond_publ_flag
    Ir1 P1 . 2.3203(6) ?
    Ir1 C1 . 2.029(3) ?
    Ir1 C26 . 2.219(9) ?
    Ir1 C26* . 2.210(18) ?
    Ir1 C27 . 2.223(7) ?
    Ir1 C27* . 2.206(16) ?
    Ir1 C30 . 2.208(9) ?
    Ir1 C30* . 2.186(19) ?
    Ir1 C31 . 2.213(10) ?
    Ir1 C31* . 2.22(2) ?
    P1 C8 . 1.836(3) ?
    P1 C14 . 1.820(3) ?
    P1 C20 . 1.821(3) ?
    N1 N2 . 1.382(3) ?
    N1 C1 . 1.340(3) ?
    N1 C3 . 1.470(3) ?
    N2 C2 . 1.304(4) ?
    N3 C1 . 1.368(3) ?
    N3 C2 . 1.369(3) ?
    N3 C5 . 1.479(3) ?
    C2 H2 . 0.9500 ?
    C3 H3A . 0.9900 ?
    C3 H3B . 0.9900 ?
    C3 C4 . 1.508(4) ?
    C4 H4A . 0.9800 ?
    C4 H4B . 0.9800 ?
    C4 H4C . 0.9800 ?
    C5 H5 . 1.0000 ?
    C5 C6 . 1.528(4) ?
    C5 C7 . 1.528(4) ?
    C6 H6A . 0.9800 ?
    C6 H6B . 0.9800 ?
    C6 H6C . 0.9800 ?
    C7 H7A . 0.9800 ?
    C7 H7B . 0.9800 ?
    C7 H7C . 0.9800 ?
    C8 C9 . 1.397(4) ?
    C8 C13 . 1.393(4) ?
    C9 H9 . 0.9500 ?
    C9 C10 . 1.385(4) ?
    C10 H10 . 0.9500 ?
    C10 C11 . 1.385(4) ?
    C11 H11 . 0.9500 ?
    C11 C12 . 1.376(5) ?
    C12 H12 . 0.9500 ?
    C12 C13 . 1.393(4) ?
    C13 H13 . 0.9500 ?
    C14 C15 . 1.404(4) ?
    C14 C19 . 1.390(4) ?
    C15 H15 . 0.9500 ?
    C15 C16 . 1.383(4) ?
    C16 H16 . 0.9500 ?
    C16 C17 . 1.391(4) ?
    C17 H17 . 0.9500 ?
    C17 C18 . 1.384(5) ?
    C18 H18 . 0.9500 ?
    C18 C19 . 1.390(4) ?
    C19 H19 . 0.9500 ?
    C20 C21 . 1.402(4) ?
    C20 C25 . 1.401(4) ?
    C21 H21 . 0.9500 ?
    C21 C22 . 1.388(4) ?
    C22 H22 . 0.9500 ?
    C22 C23 . 1.392(4) ?
    C23 H23 . 0.9500 ?
    C23 C24 . 1.384(4) ?
    C24 H24 . 0.9500 ?
    C24 C25 . 1.394(4) ?
    C25 H25 . 0.9500 ?
    C26 H26 . 1.0000 ?
    C26 C27 . 1.396(8) ?
    C26 C33 . 1.534(9) ?
    C26* H26* . 1.0000 ?
    C26* C27* . 1.350(15) ?
    C26* C33* . 1.511(18) ?
    C27 H27 . 1.0000 ?
    C27 C28 . 1.511(8) ?
    C27* H27* . 1.0000 ?
    C27* C28* . 1.538(16) ?
    C28 H28A . 0.9900 ?
    C28 H28B . 0.9900 ?
    C28 C29 . 1.541(8) ?
    C28* H28C . 0.9900 ?
    C28* H28D . 0.9900 ?
    C28* C29* . 1.505(16) ?
    C29 H29A . 0.9900 ?
    C29 H29B . 0.9900 ?
    C29 C30 . 1.537(10) ?
    C29* H29C . 0.9900 ?
    C29* H29D . 0.9900 ?
    C29* C30* . 1.48(2) ?
    C30 H30 . 1.0000 ?
    C30 C31 . 1.402(8) ?
    C30* H30* . 1.0000 ?
    C30* C31* . 1.402(18) ?
    C31 H31 . 1.0000 ?
    C31 C32 . 1.479(10) ?
    C31* H31* . 1.0000 ?
    C31* C32* . 1.56(2) ?
    C32 H32A . 0.9900 ?
    C32 H32B . 0.9900 ?
    C32 C33 . 1.551(7) ?
    C32* H32C . 0.9900 ?
    C32* H32D . 0.9900 ?
    C32* C33* . 1.522(14) ?
    C33 H33A . 0.9900 ?
    C33 H33B . 0.9900 ?
    C33* H33C . 0.9900 ?
    C33* H33D . 0.9900 ?
    Cl1 C34 . 1.753(5) ?
    Cl2 C34 . 1.753(5) ?
    C34 H34A . 0.9900 ?
    C34 H34B . 0.9900 ?
    Cl3 C35 . 1.752(11) ?
    Cl4 C35 . 1.764(9) ?
    C35 H35A . 0.9900 ?
    C35 H35B . 0.9900 ?
    F1 B1 . 1.478(16) ?
    F1* B1 . 1.339(13) ?
    F2 B1 . 1.311(13) ?
    F2* B1 . 1.466(8) ?
    F3 B1 . 1.394(4) ?
    F4 B1 . 1.387(4) ?
loop_
    _geom_angle_atom_site_label_1
    _geom_angle_atom_site_label_2
    _geom_angle_atom_site_label_3
    _geom_angle_site_symmetry_1
    _geom_angle_site_symmetry_3
    _geom_angle
    _geom_angle_publ_flag
    C1 Ir1 P1 . . 92.69(7) ?
    C1 Ir1 C26 . . 160.8(2) ?
    C1 Ir1 C26* . . 153.1(4) ?
    C1 Ir1 C27 . . 161.03(17) ?
    C1 Ir1 C27* . . 169.3(4) ?
    C1 Ir1 C30 . . 90.8(3) ?
    C1 Ir1 C30* . . 92.2(6) ?
    C1 Ir1 C31 . . 87.4(3) ?
    C1 Ir1 C31* . . 90.2(5) ?
    C26 Ir1 P1 . . 95.9(2) ?
    C26 Ir1 C27 . . 36.63(19) ?
    C26* Ir1 P1 . . 94.3(5) ?
    C26* Ir1 C31* . . 79.7(7) ?
    C27 Ir1 P1 . . 89.18(18) ?
    C27* Ir1 P1 . . 92.1(4) ?
    C27* Ir1 C26* . . 35.6(4) ?
    C27* Ir1 C31* . . 86.4(6) ?
    C30 Ir1 P1 . . 158.19(17) ?
    C30 Ir1 C26 . . 87.6(3) ?
    C30 Ir1 C27 . . 80.8(3) ?
    C30 Ir1 C31 . . 37.0(2) ?
    C30* Ir1 P1 . . 150.5(4) ?
    C30* Ir1 C26* . . 94.4(7) ?
    C30* Ir1 C27* . . 79.0(7) ?
    C30* Ir1 C31* . . 37.1(4) ?
    C31 Ir1 P1 . . 164.72(18) ?
    C31 Ir1 C26 . . 79.8(4) ?
    C31 Ir1 C27 . . 95.7(3) ?
    C31* Ir1 P1 . . 171.5(5) ?
    C8 P1 Ir1 . . 119.96(9) ?
    C14 P1 Ir1 . . 111.55(9) ?
    C14 P1 C8 . . 104.04(12) ?
    C14 P1 C20 . . 105.26(12) ?
    C20 P1 Ir1 . . 113.78(9) ?
    C20 P1 C8 . . 100.68(12) ?
    N2 N1 C3 . . 118.2(2) ?
    C1 N1 N2 . . 113.4(2) ?
    C1 N1 C3 . . 127.7(2) ?
    C2 N2 N1 . . 103.5(2) ?
    C1 N3 C2 . . 108.2(2) ?
    C1 N3 C5 . . 125.7(2) ?
    C2 N3 C5 . . 126.0(2) ?
    N1 C1 Ir1 . . 128.93(19) ?
    N1 C1 N3 . . 103.5(2) ?
    N3 C1 Ir1 . . 127.53(19) ?
    N2 C2 N3 . . 111.4(2) ?
    N2 C2 H2 . . 124.3 ?
    N3 C2 H2 . . 124.3 ?
    N1 C3 H3A . . 109.0 ?
    N1 C3 H3B . . 109.0 ?
    N1 C3 C4 . . 113.0(2) ?
    H3A C3 H3B . . 107.8 ?
    C4 C3 H3A . . 109.0 ?
    C4 C3 H3B . . 109.0 ?
    C3 C4 H4A . . 109.5 ?
    C3 C4 H4B . . 109.5 ?
    C3 C4 H4C . . 109.5 ?
    H4A C4 H4B . . 109.5 ?
    H4A C4 H4C . . 109.5 ?
    H4B C4 H4C . . 109.5 ?
    N3 C5 H5 . . 108.2 ?
    N3 C5 C6 . . 110.7(2) ?
    N3 C5 C7 . . 110.3(2) ?
    C6 C5 H5 . . 108.2 ?
    C6 C5 C7 . . 111.2(2) ?
    C7 C5 H5 . . 108.2 ?
    C5 C6 H6A . . 109.5 ?
    C5 C6 H6B . . 109.5 ?
    C5 C6 H6C . . 109.5 ?
    H6A C6 H6B . . 109.5 ?
    H6A C6 H6C . . 109.5 ?
    H6B C6 H6C . . 109.5 ?
    C5 C7 H7A . . 109.5 ?
    C5 C7 H7B . . 109.5 ?
    C5 C7 H7C . . 109.5 ?
    H7A C7 H7B . . 109.5 ?
    H7A C7 H7C . . 109.5 ?
    H7B C7 H7C . . 109.5 ?
    C9 C8 P1 . . 117.8(2) ?
    C13 C8 P1 . . 123.7(2) ?
    C13 C8 C9 . . 118.4(3) ?
    C8 C9 H9 . . 119.5 ?
    C10 C9 C8 . . 121.0(3) ?
    C10 C9 H9 . . 119.5 ?
    C9 C10 H10 . . 120.0 ?
    C9 C10 C11 . . 120.0(3) ?
    C11 C10 H10 . . 120.0 ?
    C10 C11 H11 . . 120.2 ?
    C12 C11 C10 . . 119.7(3) ?
    C12 C11 H11 . . 120.2 ?
    C11 C12 H12 . . 119.7 ?
    C11 C12 C13 . . 120.7(3) ?
    C13 C12 H12 . . 119.7 ?
    C8 C13 C12 . . 120.3(3) ?
    C8 C13 H13 . . 119.9 ?
    C12 C13 H13 . . 119.9 ?
    C15 C14 P1 . . 117.8(2) ?
    C19 C14 P1 . . 122.6(2) ?
    C19 C14 C15 . . 119.3(3) ?
    C14 C15 H15 . . 119.6 ?
    C16 C15 C14 . . 120.8(3) ?
    C16 C15 H15 . . 119.6 ?
    C15 C16 H16 . . 120.3 ?
    C15 C16 C17 . . 119.3(3) ?
    C17 C16 H16 . . 120.3 ?
    C16 C17 H17 . . 119.8 ?
    C18 C17 C16 . . 120.3(3) ?
    C18 C17 H17 . . 119.8 ?
    C17 C18 H18 . . 119.7 ?
    C17 C18 C19 . . 120.5(3) ?
    C19 C18 H18 . . 119.7 ?
    C14 C19 H19 . . 120.1 ?
    C18 C19 C14 . . 119.8(3) ?
    C18 C19 H19 . . 120.1 ?
    C21 C20 P1 . . 119.5(2) ?
    C25 C20 P1 . . 121.1(2) ?
    C25 C20 C21 . . 119.4(2) ?
    C20 C21 H21 . . 119.9 ?
    C22 C21 C20 . . 120.2(3) ?
    C22 C21 H21 . . 119.9 ?
    C21 C22 H22 . . 119.9 ?
    C21 C22 C23 . . 120.1(3) ?
    C23 C22 H22 . . 119.9 ?
    C22 C23 H23 . . 120.0 ?
    C24 C23 C22 . . 120.0(3) ?
    C24 C23 H23 . . 120.0 ?
    C23 C24 H24 . . 119.7 ?
    C23 C24 C25 . . 120.5(3) ?
    C25 C24 H24 . . 119.7 ?
    C20 C25 H25 . . 120.1 ?
    C24 C25 C20 . . 119.8(3) ?
    C24 C25 H25 . . 120.1 ?
    Ir1 C26 H26 . . 114.4 ?
    C27 C26 Ir1 . . 71.8(4) ?
    C27 C26 H26 . . 114.4 ?
    C27 C26 C33 . . 122.7(6) ?
    C33 C26 Ir1 . . 111.9(5) ?
    C33 C26 H26 . . 114.4 ?
    Ir1 C26* H26* . . 114.0 ?
    C27* C26* Ir1 . . 72.0(9) ?
    C27* C26* H26* . . 114.0 ?
    C27* C26* C33* . . 124.8(12) ?
    C33* C26* Ir1 . . 110.5(10) ?
    C33* C26* H26* . . 114.0 ?
    Ir1 C27 H27 . . 114.5 ?
    C26 C27 Ir1 . . 71.5(4) ?
    C26 C27 H27 . . 114.5 ?
    C26 C27 C28 . . 124.5(6) ?
    C28 C27 Ir1 . . 109.1(4) ?
    C28 C27 H27 . . 114.5 ?
    Ir1 C27* H27* . . 112.8 ?
    C26* C27* Ir1 . . 72.4(10) ?
    C26* C27* H27* . . 112.8 ?
    C26* C27* C28* . . 126.9(12) ?
    C28* C27* Ir1 . . 112.1(8) ?
    C28* C27* H27* . . 112.8 ?
    C27 C28 H28A . . 108.6 ?
    C27 C28 H28B . . 108.6 ?
    C27 C28 C29 . . 114.6(4) ?
    H28A C28 H28B . . 107.6 ?
    C29 C28 H28A . . 108.6 ?
    C29 C28 H28B . . 108.6 ?
    C27* C28* H28C . . 108.9 ?
    C27* C28* H28D . . 108.9 ?
    H28C C28* H28D . . 107.7 ?
    C29* C28* C27* . . 113.3(9) ?
    C29* C28* H28C . . 108.9 ?
    C29* C28* H28D . . 108.9 ?
    C28 C29 H29A . . 108.8 ?
    C28 C29 H29B . . 108.8 ?
    H29A C29 H29B . . 107.7 ?
    C30 C29 C28 . . 113.7(5) ?
    C30 C29 H29A . . 108.8 ?
    C30 C29 H29B . . 108.8 ?
    C28* C29* H29C . . 108.9 ?
    C28* C29* H29D . . 108.9 ?
    H29C C29* H29D . . 107.7 ?
    C30* C29* C28* . . 113.2(11) ?
    C30* C29* H29C . . 108.9 ?
    C30* C29* H29D . . 108.9 ?
    Ir1 C30 H30 . . 113.7 ?
    C29 C30 Ir1 . . 112.3(5) ?
    C29 C30 H30 . . 113.7 ?
    C31 C30 Ir1 . . 71.7(6) ?
    C31 C30 C29 . . 124.6(7) ?
    C31 C30 H30 . . 113.7 ?
    Ir1 C30* H30* . . 112.8 ?
    C29* C30* Ir1 . . 110.9(11) ?
    C29* C30* H30* . . 112.8 ?
    C31* C30* Ir1 . . 72.9(11) ?
    C31* C30* C29* . . 127.5(15) ?
    C31* C30* H30* . . 112.8 ?
    Ir1 C31 H31 . . 113.4 ?
    C30 C31 Ir1 . . 71.3(5) ?
    C30 C31 H31 . . 113.4 ?
    C30 C31 C32 . . 127.4(7) ?
    C32 C31 Ir1 . . 109.8(5) ?
    C32 C31 H31 . . 113.4 ?
    Ir1 C31* H31* . . 114.5 ?
    C30* C31* Ir1 . . 70.0(11) ?
    C30* C31* H31* . . 114.5 ?
    C30* C31* C32* . . 122.9(13) ?
    C32* C31* Ir1 . . 112.7(10) ?
    C32* C31* H31* . . 114.5 ?
    C31 C32 H32A . . 109.1 ?
    C31 C32 H32B . . 109.1 ?
    C31 C32 C33 . . 112.5(5) ?
    H32A C32 H32B . . 107.8 ?
    C33 C32 H32A . . 109.1 ?
    C33 C32 H32B . . 109.1 ?
    C31* C32* H32C . . 109.1 ?
    C31* C32* H32D . . 109.1 ?
    H32C C32* H32D . . 107.9 ?
    C33* C32* C31* . . 112.4(9) ?
    C33* C32* H32C . . 109.1 ?
    C33* C32* H32D . . 109.1 ?
    C26 C33 C32 . . 112.3(4) ?
    C26 C33 H33A . . 109.2 ?
    C26 C33 H33B . . 109.2 ?
    C32 C33 H33A . . 109.2 ?
    C32 C33 H33B . . 109.2 ?
    H33A C33 H33B . . 107.9 ?
    C26* C33* C32* . . 114.2(9) ?
    C26* C33* H33C . . 108.7 ?
    C26* C33* H33D . . 108.7 ?
    C32* C33* H33C . . 108.7 ?
    C32* C33* H33D . . 108.7 ?
    H33C C33* H33D . . 107.6 ?
    Cl1 C34 H34A . . 109.2 ?
    Cl1 C34 H34B . . 109.2 ?
    Cl2 C34 Cl1 . . 112.1(3) ?
    Cl2 C34 H34A . . 109.2 ?
    Cl2 C34 H34B . . 109.2 ?
    H34A C34 H34B . . 107.9 ?
    Cl3 C35 Cl4 . . 111.7(6) ?
    Cl3 C35 H35A . . 109.3 ?
    Cl3 C35 H35B . . 109.3 ?
    Cl4 C35 H35A . . 109.3 ?
    Cl4 C35 H35B . . 109.3 ?
    H35A C35 H35B . . 107.9 ?
    F1* B1 F2* . . 108.8(5) ?
    F1* B1 F3 . . 109.8(6) ?
    F1* B1 F4 . . 116.2(5) ?
    F2 B1 F1 . . 107.2(7) ?
    F2 B1 F3 . . 121.4(5) ?
    F2 B1 F4 . . 108.6(6) ?
    F3 B1 F1 . . 105.8(7) ?
    F3 B1 F2* . . 101.5(4) ?
    F4 B1 F1 . . 102.0(6) ?
    F4 B1 F2* . . 109.4(4) ?
    F4 B1 F3 . . 110.1(3) ?
loop_
    _geom_torsion_atom_site_label_1
    _geom_torsion_atom_site_label_2
    _geom_torsion_atom_site_label_3
    _geom_torsion_atom_site_label_4
    _geom_torsion_site_symmetry_1
    _geom_torsion_site_symmetry_2
    _geom_torsion_site_symmetry_3
    _geom_torsion_site_symmetry_4
    _geom_torsion
    _geom_torsion_publ_flag
    Ir1 P1 C8 C9 . . . . -56.0(2) ?
    Ir1 P1 C8 C13 . . . . 127.2(2) ?
    Ir1 P1 C14 C15 . . . . -64.4(2) ?
    Ir1 P1 C14 C19 . . . . 109.2(2) ?
    Ir1 P1 C20 C21 . . . . 176.48(19) ?
    Ir1 P1 C20 C25 . . . . -3.5(2) ?
    Ir1 C26 C27 C28 . . . . -100.9(6) ?
    Ir1 C26 C33 C32 . . . . -15.5(5) ?
    Ir1 C26* C27* C28* . . . . -104.8(14) ?
    Ir1 C26* C33* C32* . . . . 36.6(11) ?
    Ir1 C27 C28 C29 . . . . -34.4(5) ?
    Ir1 C27* C28* C29* . . . . 7.8(11) ?
    Ir1 C30 C31 C32 . . . . -101.0(9) ?
    Ir1 C30* C31* C32* . . . . -104.7(15) ?
    Ir1 C31 C32 C33 . . . . -40.6(5) ?
    Ir1 C31* C32* C33* . . . . 10.7(12) ?
    P1 C8 C9 C10 . . . . -178.8(2) ?
    P1 C8 C13 C12 . . . . 177.5(2) ?
    P1 C14 C15 C16 . . . . 174.9(2) ?
    P1 C14 C19 C18 . . . . -174.0(2) ?
    P1 C20 C21 C22 . . . . 179.2(2) ?
    P1 C20 C25 C24 . . . . -178.8(2) ?
    N1 N2 C2 N3 . . . . 1.1(3) ?
    N2 N1 C1 Ir1 . . . . 179.62(18) ?
    N2 N1 C1 N3 . . . . 1.4(3) ?
    N2 N1 C3 C4 . . . . -57.1(3) ?
    C1 N1 N2 C2 . . . . -1.6(3) ?
    C1 N1 C3 C4 . . . . 133.5(3) ?
    C1 N3 C2 N2 . . . . -0.3(3) ?
    C1 N3 C5 C6 . . . . 129.0(3) ?
    C1 N3 C5 C7 . . . . -107.5(3) ?
    C2 N3 C1 Ir1 . . . . -178.91(18) ?
    C2 N3 C1 N1 . . . . -0.6(3) ?
    C2 N3 C5 C6 . . . . -49.5(3) ?
    C2 N3 C5 C7 . . . . 74.0(3) ?
    C3 N1 N2 C2 . . . . -172.5(2) ?
    C3 N1 C1 Ir1 . . . . -10.5(4) ?
    C3 N1 C1 N3 . . . . 171.2(2) ?
    C5 N3 C1 Ir1 . . . . 2.4(4) ?
    C5 N3 C1 N1 . . . . -179.4(2) ?
    C5 N3 C2 N2 . . . . 178.4(2) ?
    C8 P1 C14 C15 . . . . 66.3(2) ?
    C8 P1 C14 C19 . . . . -120.1(2) ?
    C8 P1 C20 C21 . . . . 46.8(2) ?
    C8 P1 C20 C25 . . . . -133.1(2) ?
    C8 C9 C10 C11 . . . . 1.1(4) ?
    C9 C8 C13 C12 . . . . 0.7(4) ?
    C9 C10 C11 C12 . . . . 0.8(4) ?
    C10 C11 C12 C13 . . . . -1.9(5) ?
    C11 C12 C13 C8 . . . . 1.1(5) ?
    C13 C8 C9 C10 . . . . -1.9(4) ?
    C14 P1 C8 C9 . . . . 178.4(2) ?
    C14 P1 C8 C13 . . . . 1.6(3) ?
    C14 P1 C20 C21 . . . . -61.1(2) ?
    C14 P1 C20 C25 . . . . 119.0(2) ?
    C14 C15 C16 C17 . . . . -0.5(4) ?
    C15 C14 C19 C18 . . . . -0.5(4) ?
    C15 C16 C17 C18 . . . . -0.7(4) ?
    C16 C17 C18 C19 . . . . 1.2(5) ?
    C17 C18 C19 C14 . . . . -0.6(4) ?
    C19 C14 C15 C16 . . . . 1.0(4) ?
    C20 P1 C8 C9 . . . . 69.6(2) ?
    C20 P1 C8 C13 . . . . -107.2(2) ?
    C20 P1 C14 C15 . . . . 171.7(2) ?
    C20 P1 C14 C19 . . . . -14.7(3) ?
    C20 C21 C22 C23 . . . . -0.3(5) ?
    C21 C20 C25 C24 . . . . 1.2(4) ?
    C21 C22 C23 C24 . . . . 1.0(5) ?
    C22 C23 C24 C25 . . . . -0.6(5) ?
    C23 C24 C25 C20 . . . . -0.5(4) ?
    C25 C20 C21 C22 . . . . -0.8(4) ?
    C26 C27 C28 C29 . . . . 45.9(8) ?
    C26* C27* C28* C29* . . . . 91.9(16) ?
    C27 C26 C33 C32 . . . . -97.4(7) ?
    C27 C28 C29 C30 . . . . 28.6(7) ?
    C27* C26* C33* C32* . . . . -45.2(18) ?
    C27* C28* C29* C30* . . . . -30.3(13) ?
    C28 C29 C30 Ir1 . . . . -7.8(6) ?
    C28 C29 C30 C31 . . . . -90.5(9) ?
    C28* C29* C30* Ir1 . . . . 38.1(13) ?
    C28* C29* C30* C31* . . . . -46(2) ?
    C29 C30 C31 Ir1 . . . . 105.0(8) ?
    C29 C30 C31 C32 . . . . 4.0(13) ?
    C29* C30* C31* Ir1 . . . . 103.5(18) ?
    C29* C30* C31* C32* . . . . -1(3) ?
    C30 C31 C32 C33 . . . . 40.5(10) ?
    C30* C31* C32* C33* . . . . 90.9(17) ?
    C31 C32 C33 C26 . . . . 37.6(7) ?
    C31* C32* C33* C26* . . . . -31.3(13) ?
    C33 C26 C27 Ir1 . . . . 104.8(7) ?
    C33 C26 C27 C28 . . . . 3.9(10) ?
    C33* C26* C27* Ir1 . . . . 102.8(14) ?
    C33* C26* C27* C28* . . . . -2(2) ?
loop_
    _geom_hbond_atom_site_label_D
    _geom_hbond_atom_site_label_H
    _geom_hbond_atom_site_label_A
    _geom_hbond_site_symmetry_A
    _geom_hbond_distance_DH
    _geom_hbond_distance_HA
    _geom_hbond_distance_DA
    _geom_hbond_angle_DHA
    _geom_hbond_publ_flag
    C2 H2 F1 1_655 0.95 2.21 3.140(16) 168 yes
    C11 H11 F2 2_666 0.95 2.37 3.192(13) 145 yes
_shelx_space_group_comment
;
The symmetry employed for this shelxl refinement is uniquely defined
by the following loop, which should always be used as a source of
symmetry information in preference to the above space-group names.
They are only intended as comments.
;
_shelx_estimated_absorpt_T_min     0.468
_shelx_estimated_absorpt_T_max     0.829
_shelx_hkl_file
;
 -14  -7  -3   64.72   18.01
 -14  -7  -2  121.05   22.32
 -14  -7  -1  421.94   37.68
 -14  -7   0    7.60   13.16
 -14  -7   1  305.33   31.59
 -14  -6  -4   22.34   14.98
 -14  -6  -3   51.73   16.88
 -14  -6  -2  146.00   23.72
 -14  -6  -1   73.07   19.21
 -14  -6   0  280.13   30.34
 -14  -6   1  486.38   40.31
 -14  -6   2   20.34   15.15
 -14  -5  -5    8.71   13.86
 -14  -5  -4   39.55   15.85
 -14  -5  -3  167.71   25.09
 -14  -5  -2   26.91   16.79
 -14  -5  -1  211.22   26.98
 -14  -5   0  284.43   30.81
 -14  -5   1   20.75   14.11
 -14  -5   2  160.70   24.96
 -14  -5   3  261.20   30.19
 -14  -4  -5  158.24   25.32
 -14  -4  -4  142.62   25.11
 -14  -4  -3    5.56   13.98
 -14  -4  -2  261.20   30.21
 -14  -4  -1  318.46   32.68
 -14  -4   0    7.96   12.90
 -14  -4   1  169.06   25.25
 -14  -4   2  167.08   24.37
 -14  -4   3   50.84   17.65
 -14  -3  -5   74.41   18.35
 -14  -3  -5  103.62   21.64
 -14  -3  -4    2.41   13.12
 -14  -3  -4    2.88   13.22
 -14  -3  -3  174.41   22.13
 -14  -3  -3  106.78   22.18
 -14  -3  -2  217.18   25.81
 -14  -3  -2  242.25   29.65
 -14  -3  -1   36.57   14.59
 -14  -3  -1   21.75   17.15
 -14  -3   0  244.08   26.74
 -14  -3   0  245.54   28.65
 -14  -3   1  172.53   22.95
 -14  -3   1  137.18   23.45
 -14  -3   2    4.59   12.65
 -14  -3   2    8.13   14.72
 -14  -3   3  186.98   26.62
 -14  -2  -5   -2.64   13.95
 -14  -2  -4   59.21   17.71
 -14  -2  -4   81.28   19.75
 -14  -2  -3  206.05   26.18
 -14  -2  -3  193.25   27.57
 -14  -2  -2   36.95   16.22
 -14  -2  -2   44.65   18.00
 -14  -2  -1  316.20   31.83
 -14  -2  -1  303.80   32.62
 -14  -2   0   87.03   19.00
 -14  -2   0   98.87   20.76
 -14  -2   1   36.25   16.66
 -14  -2   1   35.71   16.40
 -14  -2   2  207.63   27.46
 -14  -2   3  160.53   26.12
 -14  -1  -4   92.87   20.65
 -14  -1  -3    5.33   14.48
 -14  -1  -3  -11.50   15.40
 -14  -1  -2  507.31   41.18
 -14  -1  -2  464.00   40.77
 -14  -1  -1   31.00   15.61
 -14  -1  -1   42.00   16.52
 -14  -1   0   35.92   16.72
 -14  -1   0   39.01   17.97
 -14  -1   1  246.23   28.63
 -14  -1   1  184.82   27.09
 -14  -1   2   99.05   22.49
 -14   0  -2   44.29   17.13
 -14   0  -1   84.67   21.34
 -14   0  -1  136.62   23.84
 -14   0   0  119.40   23.00
 -14   0   0  127.60   23.57
 -14   0   1   97.64   20.69
 -13 -10  -3   -2.38   12.75
 -13 -10  -2  120.44   21.18
 -13 -10  -1  250.41   27.17
 -13 -10   0   52.69   15.47
 -13  -9  -6  294.42   31.47
 -13  -9  -5  337.81   33.27
 -13  -9  -4   -2.50   13.75
 -13  -9  -3  361.75   33.01
 -13  -9  -2  315.79   30.81
 -13  -9  -1    2.30   11.57
 -13  -9   0  187.02   23.47
 -13  -9   1  438.03   35.79
 -13  -9   2  -10.93   13.47
 -13  -9   3  418.82   34.53
 -13  -8  -7  183.26   26.59
 -13  -8  -6  218.53   27.60
 -13  -8  -5    5.22   12.23
 -13  -8  -4  202.84   25.49
 -13  -8  -3  145.01   21.46
 -13  -8  -2    7.19   11.85
 -13  -8  -1  243.64   27.86
 -13  -8   0  213.60   25.25
 -13  -8   1    2.26   12.82
 -13  -8   2  554.20   40.89
 -13  -8   3  134.19   20.60
 -13  -8   4    2.24   12.36
 -13  -8   4   23.41   16.90
 -13  -8   5  110.99   20.14
 -13  -7  -8  205.78   28.01
 -13  -7  -7  324.14   33.78
 -13  -7  -6   16.36   13.96
 -13  -7  -5  285.78   30.83
 -13  -7  -4  292.41   30.44
 -13  -7  -3    7.47   11.89
 -13  -7  -2  194.51   24.95
 -13  -7  -1  149.83   22.07
 -13  -7   0    4.68   13.06
 -13  -7   1  365.10   33.11
 -13  -7   2  195.61   24.93
 -13  -7   3   69.01   17.34
 -13  -7   4  243.48   27.65
 -13  -7   4  284.70   30.35
 -13  -7   5  345.45   31.96
 -13  -7   5  334.96   33.71
 -13  -6  -8  205.76   28.51
 -13  -6  -7   17.12   13.63
 -13  -6  -6  504.81   42.05
 -13  -6  -5   90.86   18.82
 -13  -6  -4   23.29   14.87
 -13  -6  -3  277.54   29.18
 -13  -6  -2  218.75   26.34
 -13  -6  -1   -2.41   11.52
 -13  -6   0  451.99   36.98
 -13  -6   1  238.18   27.28
 -13  -6   2   40.00   14.89
 -13  -6   3  336.01   32.01
 -13  -6   4  323.16   31.25
 -13  -6   5    9.73   13.78
 -13  -6   6  438.35   37.87
 -13  -5  -8   -2.98   15.72
 -13  -5  -7  397.87   37.75
 -13  -5  -6  133.85   22.98
 -13  -5  -5  129.53   22.52
 -13  -5  -4  204.51   25.86
 -13  -5  -3   71.11   14.83
 -13  -5  -3   81.45   18.01
 -13  -5  -2   14.71   10.83
 -13  -5  -2   17.47   12.57
 -13  -5  -1  382.27   30.21
 -13  -5  -1  418.78   35.59
 -13  -5   0   66.59   14.24
 -13  -5   0   72.56   18.48
 -13  -5   1   63.42   14.77
 -13  -5   1   57.86   17.15
 -13  -5   2  284.41   29.65
 -13  -5   3  160.61   23.30
 -13  -5   4   39.51   15.11
 -13  -5   5  207.90   27.02
 -13  -5   5  234.77   27.98
 -13  -5   6  137.85   23.07
 -13  -5   6  105.18   21.08
 -13  -4  -9   38.00   16.24
 -13  -4  -8  321.14   30.94
 -13  -4  -8  328.12   35.17
 -13  -4  -7   99.46   18.76
 -13  -4  -7  133.94   20.39
 -13  -4  -7   99.13   20.95
 -13  -4  -6   63.85   15.49
 -13  -4  -6   50.50   14.71
 -13  -4  -6   73.39   18.64
 -13  -4  -5  265.70   25.28
 -13  -4  -5  256.74   25.95
 -13  -4  -5  251.21   29.22
 -13  -4  -4  233.73   24.39
 -13  -4  -4  201.59   25.95
 -13  -4  -3   12.19   11.81
 -13  -4  -3    7.74   11.62
 -13  -4  -2  496.47   36.26
 -13  -4  -2  495.31   40.41
 -13  -4  -1   88.72   15.95
 -13  -4  -1  104.56   20.35
 -13  -4   0  193.99   21.87
 -13  -4   0  133.10   21.80
 -13  -4   1  336.11   29.97
 -13  -4   1  422.15   35.22
 -13  -4   2   24.68   14.00
 -13  -4   3   64.87   17.90
 -13  -4   4  355.19   34.23
 -13  -4   5  131.19   22.35
 -13  -4   5   72.66   17.86
 -13  -4   6  165.36   25.33
 -13  -4   6  131.52   23.08
 -13  -4   7  479.56   40.43
 -13  -4   7  403.44   37.03
 -13  -3  -9  404.55   35.47
 -13  -3  -9  367.57   34.75
 -13  -3  -8   30.69   14.89
 -13  -3  -8   30.37   15.45
 -13  -3  -8   12.16   15.57
 -13  -3  -7  234.54   26.15
 -13  -3  -7  169.14   23.54
 -13  -3  -7  208.77   28.09
 -13  -3  -6  317.55   29.23
 -13  -3  -6  264.24   28.02
 -13  -3  -6  355.31   34.81
 -13  -3  -5   32.07   13.30
 -13  -3  -5   13.90   11.88
 -13  -3  -5   33.12   15.65
 -13  -3  -4   83.00   15.42
 -13  -3  -4   87.75   17.32
 -13  -3  -4   88.33   18.98
 -13  -3  -3  320.01   27.29
 -13  -3  -3  322.39   29.77
 -13  -3  -3  392.30   35.11
 -13  -3  -2  173.98   22.08
 -13  -3  -2  107.64   19.89
 -13  -3  -1  180.21   22.73
 -13  -3  -1  149.24   22.22
 -13  -3   0  522.89   37.78
 -13  -3   0  452.91   38.84
 -13  -3   1   76.00   16.40
 -13  -3   1   57.61   17.23
 -13  -3   2   35.35   15.26
 -13  -3   3  213.28   26.13
 -13  -3   4  198.17   26.87
 -13  -3   5  222.10   27.65
 -13  -3   5  226.13   26.50
 -13  -3   6  362.03   35.65
 -13  -3   6  358.89   33.58
 -13  -3   7   14.53   16.89
 -13  -3   7   13.01   13.74
 -13  -2  -8  159.86   24.47
 -13  -2  -8  171.74   26.27
 -13  -2  -7  425.63   35.35
 -13  -2  -7  385.86   36.28
 -13  -2  -7  364.80   37.05
 -13  -2  -6    4.48   11.99
 -13  -2  -6    7.63   14.60
 -13  -2  -6    8.61   13.71
 -13  -2  -5  136.10   20.66
 -13  -2  -5  170.77   23.16
 -13  -2  -5  156.16   24.11
 -13  -2  -4  342.06   29.47
 -13  -2  -4  312.89   30.78
 -13  -2  -4  333.59   32.92
 -13  -2  -3   11.44   12.50
 -13  -2  -3   -7.04   13.46
 -13  -2  -3   -2.65   13.10
 -13  -2  -2  217.46   22.39
 -13  -2  -2  183.72   23.16
 -13  -2  -2  166.52   24.28
 -13  -2  -1  377.37   29.57
 -13  -2  -1  380.06   33.33
 -13  -2  -1  416.43   35.97
 -13  -2   0   13.50   11.88
 -13  -2   0    7.66   13.27
 -13  -2   1   92.55   17.34
 -13  -2   1   66.61   18.45
 -13  -2   2  311.17   31.70
 -13  -2   3  158.56   24.09
 -13  -2   4  300.65   32.33
 -13  -2   5  273.76   31.61
 -13  -2   6   20.38   16.05
 -13  -2   6   17.27   14.17
 -13  -2   7  202.95   28.38
 -13  -2   7  154.85   23.81
 -13  -1  -8  408.61   36.08
 -13  -1  -8  305.46   34.01
 -13  -1  -7    2.47   13.22
 -13  -1  -7    5.58   13.32
 -13  -1  -6   84.59   18.82
 -13  -1  -6  132.95   22.60
 -13  -1  -5  338.32   30.23
 -13  -1  -5  258.06   29.55
 -13  -1  -5  239.50   31.06
 -13  -1  -4   78.79   16.50
 -13  -1  -4   69.07   17.24
 -13  -1  -4   32.89   16.07
 -13  -1  -3  275.91   26.70
 -13  -1  -3  251.94   28.38
 -13  -1  -3  268.49   29.49
 -13  -1  -2  402.77   32.50
 -13  -1  -2  446.10   36.44
 -13  -1  -2  384.86   36.25
 -13  -1  -1   -7.42   10.64
 -13  -1  -1    2.41   13.28
 -13  -1  -1    5.23   12.94
 -13  -1   0  291.80   25.90
 -13  -1   0  253.93   27.92
 -13  -1   0  270.95   29.78
 -13  -1   1  213.74   25.70
 -13  -1   1  225.05   27.27
 -13  -1   2   42.48   16.06
 -13  -1   3  127.39   22.73
 -13  -1   4  401.82   37.48
 -13  -1   5   17.33   16.15
 -13  -1   6  228.35   30.37
 -13  -1   6  305.90   30.32
 -13   0  -7  250.31   28.80
 -13   0  -7  177.47   26.70
 -13   0  -7  162.79   26.32
 -13   0  -6  271.06   29.34
 -13   0  -6  278.79   31.90
 -13   0  -5   40.02   15.91
 -13   0  -5   11.16   14.06
 -13   0  -4  414.53   34.37
 -13   0  -4  387.68   36.75
 -13   0  -3  375.52   32.29
 -13   0  -3  330.59   33.53
 -13   0  -2   14.55   12.67
 -13   0  -2    2.60   13.50
 -13   0  -2    2.68   15.00
 -13   0  -1  342.61   29.97
 -13   0  -1  336.96   32.73
 -13   0  -1  374.63   34.82
 -13   0   0  188.75   22.27
 -13   0   0  228.67   27.39
 -13   0   0  278.80   29.75
 -13   0   1    9.34   11.39
 -13   0   1    2.54   13.43
 -13   0   1   -5.36   13.70
 -13   0   2  247.09   29.16
 -13   0   3  298.12   31.61
 -13   0   4    8.62   15.39
 -13   0   5  320.82   34.72
 -13   0   6  132.67   25.64
 -13   1  -7  199.17   26.31
 -13   1  -7  196.54   27.87
 -13   1  -7  133.40   23.12
 -13   1  -6    2.58   13.19
 -13   1  -6   12.12   13.92
 -13   1  -6    2.95   14.10
 -13   1  -5  195.55   25.50
 -13   1  -5  203.03   28.38
 -13   1  -5  166.65   25.66
 -13   1  -4  242.57   26.98
 -13   1  -4  208.99   27.99
 -13   1  -4  216.59   28.38
 -13   1  -3    6.89   12.49
 -13   1  -3   27.96   17.42
 -13   1  -2  337.98   31.13
 -13   1  -2  332.37   34.12
 -13   1  -1  277.67   27.14
 -13   1  -1  269.85   30.74
 -13   1   0   10.38   11.76
 -13   1   0   10.74   15.00
 -13   1   1  311.98   28.57
 -13   1   1  319.74   32.07
 -13   1   1  308.71   33.31
 -13   1   2  234.37   24.57
 -13   1   2  248.11   30.12
 -13   1   3   -5.71   14.36
 -13   1   4  649.98   49.37
 -13   1   5  115.64   23.59
 -13   2  -6  213.46   27.62
 -13   2  -6  219.64   30.40
 -13   2  -5  158.41   23.75
 -13   2  -5  126.94   23.72
 -13   2  -5  165.46   24.16
 -13   2  -4   -2.51   14.76
 -13   2  -4    6.02   14.38
 -13   2  -4    2.85   12.26
 -13   2  -3  368.55   33.89
 -13   2  -3  347.55   35.52
 -13   2  -3  327.05   34.14
 -13   2  -2   84.48   18.83
 -13   2  -2   52.11   18.40
 -13   2  -2   71.89   17.95
 -13   2  -1   22.84   13.45
 -13   2  -1   17.06   14.32
 -13   2  -1   11.00   15.37
 -13   2   0  142.80   21.32
 -13   2   0  149.88   24.01
 -13   2   0  170.79   26.14
 -13   2   1  225.10   24.82
 -13   2   1  147.19   23.90
 -13   3  -4  356.57   35.62
 -13   3  -4  391.89   38.13
 -13   3  -4  304.92   33.87
 -13   3  -3  151.33   23.43
 -13   3  -3  139.24   25.11
 -13   3  -3  189.71   26.24
 -13   3  -2   84.84   19.09
 -13   3  -2   60.80   19.53
 -13   3  -2   75.73   19.12
 -13   3  -1  297.07   29.62
 -13   3  -1  215.44   29.29
 -13   3  -1  201.26   27.88
 -13   3   0  193.11   25.74
 -13   3   0  149.04   23.80
 -13   3   0  187.64   27.39
 -13   3   1   17.06   15.91
 -13   3   1   29.75   17.94
 -13   3   2  293.63   32.88
 -12 -11  -3  428.65   34.17
 -12 -11  -2    2.04   12.97
 -12 -11   3  194.06   25.99
 -12 -10  -4  214.26   24.61
 -12 -10  -3   34.56   13.94
 -12 -10  -2  365.12   30.75
 -12 -10  -1  321.70   28.81
 -12 -10   0   11.90   11.23
 -12 -10   1  490.56   35.83
 -12 -10   2  290.81   26.74
 -12 -10   3   68.70   18.75
 -12 -10   4  398.89   36.39
 -12 -10   5  153.32   24.15
 -12  -9  -6  334.31   31.72
 -12  -9  -5  150.49   22.16
 -12  -9  -4   47.77   15.02
 -12  -9  -3  291.35   28.00
 -12  -9  -2   85.74   16.76
 -12  -9  -1   -2.09   11.02
 -12  -9   0  130.86   19.18
 -12  -9   1  357.79   30.26
 -12  -9   2  117.13   18.72
 -12  -9   3  380.67   31.41
 -12  -9   3  414.67   35.13
 -12  -9   4  138.31   19.27
 -12  -9   4  102.16   20.55
 -12  -9   5   38.34   16.98
 -12  -9   6  410.63   36.93
 -12  -8  -7  505.97   40.23
 -12  -8  -6  143.15   22.00
 -12  -8  -5   83.51   17.24
 -12  -8  -4  553.25   41.10
 -12  -8  -3  208.48   24.47
 -12  -8  -2    8.73   10.42
 -12  -8  -1  349.50   28.23
 -12  -8  -1  383.72   31.86
 -12  -8   0  303.81   27.91
 -12  -8   1   76.47   16.56
 -12  -8   2  442.50   34.27
 -12  -8   3   43.10   14.15
 -12  -8   3   21.53   13.59
 -12  -8   4   34.97   12.83
 -12  -8   4    2.45   13.52
 -12  -8   5  343.80   30.02
 -12  -8   5  327.48   32.67
 -12  -8   6  306.95   28.82
 -12  -8   6  334.13   32.90
 -12  -8   7   95.66   18.06
 -12  -8   7   90.76   20.79
 -12  -7 -10   88.68   18.37
 -12  -7  -9   17.64   13.12
 -12  -7  -7  100.81   20.05
 -12  -7  -6  110.09   19.90
 -12  -7  -5  380.58   33.83
 -12  -7  -4  100.92   18.77
 -12  -7  -3   47.84   14.14
 -12  -7  -2  531.20   39.62
 -12  -7  -1  116.94   16.47
 -12  -7  -1  150.10   20.13
 -12  -7   0  111.08   16.22
 -12  -7   0  115.61   18.48
 -12  -7   1  761.49   47.63
 -12  -7   2   12.68   11.97
 -12  -7   3  143.81   20.85
 -12  -7   3  167.35   22.25
 -12  -7   4  343.68   30.50
 -12  -7   4  374.54   33.55
 -12  -7   5  113.11   19.30
 -12  -7   5  118.84   20.39
 -12  -7   6   71.50   17.01
 -12  -7   6   76.43   19.05
 -12  -7   7  601.28   42.52
 -12  -7   7  550.82   43.38
 -12  -7   8   21.33   15.40
 -12  -7   8   16.21   14.90
 -12  -6 -10   57.35   15.30
 -12  -6  -9  281.39   26.97
 -12  -6  -8  133.12   19.47
 -12  -6  -8  142.75   23.07
 -12  -6  -7  102.04   16.53
 -12  -6  -7   81.17   18.46
 -12  -6  -6  377.22   28.69
 -12  -6  -6  405.27   35.96
 -12  -6  -5   97.37   14.44
 -12  -6  -5   90.69   18.05
 -12  -6  -4  128.14   19.75
 -12  -6  -4  119.84   16.08
 -12  -6  -3  272.77   27.69
 -12  -6  -3  280.51   23.17
 -12  -6  -2  137.66   20.05
 -12  -6  -2  146.17   16.25
 -12  -6  -2  123.61   16.23
 -12  -6  -1  150.35   20.89
 -12  -6  -1  137.69   16.04
 -12  -6  -1  127.29   16.55
 -12  -6   0  205.45   23.77
 -12  -6   0  164.32   17.63
 -12  -6   0  154.56   18.87
 -12  -6   1   73.40   12.98
 -12  -6   1   82.53   16.56
 -12  -6   2  467.91   36.18
 -12  -6   3  237.80   25.53
 -12  -6   3  252.50   27.26
 -12  -6   4   15.51   13.07
 -12  -6   4   42.82   15.17
 -12  -6   5  179.55   22.37
 -12  -6   5  126.65   21.45
 -12  -6   6  440.77   36.15
 -12  -6   7   12.10   13.16
 -12  -6   8  198.24   25.83
 -12  -5 -11  134.55   22.20
 -12  -5 -10  154.87   21.85
 -12  -5  -9   49.91   15.31
 -12  -5  -9   62.12   17.32
 -12  -5  -8  186.43   22.60
 -12  -5  -8  166.64   21.55
 -12  -5  -8  197.62   26.41
 -12  -5  -7  534.91   37.39
 -12  -5  -7  587.06   38.41
 -12  -5  -7  501.21   41.15
 -12  -5  -6   20.35   10.50
 -12  -5  -6   21.22   11.96
 -12  -5  -6   25.65   13.96
 -12  -5  -5  311.29   26.15
 -12  -5  -5  308.66   25.54
 -12  -5  -5  275.26   29.31
 -12  -5  -4  428.81   31.54
 -12  -5  -4  458.54   30.55
 -12  -5  -4  421.77   35.61
 -12  -5  -3  207.37   21.09
 -12  -5  -3  212.49   19.14
 -12  -5  -3  192.24   23.47
 -12  -5  -2  197.11   23.85
 -12  -5  -2  216.72   21.24
 -12  -5  -2  181.26   19.09
 -12  -5  -1  538.54   39.27
 -12  -5  -1  516.30   34.64
 -12  -5  -1  520.72   34.34
 -12  -5   0  100.23   17.81
 -12  -5   0   69.14   13.38
 -12  -5   0   71.41   13.84
 -12  -5   1  303.43   24.74
 -12  -5   1  246.33   26.57
 -12  -5   2  423.00   34.24
 -12  -5   3   13.51   11.89
 -12  -5   4   66.78   17.22
 -12  -5   5  539.30   40.38
 -12  -5   6   53.75   17.20
 -12  -5   7  336.72   32.86
 -12  -5   7  331.29   32.33
 -12  -5   8  181.94   25.72
 -12  -5   8  244.48   27.86
 -12  -5   9   19.21   15.58
 -12  -5   9   48.15   16.53
 -12  -4 -11  171.05   23.83
 -12  -4 -11  200.35   26.05
 -12  -4 -10   44.25   14.87
 -12  -4 -10   24.03   14.01
 -12  -4  -9  199.74   23.32
 -12  -4  -9  179.39   23.21
 -12  -4  -8  378.58   32.39
 -12  -4  -8  411.00   36.53
 -12  -4  -8  383.23   32.59
 -12  -4  -7   -4.19   11.06
 -12  -4  -7   -2.01   11.41
 -12  -4  -7   16.12   12.34
 -12  -4  -6  363.15   30.72
 -12  -4  -6  351.26   29.67
 -12  -4  -6  353.59   32.98
 -12  -4  -5  316.31   28.06
 -12  -4  -5  313.67   26.61
 -12  -4  -5  306.70   30.08
 -12  -4  -4   17.20   11.00
 -12  -4  -4   34.54   10.39
 -12  -4  -4   17.10   12.32
 -12  -4  -3  193.82   21.45
 -12  -4  -3  171.00   22.93
 -12  -4  -3  238.47   21.08
 -12  -4  -3  182.69   18.62
 -12  -4  -2  830.65   46.70
 -12  -4  -2  724.88   49.03
 -12  -4  -2  762.65   42.34
 -12  -4  -2  768.17   42.99
 -12  -4  -1    9.01    9.53
 -12  -4  -1   20.67   12.32
 -12  -4  -1   19.62    8.60
 -12  -4  -1   28.15   11.15
 -12  -4   0  313.37   29.93
 -12  -4   0  339.11   27.69
 -12  -4   0  328.41   26.52
 -12  -4   1  746.87   48.19
 -12  -4   2    2.29   12.25
 -12  -4   3  267.15   26.96
 -12  -4   3  206.40   25.05
 -12  -4   4  428.30   35.09
 -12  -4   4  378.43   33.58
 -12  -4   5   12.23   11.90
 -12  -4   5    7.07   12.26
 -12  -4   6  249.35   28.42
 -12  -4   6  251.59   27.44
 -12  -4   7  304.41   31.46
 -12  -4   7  278.44   29.50
 -12  -4   8   13.78   14.98
 -12  -4   8   12.78   13.69
 -12  -4   9  281.65   32.14
 -12  -4   9  273.02   29.93
 -12  -3 -11   15.79   15.28
 -12  -3 -11  -10.37   13.68
 -12  -3 -10  125.01   23.31
 -12  -3 -10  147.65   22.73
 -12  -3 -10  107.79   19.65
 -12  -3  -9  344.55   32.56
 -12  -3  -9  388.22   36.74
 -12  -3  -9  373.21   33.40
 -12  -3  -8   -2.81   12.36
 -12  -3  -8   -2.25   12.22
 -12  -3  -8    2.34   12.37
 -12  -3  -7  328.28   32.89
 -12  -3  -7  401.50   32.08
 -12  -3  -7  351.50   31.44
 -12  -3  -6  207.13   25.52
 -12  -3  -6  180.60   21.71
 -12  -3  -6  136.24   19.35
 -12  -3  -5    5.09   11.69
 -12  -3  -5   -3.77    9.79
 -12  -3  -5   14.93   11.76
 -12  -3  -4  237.41   26.41
 -12  -3  -4  226.85   22.95
 -12  -3  -4  226.04   24.30
 -12  -3  -3  299.86   24.12
 -12  -3  -3  340.66   30.91
 -12  -3  -3  354.81   27.15
 -12  -3  -3  297.02   27.94
 -12  -3  -2    1.48    8.02
 -12  -3  -2   -2.37   11.71
 -12  -3  -2    3.12    8.83
 -12  -3  -2    9.89   10.59
 -12  -3  -1  494.06   33.68
 -12  -3  -1  556.06   40.84
 -12  -3  -1  547.28   33.78
 -12  -3  -1  552.87   38.03
 -12  -3   0  220.98   22.01
 -12  -3   0  232.64   24.08
 -12  -3   0  266.71   27.11
 -12  -3   0  237.24   20.51
 -12  -3   1   25.51   13.66
 -12  -3   1   13.48    9.16
 -12  -3   1   25.60    9.14
 -12  -3   2  319.55   30.33
 -12  -3   2  320.32   25.87
 -12  -3   3  210.86   25.59
 -12  -3   3  229.95   22.38
 -12  -3   4   36.84   15.17
 -12  -3   4   35.98   14.50
 -12  -3   4   25.52   11.41
 -12  -3   5  368.61   33.20
 -12  -3   5  323.81   31.37
 -12  -3   6  530.15   41.46
 -12  -3   6  472.24   38.48
 -12  -3   7   35.84   17.73
 -12  -3   7    2.44   12.28
 -12  -3   8  351.00   35.23
 -12  -3   8  280.74   29.79
 -12  -3   9  185.54   27.21
 -12  -3   9  218.98   26.72
 -12  -2 -11  136.35   22.95
 -12  -2 -11   69.44   19.24
 -12  -2 -10  252.28   28.60
 -12  -2 -10  198.54   27.07
 -12  -2  -9   14.86   13.84
 -12  -2  -9    7.81   13.54
 -12  -2  -8  470.18   40.35
 -12  -2  -8  424.36   36.05
 -12  -2  -8  476.36   38.25
 -12  -2  -7  285.37   31.05
 -12  -2  -7  322.55   29.58
 -12  -2  -7  277.97   28.99
 -12  -2  -6   34.56   14.28
 -12  -2  -6   31.77   14.07
 -12  -2  -6   25.99   13.25
 -12  -2  -5  273.50   29.21
 -12  -2  -5  330.52   28.49
 -12  -2  -5  297.87   29.28
 -12  -2  -4  537.04   41.06
 -12  -2  -4  528.51   36.67
 -12  -2  -4  500.99   37.83
 -12  -2  -3    2.83    8.32
 -12  -2  -3    4.90   11.70
 -12  -2  -3   -3.57   10.63
 -12  -2  -3   10.84   12.28
 -12  -2  -2  491.04   32.56
 -12  -2  -2  549.01   39.09
 -12  -2  -2  508.18   34.53
 -12  -2  -2  531.56   40.40
 -12  -2  -1  379.64   27.00
 -12  -2  -1  390.89   28.49
 -12  -2  -1  362.69   31.42
 -12  -2  -1  371.93   27.89
 -12  -2  -1  394.57   33.55
 -12  -2   0   40.95   11.19
 -12  -2   0   42.17   12.20
 -12  -2   0   52.09   14.28
 -12  -2   0   35.52   13.32
 -12  -2   0   46.89   11.05
 -12  -2   1  297.24   29.90
 -12  -2   1  322.22   25.55
 -12  -2   1  298.30   23.60
 -12  -2   2  263.26   27.88
 -12  -2   2  269.30   23.70
 -12  -2   2  270.13   21.86
 -12  -2   3   29.56   13.01
 -12  -2   3    5.31    9.91
 -12  -2   4  356.18   33.55
 -12  -2   4  383.60   32.26
 -12  -2   4  322.85   28.44
 -12  -2   5  275.73   30.37
 -12  -2   5  300.78   29.08
 -12  -2   6   38.42   16.41
 -12  -2   6   46.60   15.36
 -12  -2   7  297.00   33.10
 -12  -2   7  292.00   29.51
 -12  -2   8  214.43   28.44
 -12  -2   8  194.40   24.91
 -12  -2   9    3.09   16.06
 -12  -2   9   -5.06   13.14
 -12  -1 -10   21.20   14.74
 -12  -1 -10   13.54   16.13
 -12  -1 -10   22.91   15.80
 -12  -1  -9  372.40   33.97
 -12  -1  -9  286.15   32.09
 -12  -1  -8  140.26   22.29
 -12  -1  -8  120.93   20.74
 -12  -1  -7   35.16   13.64
 -12  -1  -7   13.00   12.44
 -12  -1  -6  318.90   29.90
 -12  -1  -6  361.43   33.59
 -12  -1  -5  200.93   25.38
 -12  -1  -5  224.27   24.27
 -12  -1  -5  242.60   26.21
 -12  -1  -4    1.38    9.96
 -12  -1  -4    4.76   11.15
 -12  -1  -4    4.00   10.24
 -12  -1  -4    5.09   12.80
 -12  -1  -3  734.37   41.40
 -12  -1  -3  760.67   42.60
 -12  -1  -3  820.62   50.33
 -12  -1  -3  781.22   46.81
 -12  -1  -3  763.29   50.65
 -12  -1  -2  339.92   25.74
 -12  -1  -2  323.20   25.83
 -12  -1  -2  350.18   30.98
 -12  -1  -2  352.65   28.54
 -12  -1  -2  364.93   33.30
 -12  -1  -1   29.29   10.78
 -12  -1  -1   42.35   12.32
 -12  -1  -1   42.51   13.72
 -12  -1  -1   55.27   12.88
 -12  -1  -1   48.43   14.49
 -12  -1   0  640.22   43.19
 -12  -1   0  590.42   43.84
 -12  -1   0  598.05   37.48
 -12  -1   0  631.66   38.84
 -12  -1   1  272.72   27.92
 -12  -1   1  261.80   23.50
 -12  -1   1  257.69   22.87
 -12  -1   2    7.44   12.06
 -12  -1   2   12.02   10.82
 -12  -1   2   18.44    9.27
 -12  -1   3  558.07   42.94
 -12  -1   3  560.78   37.62
 -12  -1   4  180.88   24.83
 -12  -1   5  134.80   20.30
 -12  -1   5   67.84   18.49
 -12  -1   6  304.59   30.00
 -12  -1   6  303.34   32.59
 -12  -1   7  126.37   20.99
 -12  -1   7  124.00   23.13
 -12  -1   8   -2.41   13.07
 -12  -1   8    3.07   15.19
 -12  -1   9  358.89   33.89
 -12  -1   9  370.94   38.28
 -12   0 -10  282.27   31.64
 -12   0 -10  264.86   30.34
 -12   0 -10  195.01   27.95
 -12   0  -9  108.94   21.10
 -12   0  -9   99.74   21.33
 -12   0  -9  100.86   20.54
 -12   0  -8   40.00   16.27
 -12   0  -8   61.86   17.32
 -12   0  -8   43.26   15.99
 -12   0  -7  235.40   27.61
 -12   0  -7  243.50   27.08
 -12   0  -7  217.65   28.04
 -12   0  -6    9.34   11.58
 -12   0  -6   56.41   17.47
 -12   0  -5   -8.91   13.10
 -12   0  -5   13.02   11.96
 -12   0  -4  417.86   36.11
 -12   0  -4  397.43   28.86
 -12   0  -4  398.56   28.76
 -12   0  -4  463.39   34.83
 -12   0  -3  239.04   26.69
 -12   0  -3  239.36   25.16
 -12   0  -3  240.61   21.41
 -12   0  -3  201.90   20.51
 -12   0  -2  142.07   16.76
 -12   0  -2   70.85   14.18
 -12   0  -2  140.18   21.34
 -12   0  -2  137.91   18.91
 -12   0  -2  117.22   19.87
 -12   0  -1  397.85   34.27
 -12   0  -1  370.29   33.14
 -12   0  -1  333.64   28.64
 -12   0  -1  391.07   28.25
 -12   0   0  103.97   19.00
 -12   0   0  131.00   20.97
 -12   0   0  114.68   16.10
 -12   0   0  114.98   17.57
 -12   0   1  137.34   21.81
 -12   0   1  167.09   19.48
 -12   0   1  140.96   18.31
 -12   0   2  338.74   32.34
 -12   0   3  344.64   32.68
 -12   0   4  129.82   22.70
 -12   0   5  442.94   39.25
 -12   0   6   73.18   18.70
 -12   0   6  103.59   19.04
 -12   0   7   63.89   20.26
 -12   0   7   54.61   16.46
 -12   0   8  477.49   42.97
 -12   0   8  488.53   39.13
 -12   0   9  141.29   26.35
 -12   0   9  159.49   23.49
 -12   1  -9   44.71   16.98
 -12   1  -9   73.08   19.75
 -12   1  -9   40.49   17.96
 -12   1  -8  330.26   34.72
 -12   1  -8  410.41   38.19
 -12   1  -7   73.13   18.53
 -12   1  -7   89.68   19.51
 -12   1  -7   99.43   21.38
 -12   1  -6   65.87   17.53
 -12   1  -6   83.39   18.26
 -12   1  -6  105.01   20.74
 -12   1  -5  290.99   30.39
 -12   1  -5  291.03   29.15
 -12   1  -5  275.66   30.65
 -12   1  -4  349.57   25.96
 -12   1  -4  283.73   30.84
 -12   1  -4  312.02   29.66
 -12   1  -4  268.86   30.27
 -12   1  -3  169.73   23.99
 -12   1  -3  204.11   20.90
 -12   1  -3  187.46   22.81
 -12   1  -2  248.55   25.79
 -12   1  -2  311.93   31.12
 -12   1  -1  170.08   21.55
 -12   1  -1  214.57   26.08
 -12   1   0  108.63   18.26
 -12   1   0   90.17   18.61
 -12   1   1  235.35   28.10
 -12   1   2  140.89   22.54
 -12   1   3   96.82   19.13
 -12   1   4  535.22   42.56
 -12   1   5   40.50   16.44
 -12   1   6  135.23   23.44
 -12   1   7  321.06   30.87
 -12   1   7  331.83   35.75
 -12   1   8  174.98   23.63
 -12   1   8  227.64   30.82
 -12   2  -9  266.22   31.70
 -12   2  -9  235.83   30.25
 -12   2  -9  249.16   32.70
 -12   2  -8   16.82   14.10
 -12   2  -8    2.91   12.55
 -12   2  -8   -3.17   16.47
 -12   2  -7   66.96   18.04
 -12   2  -7   59.42   17.37
 -12   2  -7   52.41   18.04
 -12   2  -6  341.93   32.69
 -12   2  -6  281.72   31.34
 -12   2  -6  316.76   34.03
 -12   2  -5  204.31   25.92
 -12   2  -5  156.37   23.10
 -12   2  -5  194.50   26.54
 -12   2  -4   90.09   18.57
 -12   2  -4  103.13   19.46
 -12   2  -4  110.17   20.91
 -12   2  -3  618.80   43.92
 -12   2  -3  629.21   46.60
 -12   2  -3  730.44   50.13
 -12   2  -2   77.32   16.71
 -12   2  -2   82.44   18.38
 -12   2  -2   70.18   19.24
 -12   2  -1  135.08   19.55
 -12   2  -1  161.57   23.47
 -12   2  -1  162.50   23.96
 -12   2   0  465.69   35.66
 -12   2   0  460.63   38.53
 -12   2   5  169.52   27.04
 -12   2   6  311.36   34.06
 -12   2   7   32.12   17.24
 -12   3  -8  102.34   22.10
 -12   3  -8   96.20   20.52
 -12   3  -8   96.49   22.53
 -12   3  -7  143.22   24.92
 -12   3  -7  150.51   24.63
 -12   3  -7  216.63   29.10
 -12   3  -6   24.29   15.30
 -12   3  -6   41.70   16.57
 -12   3  -6   12.54   14.14
 -12   3  -5   80.55   18.11
 -12   3  -5   84.36   18.61
 -12   3  -5   85.41   20.42
 -12   3  -4  344.90   33.04
 -12   3  -4  353.46   34.59
 -12   3  -4  439.34   38.96
 -12   3  -3   41.23   15.46
 -12   3  -3   31.63   14.35
 -12   3  -3    2.90   14.37
 -12   3  -2  275.09   28.31
 -12   3  -2  235.46   27.73
 -12   3  -2  273.61   30.73
 -12   3  -1  254.06   27.59
 -12   3  -1  243.18   27.67
 -12   3  -1  275.24   29.84
 -12   3   0   21.07   14.72
 -12   3   0    8.34   14.00
 -12   3   1  165.88   24.07
 -12   3   2  352.30   34.44
 -12   3   3   22.61   16.64
 -12   4  -7  -11.77   17.72
 -12   4  -7   14.21   14.30
 -12   4  -7    6.77   14.90
 -12   4  -6  107.74   22.66
 -12   4  -6  109.02   21.14
 -12   4  -6   72.20   20.51
 -12   4  -5  336.42   34.19
 -12   4  -5  309.61   32.63
 -12   4  -5  344.88   36.43
 -12   4  -4   39.70   16.75
 -12   4  -4   48.62   16.72
 -12   4  -4   49.77   18.81
 -12   4  -3  218.45   26.87
 -12   4  -3  210.89   27.06
 -12   4  -3  210.10   28.32
 -12   4  -2  167.76   23.67
 -12   4  -2  154.04   23.68
 -12   4  -2  143.55   23.97
 -12   4  -1   24.44   13.12
 -12   4  -1   37.20   16.03
 -12   4  -1   14.76   14.37
 -12   4   0  142.26   22.72
 -12   4   0  128.68   23.15
 -12   4   1  371.05   35.20
 -12   4   1  383.88   37.82
 -12   4   2    2.79   13.81
 -12   4   3  265.86   31.29
 -12   4   4  190.98   27.31
 -12   4   5    9.35   15.68
 -12   5  -5   17.24   16.05
 -12   5  -5   -2.75   14.53
 -12   5  -5   -6.68   16.79
 -12   5  -4  346.92   35.72
 -12   5  -4  307.49   32.53
 -12   5  -4  312.82   35.78
 -12   5  -3  166.03   25.10
 -12   5  -3  116.06   21.60
 -12   5  -3  133.77   24.27
 -12   5  -2   13.29   16.01
 -12   5  -2    8.10   13.35
 -12   5  -2    6.28   14.42
 -12   5  -1  143.03   23.59
 -12   5  -1   83.38   21.78
 -12   5   0  340.46   33.84
 -12   5   0  371.62   37.36
 -12   5   1   30.51   15.29
 -12   5   1   -9.20   16.67
 -12   5   2  198.89   26.81
 -12   5   3  226.18   29.20
 -12   5   4    3.05   14.57
 -11 -12   2   18.50   14.42
 -11 -12   3  547.25   41.57
 -11 -12   4  112.11   20.30
 -11 -11  -2  128.74   17.84
 -11 -11  -1  258.77   24.12
 -11 -11   0  113.66   16.26
 -11 -11   2  817.96   52.20
 -11 -11   3   56.20   16.50
 -11 -11   4  187.48   24.42
 -11 -11   5  264.24   29.45
 -11 -11   6   38.13   16.57
 -11 -10  -4   52.08   14.14
 -11 -10  -3  172.51   20.85
 -11 -10  -2  295.73   26.37
 -11 -10  -1   39.95   13.00
 -11 -10   0   72.27   14.08
 -11 -10   1  373.17   29.07
 -11 -10   2   98.58   15.41
 -11 -10   2  105.95   19.32
 -11 -10   3  102.64   15.98
 -11 -10   3  108.55   19.58
 -11 -10   4  196.25   24.53
 -11 -10   5   77.66   18.05
 -11 -10   6  117.54   21.84
 -11 -10   7  293.68   31.30
 -11  -9  -5   29.56   13.05
 -11  -9  -4  246.42   25.10
 -11  -9  -3  477.57   35.21
 -11  -9  -2    5.76    9.82
 -11  -9  -1  151.52   19.03
 -11  -9  -1  145.89   17.26
 -11  -9   0  667.92   42.21
 -11  -9   0  687.42   41.30
 -11  -9   1   86.34   15.37
 -11  -9   2  204.40   24.02
 -11  -9   2  199.06   21.39
 -11  -9   3  506.24   38.22
 -11  -9   3  434.39   32.72
 -11  -9   4   34.88   14.35
 -11  -9   4   17.84   10.90
 -11  -9   5   42.93   14.88
 -11  -9   5   88.07   14.95
 -11  -9   6  333.41   31.95
 -11  -9   7   32.84   15.26
 -11  -9   8  234.29   28.64
 -11  -8 -11  382.60   32.44
 -11  -8 -10  275.71   26.21
 -11  -8  -9   82.67   15.68
 -11  -8  -8   83.86   14.25
 -11  -8  -7  449.97   30.17
 -11  -8  -6   62.32   15.84
 -11  -8  -6   54.80   11.37
 -11  -8  -5  356.75   31.01
 -11  -8  -4  204.76   23.17
 -11  -8  -3    4.05    9.48
 -11  -8  -2  105.86   14.17
 -11  -8  -2  121.83   17.31
 -11  -8  -1  235.08   21.20
 -11  -8  -1  207.17   22.53
 -11  -8   0   72.11   13.78
 -11  -8   0   39.45   13.84
 -11  -8   1  415.39   30.51
 -11  -8   1  431.28   32.28
 -11  -8   2  600.45   39.61
 -11  -8   2  617.67   42.27
 -11  -8   3   -1.85   10.76
 -11  -8   3   -4.47   12.50
 -11  -8   4  334.41   28.32
 -11  -8   4  336.04   30.35
 -11  -8   5  386.60   30.78
 -11  -8   5  363.23   32.39
 -11  -8   6   31.12   12.18
 -11  -8   6   40.90   15.04
 -11  -8   7  406.53   32.03
 -11  -8   7  302.18   31.29
 -11  -8   8  467.15   35.48
 -11  -8   8  467.37   38.79
 -11  -8   9   10.57   14.76
 -11  -7 -12  213.39   26.26
 -11  -7 -11  264.82   27.69
 -11  -7 -10   14.13   11.14
 -11  -7  -9  249.39   24.43
 -11  -7  -8  474.90   33.35
 -11  -7  -7    4.75    8.85
 -11  -7  -7    7.05   11.62
 -11  -7  -6  394.67   33.63
 -11  -7  -6  422.68   28.65
 -11  -7  -5  532.62   38.07
 -11  -7  -5  505.01   31.02
 -11  -7  -5  492.12   30.21
 -11  -7  -4   -4.24   10.68
 -11  -7  -4    4.53    6.90
 -11  -7  -4    5.90    7.02
 -11  -7  -3  274.06   26.74
 -11  -7  -3  328.31   23.44
 -11  -7  -3  305.53   20.49
 -11  -7  -3  274.25   20.67
 -11  -7  -2  279.05   26.64
 -11  -7  -2  318.01   21.73
 -11  -7  -2  286.87   23.28
 -11  -7  -1    3.92    9.70
 -11  -7  -1    1.12    6.36
 -11  -7  -1   -1.51    8.76
 -11  -7   0  338.78   28.64
 -11  -7   0  326.07   22.58
 -11  -7   0  326.31   25.98
 -11  -7   1  211.23   22.66
 -11  -7   1  250.79   19.24
 -11  -7   1  254.51   22.79
 -11  -7   2   31.68   12.05
 -11  -7   2   44.06   12.99
 -11  -7   2   30.16   12.58
 -11  -7   3  175.37   20.85
 -11  -7   3  147.39   21.03
 -11  -7   4  130.83   18.84
 -11  -7   4   98.87   18.69
 -11  -7   5   58.10   14.40
 -11  -7   5   55.22   15.23
 -11  -7   6  362.18   31.51
 -11  -7   6  406.21   33.97
 -11  -7   7  288.68   27.64
 -11  -7   7  279.25   28.65
 -11  -7   8    8.87   12.22
 -11  -7   8   -5.01   13.60
 -11  -7   9  157.12   22.39
 -11  -7   9  186.20   24.98
 -11  -7  10  187.85   24.47
 -11  -7  10  189.59   26.49
 -11  -6 -12  193.29   25.66
 -11  -6 -11   -9.00   14.47
 -11  -6 -10  176.84   21.69
 -11  -6  -9  283.26   24.61
 -11  -6  -9  249.85   25.38
 -11  -6  -8   22.82   10.62
 -11  -6  -8   21.91   11.41
 -11  -6  -8   29.57   14.16
 -11  -6  -7  272.15   28.33
 -11  -6  -7  291.69   23.91
 -11  -6  -7  325.31   25.72
 -11  -6  -6  492.69   32.26
 -11  -6  -6  534.07   33.67
 -11  -6  -6  485.97   38.13
 -11  -6  -5    5.68    7.38
 -11  -6  -5   -1.40    8.03
 -11  -6  -5   -4.45   10.82
 -11  -6  -4  496.36   30.54
 -11  -6  -4  445.44   34.76
 -11  -6  -4  456.85   29.06
 -11  -6  -4  476.86   29.21
 -11  -6  -3  493.28   30.82
 -11  -6  -3  557.42   37.50
 -11  -6  -3  454.63   28.32
 -11  -6  -3  490.24   30.57
 -11  -6  -2   25.06    8.59
 -11  -6  -2   16.37   10.65
 -11  -6  -2   17.61    7.16
 -11  -6  -2   12.46    8.37
 -11  -6  -1  474.54   29.27
 -11  -6  -1  444.25   34.01
 -11  -6  -1  433.81   24.53
 -11  -6  -1  435.44   29.68
 -11  -6   0 1009.80   56.98
 -11  -6   0 1061.68   51.76
 -11  -6   0 1017.76   53.28
 -11  -6   1   11.84   10.25
 -11  -6   1    1.34    7.71
 -11  -6   1   -3.27    9.00
 -11  -6   2  494.52   35.10
 -11  -6   2  583.46   38.81
 -11  -6   2  627.04   40.66
 -11  -6   3  329.55   29.04
 -11  -6   3  361.33   30.84
 -11  -6   4   22.44   11.72
 -11  -6   4    8.84   10.36
 -11  -6   5  295.12   27.29
 -11  -6   5  275.83   27.51
 -11  -6   6  297.53   27.37
 -11  -6   6  229.50   25.95
 -11  -6   7   18.05   13.13
 -11  -6   7   26.21   15.02
 -11  -6   8  297.05   29.48
 -11  -6   9   66.16   17.16
 -11  -6  10   10.24   13.51
 -11  -5 -12   37.07   15.95
 -11  -5 -11  464.29   36.72
 -11  -5 -11  406.71   33.21
 -11  -5 -10   68.22   15.68
 -11  -5 -10   57.22   13.26
 -11  -5  -9   20.53   11.49
 -11  -5  -9   18.89   12.04
 -11  -5  -8  334.02   28.61
 -11  -5  -8  312.43   30.42
 -11  -5  -8  320.06   26.98
 -11  -5  -7  320.88   29.76
 -11  -5  -7  292.89   26.23
 -11  -5  -7  287.46   24.87
 -11  -5  -6   -2.34   10.73
 -11  -5  -6   23.17   10.31
 -11  -5  -6   -1.66    8.90
 -11  -5  -5  290.80   28.40
 -11  -5  -5  340.07   25.04
 -11  -5  -5  295.26   24.81
 -11  -5  -4  143.69   15.33
 -11  -5  -4  137.99   19.14
 -11  -5  -4  170.22   17.41
 -11  -5  -4  162.17   17.53
 -11  -5  -3   -2.55    7.69
 -11  -5  -3   -2.13   10.73
 -11  -5  -3    7.62    7.65
 -11  -5  -3    7.60    7.52
 -11  -5  -2  299.92   22.72
 -11  -5  -2  306.76   28.01
 -11  -5  -2  299.58   21.24
 -11  -5  -2  273.95   23.13
 -11  -5  -1  290.03   23.33
 -11  -5  -1  339.91   25.00
 -11  -5  -1  292.39   20.53
 -11  -5  -1  281.44   27.20
 -11  -5   0    5.50    6.72
 -11  -5   0    6.07    9.04
 -11  -5   0   14.79    9.42
 -11  -5   0   12.21   11.37
 -11  -5   0   18.00    7.26
 -11  -5   1  746.69   41.81
 -11  -5   1  720.47   44.83
 -11  -5   1  696.16   33.46
 -11  -5   1  627.70   36.62
 -11  -5   2  421.93   32.20
 -11  -5   2  375.38   30.63
 -11  -5   3   10.55   10.47
 -11  -5   3   14.51   12.34
 -11  -5   3   -6.38   11.56
 -11  -5   4  644.45   42.88
 -11  -5   5  542.12   39.18
 -11  -5   6   18.20   12.38
 -11  -5   7  597.89   42.84
 -11  -5   8  119.10   20.83
 -11  -5   9  108.34   20.75
 -11  -5  10  281.54   30.85
 -11  -5  10  281.50   31.06
 -11  -5  11  201.19   28.23
 -11  -5  11  201.00   26.60
 -11  -4 -12  353.09   33.51
 -11  -4 -12  287.23   29.67
 -11  -4 -11   84.58   17.92
 -11  -4 -11   98.30   18.53
 -11  -4 -10   25.14   13.29
 -11  -4 -10    8.59   12.01
 -11  -4  -9  389.36   31.92
 -11  -4  -9  344.00   30.14
 -11  -4  -9  334.28   32.76
 -11  -4  -8  370.10   31.11
 -11  -4  -8  437.47   32.78
 -11  -4  -8  389.35   34.91
 -11  -4  -7  217.62   25.52
 -11  -4  -7  236.53   23.48
 -11  -4  -7  247.21   23.97
 -11  -4  -6  392.61   33.27
 -11  -4  -6  359.26   28.82
 -11  -4  -6  406.22   30.21
 -11  -4  -5  196.89   17.15
 -11  -4  -5  217.56   24.46
 -11  -4  -5  240.13   21.45
 -11  -4  -5  207.51   21.49
 -11  -4  -4   53.41   10.34
 -11  -4  -4   56.89   12.31
 -11  -4  -4   41.21   11.11
 -11  -4  -4   60.09   13.69
 -11  -4  -3  394.66   23.73
 -11  -4  -3  334.65   24.73
 -11  -4  -3  369.68   28.13
 -11  -4  -3  371.95   26.60
 -11  -4  -3  397.58   31.68
 -11  -4  -2  185.98   15.70
 -11  -4  -2  188.36   18.04
 -11  -4  -2  178.00   18.95
 -11  -4  -2  183.20   17.22
 -11  -4  -2  170.15   20.97
 -11  -4  -1   37.55    8.78
 -11  -4  -1   46.84   11.07
 -11  -4  -1   22.82    9.69
 -11  -4  -1   53.55    9.93
 -11  -4  -1   31.46   11.64
 -11  -4   0  581.23   33.63
 -11  -4   0  593.01   36.30
 -11  -4   0  584.91   36.95
 -11  -4   0  599.36   40.48
 -11  -4   0  595.71   32.71
 -11  -4   1  241.03   21.91
 -11  -4   1  249.60   24.71
 -11  -4   1  237.97   17.83
 -11  -4   1  232.92   19.70
 -11  -4   2   74.21   13.55
 -11  -4   2   84.07   15.91
 -11  -4   2   69.66    9.80
 -11  -4   2   74.29   12.50
 -11  -4   3  338.63   26.62
 -11  -4   3  381.23   28.88
 -11  -4   3  409.96   32.26
 -11  -4   4  233.33   24.78
 -11  -4   5    2.28   12.39
 -11  -4   6  674.28   46.33
 -11  -4   6  649.16   44.76
 -11  -4   7   51.96   16.58
 -11  -4   7   89.60   17.58
 -11  -4   8   54.26   16.27
 -11  -4   8   80.21   18.15
 -11  -4   9  285.41   30.70
 -11  -4   9  267.40   28.75
 -11  -4  10  125.93   21.73
 -11  -4  10  140.44   21.77
 -11  -4  11   26.17   15.37
 -11  -4  11   23.28   15.79
 -11  -3 -12   81.68   19.56
 -11  -3 -12   72.22   17.64
 -11  -3 -11   32.56   15.97
 -11  -3 -11   21.65   13.65
 -11  -3 -10  247.08   26.75
 -11  -3 -10  212.58   25.65
 -11  -3  -9  213.79   24.90
 -11  -3  -9  211.43   24.49
 -11  -3  -9  253.75   28.52
 -11  -3  -8   76.77   16.51
 -11  -3  -8   57.33   14.71
 -11  -3  -8   97.02   17.25
 -11  -3  -7  498.25   38.71
 -11  -3  -7  487.65   35.63
 -11  -3  -7  431.59   34.33
 -11  -3  -6   81.35   16.00
 -11  -3  -6   97.83   16.24
 -11  -3  -6   82.15   15.71
 -11  -3  -5  156.12   14.94
 -11  -3  -5  126.19   18.40
 -11  -3  -5  114.47   16.74
 -11  -3  -5  141.84   20.40
 -11  -3  -4  265.56   19.71
 -11  -3  -4  313.56   22.24
 -11  -3  -4  284.65   25.60
 -11  -3  -4  298.70   24.66
 -11  -3  -4  312.05   28.28
 -11  -3  -3  205.74   17.56
 -11  -3  -3  253.47   20.30
 -11  -3  -3  220.23   22.22
 -11  -3  -3  269.75   22.45
 -11  -3  -3  271.36   25.86
 -11  -3  -2   47.73    9.78
 -11  -3  -2   42.82   10.09
 -11  -3  -2   37.85   11.68
 -11  -3  -2   37.29   10.14
 -11  -3  -2   36.82   13.43
 -11  -3  -1  608.28   34.15
 -11  -3  -1  598.50   35.95
 -11  -3  -1  595.68   38.57
 -11  -3  -1  646.77   36.21
 -11  -3  -1  631.83   42.04
 -11  -3   0  613.10   34.24
 -11  -3   0  564.59   35.33
 -11  -3   0  584.93   37.71
 -11  -3   0  581.51   40.97
 -11  -3   0  586.12   33.76
 -11  -3   1  171.05   18.71
 -11  -3   1  215.66   23.66
 -11  -3   1  191.85   17.28
 -11  -3   1  203.46   19.01
 -11  -3   2  429.05   30.82
 -11  -3   2  451.33   34.79
 -11  -3   2  416.13   25.95
 -11  -3   2  401.42   28.35
 -11  -3   3  237.54   21.92
 -11  -3   3  241.77   24.25
 -11  -3   3  237.56   22.70
 -11  -3   3  230.83   18.20
 -11  -3   3  263.71   25.82
 -11  -3   4    2.28   10.70
 -11  -3   4   16.78   11.56
 -11  -3   4    5.92    7.19
 -11  -3   4    1.69    8.81
 -11  -3   5  470.05   36.77
 -11  -3   5  502.05   36.29
 -11  -3   5  419.81   32.09
 -11  -3   6  327.68   28.90
 -11  -3   6  234.94   27.68
 -11  -3   7  218.99   24.38
 -11  -3   7  170.00   23.38
 -11  -3   8  241.04   26.67
 -11  -3   8  230.41   28.16
 -11  -3   9  112.09   19.88
 -11  -3   9  111.66   21.22
 -11  -3  10  142.73   22.10
 -11  -3  10  124.74   23.42
 -11  -3  11  319.50   32.28
 -11  -3  11  345.94   36.40
 -11  -2 -12   90.63   19.87
 -11  -2 -12   95.54   20.64
 -11  -2 -11  309.23   31.27
 -11  -2 -11  301.36   30.95
 -11  -2 -10  144.00   21.54
 -11  -2 -10  118.85   20.38
 -11  -2  -9   23.97   12.86
 -11  -2  -9   23.46   13.31
 -11  -2  -8  578.30   40.85
 -11  -2  -8  535.19   39.57
 -11  -2  -8  535.58   41.52
 -11  -2  -7   64.80   15.39
 -11  -2  -7   63.28   15.05
 -11  -2  -7   60.09   16.25
 -11  -2  -6  127.78   18.93
 -11  -2  -6   89.42   16.27
 -11  -2  -6  155.46   20.41
 -11  -2  -5  243.98   18.93
 -11  -2  -5  271.53   19.99
 -11  -2  -5  214.07   23.71
 -11  -2  -5  249.64   24.05
 -11  -2  -5  245.19   26.51
 -11  -2  -4   74.04   11.22
 -11  -2  -4   81.12   12.02
 -11  -2  -4   77.38   15.32
 -11  -2  -4   74.13   13.83
 -11  -2  -4   66.52   14.84
 -11  -2  -3  107.53   13.27
 -11  -2  -3  117.78   14.46
 -11  -2  -3  138.91   18.54
 -11  -2  -3  130.65   16.49
 -11  -2  -3  107.85   17.54
 -11  -2  -2  819.15   42.99
 -11  -2  -2  848.11   44.91
 -11  -2  -2  894.26   50.65
 -11  -2  -2  883.32   46.99
 -11  -2  -2  840.28   51.84
 -11  -2  -1   15.10    8.44
 -11  -2  -1   11.30    8.54
 -11  -2  -1   34.55   11.31
 -11  -2  -1   24.05   12.07
 -11  -2  -1   22.03    9.37
 -11  -2   0  292.02   23.69
 -11  -2   0  280.84   27.00
 -11  -2   0  284.66   22.67
 -11  -2   0  283.01   22.11
 -11  -2   1  596.34   36.90
 -11  -2   1  663.73   43.25
 -11  -2   1  614.07   35.14
 -11  -2   1  603.49   35.98
 -11  -2   2   63.12   13.51
 -11  -2   2   75.73   15.90
 -11  -2   2   70.35   11.21
 -11  -2   2   60.82   12.33
 -11  -2   3   14.71    9.62
 -11  -2   3   20.05   11.06
 -11  -2   3   18.68   10.24
 -11  -2   3    7.25    7.46
 -11  -2   3    2.30   11.36
 -11  -2   4  938.29   54.33
 -11  -2   4  879.23   50.68
 -11  -2   5  236.63   26.46
 -11  -2   5  255.08   25.53
 -11  -2   5  230.18   23.39
 -11  -2   6  299.62   30.49
 -11  -2   6  302.39   28.44
 -11  -2   6  296.54   27.16
 -11  -2   7  301.60   28.31
 -11  -2   7  287.98   30.38
 -11  -2   8   45.58   15.24
 -11  -2   8   75.11   18.19
 -11  -2   9   28.11   12.82
 -11  -2   9   75.12   18.07
 -11  -2  10  462.88   37.54
 -11  -2  10  451.96   40.77
 -11  -2  11  106.88   20.70
 -11  -2  11  124.46   23.92
 -11  -1 -12   85.17   20.44
 -11  -1 -12   90.36   20.50
 -11  -1 -11   32.94   14.97
 -11  -1 -11   37.80   16.87
 -11  -1 -10   90.28   19.22
 -11  -1 -10   72.12   18.05
 -11  -1 -10   55.49   17.66
 -11  -1  -9  436.28   37.57
 -11  -1  -9  512.64   39.28
 -11  -1  -8  134.09   20.70
 -11  -1  -8  163.28   22.58
 -11  -1  -7  278.00   28.35
 -11  -1  -7  321.16   29.12
 -11  -1  -6  214.18   24.84
 -11  -1  -6  251.53   24.54
 -11  -1  -6  227.07   18.80
 -11  -1  -5   77.57   11.64
 -11  -1  -5   56.67   10.83
 -11  -1  -5   87.89   16.60
 -11  -1  -5   61.44   13.71
 -11  -1  -5   52.54   14.90
 -11  -1  -4   54.42   10.38
 -11  -1  -4   57.22   11.08
 -11  -1  -4   48.20   13.35
 -11  -1  -4   59.89   13.47
 -11  -1  -4   60.72   14.21
 -11  -1  -3  882.11   44.48
 -11  -1  -3  834.42   44.54
 -11  -1  -3  844.95   51.44
 -11  -1  -3  894.19   49.68
 -11  -1  -3  869.67   52.63
 -11  -1  -2    1.28    7.64
 -11  -1  -2   -2.74    8.80
 -11  -1  -2   16.69   11.17
 -11  -1  -2    6.72    9.39
 -11  -1  -2   -2.26   10.15
 -11  -1  -1  239.64   19.88
 -11  -1  -1  240.83   20.77
 -11  -1  -1  206.11   23.74
 -11  -1  -1  223.42   24.14
 -11  -1  -1  236.80   21.80
 -11  -1   0  593.24   35.99
 -11  -1   0  639.49   42.25
 -11  -1   0  559.25   35.62
 -11  -1   0  571.80   34.78
 -11  -1   1   31.15   10.93
 -11  -1   1   49.62   14.23
 -11  -1   1   23.37    8.84
 -11  -1   1   13.33    9.07
 -11  -1   2  384.85   27.98
 -11  -1   2  389.13   32.37
 -11  -1   2  351.21   27.65
 -11  -1   3  692.86   45.26
 -11  -1   3  591.47   38.48
 -11  -1   4    2.45   11.70
 -11  -1   4   28.05   12.62
 -11  -1   4   14.38   10.71
 -11  -1   5  290.37   29.73
 -11  -1   5  317.65   28.31
 -11  -1   5  313.57   27.51
 -11  -1   6  370.60   31.54
 -11  -1   6  397.09   35.07
 -11  -1   7   -2.17   11.12
 -11  -1   7   11.04   12.93
 -11  -1   8   62.68   16.23
 -11  -1   8   68.81   18.58
 -11  -1   9  347.39   31.21
 -11  -1   9  303.66   33.66
 -11  -1  10   33.08   14.30
 -11  -1  10   46.33   18.65
 -11  -1  11   85.27   18.28
 -11  -1  11   76.59   20.93
 -11   0 -12   -6.03   14.66
 -11   0 -12   35.21   17.47
 -11   0 -11  128.19   22.79
 -11   0 -11  109.38   21.66
 -11   0 -10  307.60   33.06
 -11   0 -10  320.28   32.58
 -11   0 -10  356.66   33.68
 -11   0  -9   19.15   13.99
 -11   0  -9   10.26   14.14
 -11   0  -9    5.43   12.97
 -11   0  -8  264.66   29.04
 -11   0  -8  245.35   27.92
 -11   0  -8  324.66   30.21
 -11   0  -7   99.86   19.12
 -11   0  -7  117.58   20.48
 -11   0  -7  137.94   15.24
 -11   0  -6    8.81   11.26
 -11   0  -6    4.96   11.17
 -11   0  -6    7.82    8.12
 -11   0  -5   60.18   16.15
 -11   0  -5   76.86   12.16
 -11   0  -5   75.34   15.23
 -11   0  -5   70.41   12.19
 -11   0  -4  317.55   30.45
 -11   0  -4  399.29   26.39
 -11   0  -4  353.75   29.56
 -11   0  -4  389.68   26.06
 -11   0  -3   86.44   17.09
 -11   0  -3   94.55   16.22
 -11   0  -3  103.07   14.31
 -11   0  -3  107.94   14.41
 -11   0  -2  334.24   24.97
 -11   0  -2  345.50   30.59
 -11   0  -2  367.85   28.63
 -11   0  -2  341.51   25.07
 -11   0  -2  298.07   29.35
 -11   0  -1  261.45   21.52
 -11   0  -1  267.77   26.06
 -11   0  -1  192.46   19.18
 -11   0  -1  215.71   21.68
 -11   0  -1  207.52   24.06
 -11   0   0  166.51   18.02
 -11   0   0  163.53   18.09
 -11   0   0  171.72   22.14
 -11   0   0  197.52   20.10
 -11   0   1  333.90   30.25
 -11   0   1  280.96   24.14
 -11   0   1  288.80   18.07
 -11   0   1  271.00   23.43
 -11   0   2  369.65   32.04
 -11   0   2  376.69   28.30
 -11   0   2  376.91   28.43
 -11   0   2  366.58   22.08
 -11   0   3  156.08   18.73
 -11   0   3  151.68   14.66
 -11   0   3  160.97   21.63
 -11   0   4  250.93   27.76
 -11   0   4  231.36   18.70
 -11   0   4  264.33   24.46
 -11   0   4  239.80   24.42
 -11   0   5  300.30   31.08
 -11   0   5  361.78   24.69
 -11   0   5  350.69   29.73
 -11   0   6    6.21   11.24
 -11   0   6  -10.92   14.83
 -11   0   7  276.59   27.49
 -11   0   7  315.36   32.82
 -11   0   8  201.40   23.89
 -11   0   8  244.64   30.55
 -11   0   9   31.55   14.67
 -11   0   9   24.48   16.66
 -11   0  10  324.82   31.60
 -11   0  10  374.66   38.03
 -11   0  11  238.77   27.72
 -11   0  11  210.46   30.99
 -11   1 -11  341.49   35.71
 -11   1 -11  366.21   37.31
 -11   1 -10   22.36   13.88
 -11   1 -10   39.22   15.70
 -11   1 -10   53.78   18.25
 -11   1  -9  253.58   28.79
 -11   1  -9  264.91   29.05
 -11   1  -9  269.21   30.85
 -11   1  -8  291.97   31.19
 -11   1  -8  342.15   32.55
 -11   1  -8  389.32   35.29
 -11   1  -7   -1.44    9.62
 -11   1  -7   -5.15   12.53
 -11   1  -7    2.43   11.16
 -11   1  -7   -2.72   12.72
 -11   1  -6  175.62   18.17
 -11   1  -6  186.90   23.83
 -11   1  -6  140.84   21.14
 -11   1  -6  164.51   22.21
 -11   1  -5  233.86   20.78
 -11   1  -5  198.90   25.90
 -11   1  -5  218.47   25.03
 -11   1  -5  227.19   25.26
 -11   1  -5  245.48   20.33
 -11   1  -4    5.45    8.20
 -11   1  -4    2.85    9.17
 -11   1  -4   -9.94   12.29
 -11   1  -4   -4.81   12.10
 -11   1  -4    8.42   10.77
 -11   1  -3  346.53   32.35
 -11   1  -3  387.44   30.84
 -11   1  -3  348.92   26.12
 -11   1  -3  350.16   25.97
 -11   1  -2  388.08   32.91
 -11   1  -2  389.75   27.87
 -11   1  -2  423.34   31.58
 -11   1  -2  377.45   27.81
 -11   1  -1   32.67   14.25
 -11   1  -1   31.74   11.23
 -11   1  -1   24.20   10.86
 -11   1  -1   24.09   10.58
 -11   1   0  180.89   19.08
 -11   1   0  189.72   14.59
 -11   1   0  161.58   18.75
 -11   1   1  411.56   34.58
 -11   1   1  403.27   29.90
 -11   1   1  401.95   29.52
 -11   1   1  438.97   24.64
 -11   1   2   11.94   10.04
 -11   1   2    1.00    6.75
 -11   1   2   21.86   12.82
 -11   1   3  358.74   28.65
 -11   1   3  362.25   32.61
 -11   1   3  345.34   23.51
 -11   1   4  542.76   40.91
 -11   1   4  507.23   30.92
 -11   1   5    5.41   14.28
 -11   1   5   -2.73    8.31
 -11   1   5    5.82   10.39
 -11   1   6  323.26   33.03
 -11   1   6  351.32   26.15
 -11   1   6  320.50   28.90
 -11   1   7  169.87   25.56
 -11   1   7  155.11   18.55
 -11   1   7  198.70   22.62
 -11   1   8    2.13   12.24
 -11   1   8   24.27   14.75
 -11   1   9  292.67   29.11
 -11   1   9  283.01   33.92
 -11   1  10  317.95   30.77
 -11   1  10  312.33   34.90
 -11   2 -11   12.98   14.31
 -11   2 -11   18.25   15.81
 -11   2 -10  185.74   27.32
 -11   2 -10  221.88   28.04
 -11   2 -10  198.48   26.31
 -11   2  -9  240.72   29.63
 -11   2  -9  270.74   30.76
 -11   2  -9  232.31   28.01
 -11   2  -8   -2.96   12.44
 -11   2  -8   16.00   13.19
 -11   2  -8    2.67   12.25
 -11   2  -7  310.00   32.77
 -11   2  -7  333.31   31.95
 -11   2  -7  327.14   31.54
 -11   2  -6  204.26   24.14
 -11   2  -6  175.38   22.66
 -11   2  -5    8.39    9.01
 -11   2  -5   16.97    9.83
 -11   2  -5   32.36   14.45
 -11   2  -5   12.40   12.70
 -11   2  -5   16.35   13.06
 -11   2  -4  258.74   22.52
 -11   2  -4  228.09   26.91
 -11   2  -4  224.52   26.12
 -11   2  -4  213.55   20.33
 -11   2  -4  231.93   25.62
 -11   2  -3  396.50   28.98
 -11   2  -3  341.02   33.14
 -11   2  -3  428.05   34.79
 -11   2  -3  407.50   32.84
 -11   2  -3  414.65   28.74
 -11   2  -2   80.92   13.71
 -11   2  -2   48.73   12.62
 -11   2  -2   47.68   14.70
 -11   2  -2   66.11   15.23
 -11   2  -2   70.22   16.28
 -11   2  -1  291.09   24.77
 -11   2  -1  290.04   24.50
 -11   2  -1  294.70   29.35
 -11   2  -1  333.62   28.26
 -11   2  -1  312.01   30.16
 -11   2   0  221.57   21.56
 -11   2   0  233.99   17.45
 -11   2   1   -1.71   10.05
 -11   2   1   11.36    7.53
 -11   2   2  385.03   24.93
 -11   2   3  415.47   27.02
 -11   2   4   14.72    9.38
 -11   2   4   29.50   15.79
 -11   2   5  354.31   26.49
 -11   2   5  363.69   35.19
 -11   2   6  190.43   19.78
 -11   2   6  208.56   27.40
 -11   2   6  157.68   20.50
 -11   2   7   12.04   10.26
 -11   2   7   42.12   17.26
 -11   2   7    5.97   12.00
 -11   2   8  239.49   23.85
 -11   2   8  233.64   29.56
 -11   2   8  230.91   25.12
 -11   2   9  256.05   25.70
 -11   2   9  284.07   33.68
 -11   2   9  287.92   27.72
 -11   2  10    3.34   17.87
 -11   2  10    2.21   12.81
 -11   3 -10  188.58   27.84
 -11   3 -10  221.39   30.70
 -11   3 -10  180.96   26.01
 -11   3  -9   -2.91   15.83
 -11   3  -9    3.20   14.10
 -11   3  -9   -8.19   13.97
 -11   3  -8  258.99   30.11
 -11   3  -8  276.36   31.02
 -11   3  -8  205.65   25.79
 -11   3  -7  128.22   21.60
 -11   3  -7  102.63   21.83
 -11   3  -7   99.12   18.19
 -11   3  -6    7.68   13.09
 -11   3  -6    5.85   10.41
 -11   3  -6   -2.56   11.27
 -11   3  -5  250.81   27.60
 -11   3  -5  238.32   28.49
 -11   3  -5  248.10   27.02
 -11   3  -4  406.81   34.65
 -11   3  -4  390.76   36.04
 -11   3  -4  358.09   33.11
 -11   3  -3   47.89   15.18
 -11   3  -3   21.60   13.44
 -11   3  -3   61.04   15.28
 -11   3  -2  339.84   31.02
 -11   3  -2  391.58   35.31
 -11   3  -2  388.18   32.89
 -11   3  -1  135.87   21.80
 -11   3  -1  148.16   21.54
 -11   3   0    4.35    7.55
 -11   3   0   18.18   12.63
 -11   3   0    4.90   11.91
 -11   3   1  146.81   15.31
 -11   3   1  159.90   21.96
 -11   3   2  335.01   23.58
 -11   3   2  277.59   30.33
 -11   3   3    8.07    8.56
 -11   3   4  344.59   26.04
 -11   3   5   85.87   14.67
 -11   3   6   30.27   11.81
 -11   3   7   95.90   17.00
 -11   3   7  102.31   17.42
 -11   3   8  159.69   20.89
 -11   3   8  179.05   28.45
 -11   3   8  151.27   20.90
 -11   3   9   12.51   13.27
 -11   3   9    9.94   16.10
 -11   3   9    6.13   12.32
 -11   4  -9  210.04   29.16
 -11   4  -9  220.90   29.88
 -11   4  -9  220.09   27.88
 -11   4  -8   46.76   16.27
 -11   4  -8   87.68   21.22
 -11   4  -8   69.34   18.15
 -11   4  -7   33.68   15.52
 -11   4  -7   28.43   15.41
 -11   4  -7   49.63   15.97
 -11   4  -6   75.50   18.91
 -11   4  -6  122.67   21.78
 -11   4  -6  123.44   20.39
 -11   4  -5  294.87   32.67
 -11   4  -5  267.60   28.78
 -11   4  -4   50.17   15.38
 -11   4  -4   43.65   16.35
 -11   4  -4   49.92   15.98
 -11   4  -3  370.90   32.89
 -11   4  -3  385.98   35.97
 -11   4  -3  306.81   31.48
 -11   4  -2  148.28   21.08
 -11   4  -2  142.20   23.52
 -11   4  -2  152.85   21.55
 -11   4  -1   24.78   14.99
 -11   4  -1   32.18   14.60
 -11   4   0  571.19   43.70
 -11   4   0  580.87   42.91
 -11   4   0  534.61   32.44
 -11   4   1  283.75   30.03
 -11   4   1  324.73   23.72
 -11   4   2    2.63   12.80
 -11   4   2   20.65    9.89
 -11   4   3  763.73   52.78
 -11   4   3  748.71   42.37
 -11   4   4   96.15   21.16
 -11   4   4   79.92   14.50
 -11   4   5   35.20   16.21
 -11   4   5   35.06   11.75
 -11   4   6  134.19   25.46
 -11   4   6  189.15   20.77
 -11   4   7   95.15   17.55
 -11   4   8    8.13   12.53
 -11   5  -8   48.98   18.07
 -11   5  -8   37.21   17.37
 -11   5  -8   42.42   15.86
 -11   5  -7  197.59   27.00
 -11   5  -7  171.44   26.35
 -11   5  -6  113.61   22.20
 -11   5  -6  124.79   23.12
 -11   5  -6  102.88   19.33
 -11   5  -5   16.45   15.32
 -11   5  -5    3.11   13.42
 -11   5  -5   10.16   12.57
 -11   5  -4  297.37   31.95
 -11   5  -4  298.15   33.74
 -11   5  -4  327.30   31.62
 -11   5  -3   30.90   14.98
 -11   5  -3    8.93   14.23
 -11   5  -3   32.55   14.20
 -11   5  -2    8.78   13.17
 -11   5  -2   -2.50   12.14
 -11   5  -1  326.57   32.77
 -11   5  -1  231.57   27.52
 -11   5   0   94.50   20.79
 -11   5   0  107.84   14.85
 -11   5   1   27.35   11.06
 -11   5   1   54.78   16.48
 -11   5   2  569.26   35.89
 -11   5   2  592.07   44.92
 -11   5   3   97.15   15.47
 -11   5   3  155.22   24.36
 -11   5   4   69.16   14.31
 -11   5   4   57.89   17.38
 -11   5   5  268.42   25.37
 -11   5   5  298.28   32.88
 -11   5   6  108.01   17.41
 -11   5   6   59.38   18.41
 -11   5   7   14.08   12.82
 -11   5   7   32.48   17.16
 -11   6  -7   55.85   20.54
 -11   6  -7   95.79   18.17
 -11   6  -6   62.78   20.18
 -11   6  -6   93.33   22.25
 -11   6  -6   77.07   18.03
 -11   6  -5  420.01   38.30
 -11   6  -5  312.17   35.52
 -11   6  -5  347.93   33.33
 -11   6  -4   39.34   16.23
 -11   6  -4   63.56   19.01
 -11   6  -4   58.21   16.38
 -11   6  -3  142.04   23.00
 -11   6  -3   90.24   21.83
 -11   6  -3  133.92   21.47
 -11   6  -2  140.70   24.52
 -11   6  -2   98.44   20.24
 -11   6  -1   96.82   20.74
 -11   6  -1  104.62   20.22
 -11   6   0   45.08   17.33
 -11   6   0   54.44   17.43
 -11   6   1  330.98   34.12
 -11   6   1  265.37   30.76
 -11   6   1  268.55   24.08
 -11   6   2   84.88   19.23
 -11   6   2   85.83   15.17
 -11   6   3   79.52   19.74
 -11   6   3   83.16   15.54
 -11   6   4  203.07   27.56
 -11   6   4  172.58   21.15
 -11   6   5   21.50   14.44
 -11   6   5   49.84   13.92
 -11   6   6   60.63   19.13
 -11   6   6   66.56   15.99
 -11   7  -4  175.34   26.67
 -11   7  -4  142.15   26.41
 -11   7  -4  164.38   23.25
 -11   7  -3  208.62   28.09
 -11   7  -3  162.05   23.38
 -11   7  -3  152.30   27.33
 -11   7  -2   28.03   15.04
 -11   7  -2   47.99   19.75
 -11   7  -1   56.71   17.90
 -11   7  -1   91.58   21.85
 -11   7   0  485.63   40.67
 -11   7   0  495.92   44.14
 -11   7   1   56.68   18.85
 -11   7   1   69.02   20.09
 -11   7   2  169.63   25.76
 -11   7   3  227.69   29.33
 -11   7   3  230.58   24.17
 -11   7   4   51.15   18.63
 -11   7   4   49.00   15.49
 -10 -13   2   37.20   14.69
 -10 -13   3  191.17   24.36
 -10 -13   4  409.43   35.37
 -10 -13   5   40.49   16.58
 -10 -12   2  264.38   26.99
 -10 -12   3  475.59   36.93
 -10 -12   4    6.84   13.41
 -10 -12   5  276.09   28.70
 -10 -12   6  139.86   22.60
 -10 -12   7   14.93   14.46
 -10 -11  -2  518.80   34.00
 -10 -11  -1  203.60   20.04
 -10 -11   0   29.33    9.86
 -10 -11   1  314.89   24.21
 -10 -11   1  287.44   28.07
 -10 -11   2  545.10   39.16
 -10 -11   3   -4.37   13.17
 -10 -11   4  228.15   25.41
 -10 -11   5  183.63   23.74
 -10 -11   6    2.36   13.38
 -10 -11   7  172.81   24.15
 -10 -11   8  113.44   20.85
 -10 -10  -3  183.50   20.08
 -10 -10  -2  331.76   26.65
 -10 -10  -1    1.59    8.91
 -10 -10   0  243.58   21.77
 -10 -10   1  560.10   38.03
 -10 -10   1  461.17   31.75
 -10 -10   2    4.22   11.45
 -10 -10   2    7.39    9.89
 -10 -10   3  491.80   36.68
 -10 -10   3  473.22   31.39
 -10 -10   4  280.74   27.48
 -10 -10   4  279.61   23.02
 -10 -10   5   11.25   12.05
 -10 -10   6  143.35   21.54
 -10 -10   7  276.71   29.04
 -10 -10   8   12.34   12.22
 -10 -10   9  368.40   34.76
 -10  -9 -12  429.44   35.02
 -10  -9 -11   15.80   12.84
 -10  -9 -10  561.65   37.63
 -10  -9  -9  255.89   23.40
 -10  -9  -8   -3.04    9.48
 -10  -9  -7  328.99   24.65
 -10  -9  -6  440.19   28.03
 -10  -9  -5   26.58    8.18
 -10  -9  -5   36.07   11.62
 -10  -9  -4  673.94   42.12
 -10  -9  -3  288.65   25.52
 -10  -9  -2   44.17   12.09
 -10  -9  -1  483.53   32.84
 -10  -9   0  129.83   16.25
 -10  -9   0  144.72   17.23
 -10  -9   1   -8.15   11.23
 -10  -9   1   13.07    9.61
 -10  -9   1    9.49    8.72
 -10  -9   2  772.92   47.08
 -10  -9   2  718.26   43.33
 -10  -9   2  736.79   42.32
 -10  -9   3  335.12   28.78
 -10  -9   3  292.11   24.31
 -10  -9   4   75.23   16.00
 -10  -9   4   67.82   13.21
 -10  -9   5  297.34   29.06
 -10  -9   5  365.70   27.31
 -10  -9   6  142.38   22.28
 -10  -9   6  241.09   21.79
 -10  -9   7    7.00   12.50
 -10  -9   8  543.27   41.29
 -10  -9   9  305.52   30.85
 -10  -9  10   36.31   16.56
 -10  -8 -12   30.24   14.35
 -10  -8 -11  374.36   31.32
 -10  -8 -10  298.07   26.30
 -10  -8  -9    1.71    9.31
 -10  -8  -8  283.94   23.99
 -10  -8  -7  415.75   28.28
 -10  -8  -6    7.62    8.41
 -10  -8  -6    4.02    9.59
 -10  -8  -5 1298.35   58.37
 -10  -8  -5 1225.84   65.32
 -10  -8  -4  169.56   20.50
 -10  -8  -4  204.93   14.56
 -10  -8  -4  226.50   16.76
 -10  -8  -3   45.00   12.30
 -10  -8  -3   47.50    9.62
 -10  -8  -3   62.87    8.18
 -10  -8  -3   50.30    8.12
 -10  -8  -2  605.85   38.85
 -10  -8  -2  630.68   36.00
 -10  -8  -2  652.09   30.68
 -10  -8  -2  632.70   29.73
 -10  -8  -1  270.17   17.11
 -10  -8  -1  269.31   22.14
 -10  -8  -1  293.99   24.83
 -10  -8   0   27.65    6.78
 -10  -8   0   22.46    9.47
 -10  -8   0   21.70    9.50
 -10  -8   1  910.41   50.74
 -10  -8   1  817.07   38.30
 -10  -8   1  793.92   45.64
 -10  -8   1  774.35   45.38
 -10  -8   2  223.32   21.35
 -10  -8   2  278.39   23.35
 -10  -8   2  207.32   22.90
 -10  -8   3  104.30   15.28
 -10  -8   3  122.57   16.95
 -10  -8   3  138.56   18.91
 -10  -8   4  210.80   23.39
 -10  -8   4  206.45   20.83
 -10  -8   5  105.60   17.61
 -10  -8   5  116.51   16.09
 -10  -8   6   24.31   12.22
 -10  -8   6   28.49   11.25
 -10  -8   7  340.25   31.53
 -10  -8   7  367.05   29.43
 -10  -8   8  186.39   23.70
 -10  -8   8  153.08   19.30
 -10  -8   9   70.91   17.00
 -10  -8   9   70.40   15.77
 -10  -8  10  174.69   24.31
 -10  -8  11   57.73   18.94
 -10  -7 -13  115.88   20.91
 -10  -7 -12  447.13   36.46
 -10  -7 -11  143.23   20.11
 -10  -7 -10   42.42   14.03
 -10  -7  -9  132.30   15.85
 -10  -7  -9  138.84   18.48
 -10  -7  -8  301.29   25.04
 -10  -7  -8  291.84   22.43
 -10  -7  -7   -2.12   10.28
 -10  -7  -7    5.98    7.85
 -10  -7  -7    1.49    8.00
 -10  -7  -6  652.22   37.16
 -10  -7  -6  647.95   35.01
 -10  -7  -6  629.42   41.76
 -10  -7  -5  346.03   28.79
 -10  -7  -5  302.88   21.04
 -10  -7  -5  362.98   22.84
 -10  -7  -5  350.92   24.01
 -10  -7  -4   62.96    9.77
 -10  -7  -4   40.18    8.72
 -10  -7  -4   58.83   12.83
 -10  -7  -4   51.84    8.93
 -10  -7  -3  341.06   28.97
 -10  -7  -3  386.84   25.46
 -10  -7  -3  389.21   23.01
 -10  -7  -3  406.91   23.80
 -10  -7  -2  301.97   25.81
 -10  -7  -2  327.12   23.12
 -10  -7  -2  298.97   19.95
 -10  -7  -2  314.58   18.80
 -10  -7  -1   33.40    5.76
 -10  -7  -1   24.65    9.50
 -10  -7  -1   40.46    7.64
 -10  -7  -1   47.28   12.31
 -10  -7   0 1015.00   53.29
 -10  -7   0 1033.06   50.86
 -10  -7   0 1027.78   46.13
 -10  -7   0  928.35   38.83
 -10  -7   1  270.75   23.27
 -10  -7   1  255.91   18.39
 -10  -7   1  210.14   20.57
 -10  -7   1  230.55   23.61
 -10  -7   2  239.61   23.95
 -10  -7   2  214.31   20.77
 -10  -7   2  225.04   21.82
 -10  -7   3  613.27   42.27
 -10  -7   3  709.86   41.60
 -10  -7   3  729.99   42.42
 -10  -7   4  153.00   19.80
 -10  -7   4  190.22   20.18
 -10  -7   4  200.19   20.71
 -10  -7   5   54.89   14.51
 -10  -7   5   52.73   12.87
 -10  -7   6  454.55   36.47
 -10  -7   6  570.13   37.29
 -10  -7   7  250.24   26.54
 -10  -7   7  287.95   26.72
 -10  -7   8  129.24   20.19
 -10  -7   8  152.68   20.68
 -10  -7   9  482.55   38.49
 -10  -7   9  491.13   37.17
 -10  -7  10   79.20   18.66
 -10  -7  10   69.81   17.14
 -10  -7  11   71.80   18.72
 -10  -6 -13  383.05   34.30
 -10  -6 -12  113.27   17.56
 -10  -6 -12  120.71   20.07
 -10  -6 -11  221.66   22.46
 -10  -6 -11  237.48   25.36
 -10  -6 -10  345.52   27.49
 -10  -6 -10  413.06   31.78
 -10  -6  -9   40.34   11.41
 -10  -6  -9   40.87   12.96
 -10  -6  -8  114.25   15.23
 -10  -6  -8   98.07   15.71
 -10  -6  -7  522.93   32.08
 -10  -6  -7  518.12   37.65
 -10  -6  -7  500.30   32.91
 -10  -6  -6  149.03   19.74
 -10  -6  -6  156.38   15.89
 -10  -6  -6  162.71   17.65
 -10  -6  -5  107.63   12.00
 -10  -6  -5   95.94   16.40
 -10  -6  -5  121.63   13.85
 -10  -6  -5  121.02   14.26
 -10  -6  -4  636.88   33.48
 -10  -6  -4  632.79   40.17
 -10  -6  -4  599.93   33.92
 -10  -6  -4  569.98   33.25
 -10  -6  -3  230.67   18.58
 -10  -6  -3  249.42   23.59
 -10  -6  -3  208.01   18.14
 -10  -6  -3  248.77   18.35
 -10  -6  -2   43.62    9.69
 -10  -6  -2   29.30    9.78
 -10  -6  -2   57.86   10.11
 -10  -6  -2   38.68    7.68
 -10  -6  -1  837.81   42.82
 -10  -6  -1  784.36   46.05
 -10  -6  -1  795.79   40.75
 -10  -6  -1  779.57   36.64
 -10  -6   0  229.42   20.08
 -10  -6   0  224.58   21.95
 -10  -6   0  248.98   19.04
 -10  -6   0  224.85   14.07
 -10  -6   1  422.97   19.78
 -10  -6   1  447.00   32.45
 -10  -6   1  380.44   30.14
 -10  -6   1  408.11   28.78
 -10  -6   2  696.66   36.55
 -10  -6   2  693.80   38.09
 -10  -6   3  141.55   17.93
 -10  -6   3  131.91   16.58
 -10  -6   3  167.44   19.56
 -10  -6   4  290.71   26.08
 -10  -6   4  299.42   25.47
 -10  -6   4  342.88   28.60
 -10  -6   5  824.08   47.52
 -10  -6   5  655.39   43.64
 -10  -6   6  222.68   24.09
 -10  -6   6  248.00   24.25
 -10  -6   7  371.66   31.52
 -10  -6   7  363.65   31.10
 -10  -6   8  688.05   45.85
 -10  -6   8  659.74   44.50
 -10  -6   9   84.10   19.20
 -10  -6   9   88.73   17.64
 -10  -6  10   92.88   18.48
 -10  -6  11  376.67   35.07
 -10  -6  12   79.75   19.70
 -10  -5 -14  249.08   29.58
 -10  -5 -13  105.73   18.17
 -10  -5 -13   94.51   20.24
 -10  -5 -12  274.36   26.41
 -10  -5 -12  277.21   28.88
 -10  -5 -11  242.89   24.30
 -10  -5 -11  300.16   28.05
 -10  -5 -10   23.49   10.40
 -10  -5 -10   22.82   11.62
 -10  -5  -9  125.24   16.72
 -10  -5  -9  131.81   18.73
 -10  -5  -8  406.27   34.04
 -10  -5  -8  468.44   31.66
 -10  -5  -8  453.70   32.56
 -10  -5  -7   27.80    9.55
 -10  -5  -7    4.36   10.06
 -10  -5  -7   39.98   11.17
 -10  -5  -6  513.70   31.93
 -10  -5  -6  492.08   31.71
 -10  -5  -6  422.41   33.75
 -10  -5  -6  472.03   25.98
 -10  -5  -5  634.09   28.44
 -10  -5  -5  577.65   35.04
 -10  -5  -5  577.56   35.09
 -10  -5  -5  533.20   38.60
 -10  -5  -5  595.66   31.72
 -10  -5  -4   65.19    7.62
 -10  -5  -4   58.97   10.74
 -10  -5  -4   52.49   10.12
 -10  -5  -4   53.11   12.03
 -10  -5  -4   52.63    9.75
 -10  -5  -3  133.10   11.25
 -10  -5  -3  132.97   15.03
 -10  -5  -3  155.92   14.92
 -10  -5  -3  126.28   17.03
 -10  -5  -3  140.88   14.29
 -10  -5  -2  497.87   25.24
 -10  -5  -2  413.44   27.98
 -10  -5  -2  443.51   26.50
 -10  -5  -2  412.74   31.66
 -10  -5  -2  486.84   28.81
 -10  -5  -1  455.00   25.54
 -10  -5  -1  486.40   29.34
 -10  -5  -1  472.18   25.87
 -10  -5  -1  428.24   32.00
 -10  -5  -1  446.59   28.65
 -10  -5   0  311.13   20.93
 -10  -5   0  333.83   19.64
 -10  -5   0  333.81   27.31
 -10  -5   0  321.05   23.55
 -10  -5   0  321.37   24.18
 -10  -5   1  709.97   33.66
 -10  -5   1  742.38   44.37
 -10  -5   1  707.87   40.81
 -10  -5   2   85.96    8.03
 -10  -5   2   92.58   15.80
 -10  -5   2   97.72   14.09
 -10  -5   2   69.48   14.41
 -10  -5   3  139.10    9.57
 -10  -5   3  151.63   19.09
 -10  -5   3  136.45   16.59
 -10  -5   3  131.22   17.78
 -10  -5   4  429.21   32.69
 -10  -5   4  390.48   29.51
 -10  -5   4  416.09   31.68
 -10  -5   5   88.90   14.99
 -10  -5   5  109.79   17.70
 -10  -5   6  197.66   22.98
 -10  -5   7  581.11   41.32
 -10  -5   8   20.59   13.14
 -10  -5   9  240.89   26.35
 -10  -5  10  359.97   33.14
 -10  -5  11   15.52   13.03
 -10  -5  12  109.09   21.11
 -10  -5  12  118.17   22.03
 -10  -4 -14   37.69   15.48
 -10  -4 -14   23.68   14.30
 -10  -4 -13  202.05   26.14
 -10  -4 -13  187.23   23.19
 -10  -4 -12  446.16   36.86
 -10  -4 -12  437.08   34.85
 -10  -4 -11   29.68   13.97
 -10  -4 -11   43.18   13.81
 -10  -4 -10   64.50   15.22
 -10  -4 -10   66.78   14.62
 -10  -4  -9  339.87   29.88
 -10  -4  -9  358.68   29.35
 -10  -4  -9  401.37   32.99
 -10  -4  -8   60.44   13.80
 -10  -4  -8   68.65   15.95
 -10  -4  -8   92.87   15.44
 -10  -4  -7  227.41   22.03
 -10  -4  -7  191.89   22.60
 -10  -4  -7  243.79   22.38
 -10  -4  -6  696.68   32.55
 -10  -4  -6  682.00   40.57
 -10  -4  -6  721.45   41.38
 -10  -4  -6  621.96   42.87
 -10  -4  -6  654.70   33.55
 -10  -4  -5    2.96    5.39
 -10  -4  -5    7.90    7.68
 -10  -4  -5    3.04    7.78
 -10  -4  -5   -4.12    9.47
 -10  -4  -5    7.69    6.05
 -10  -4  -4  335.13   19.64
 -10  -4  -4  310.39   24.43
 -10  -4  -4  323.71   24.30
 -10  -4  -4  308.26   26.86
 -10  -4  -4  314.25   21.36
 -10  -4  -3  353.02   20.37
 -10  -4  -3  290.64   23.44
 -10  -4  -3  338.93   23.72
 -10  -4  -3  309.28   27.02
 -10  -4  -3  308.85   21.89
 -10  -4  -2    5.33    5.59
 -10  -4  -2   -1.47    7.39
 -10  -4  -2    9.39    6.38
 -10  -4  -2    5.76    8.08
 -10  -4  -2    7.22    7.08
 -10  -4  -1  241.93   17.11
 -10  -4  -1  215.12   19.39
 -10  -4  -1  204.66   16.80
 -10  -4  -1  161.39   19.86
 -10  -4  -1  211.84   18.55
 -10  -4   0  729.58   36.66
 -10  -4   0  742.00   45.10
 -10  -4   0  760.74   40.63
 -10  -4   0  710.77   37.58
 -10  -4   1    9.55    5.53
 -10  -4   1   11.36    8.87
 -10  -4   1    7.14    8.51
 -10  -4   1    5.83    6.87
 -10  -4   2   97.05   10.12
 -10  -4   2   98.10   15.88
 -10  -4   2  133.81   15.30
 -10  -4   2  111.60   13.78
 -10  -4   3  697.61   32.78
 -10  -4   3  702.78   40.84
 -10  -4   3  618.36   37.62
 -10  -4   4  186.63   21.29
 -10  -4   4  159.31   11.97
 -10  -4   4  144.45   17.67
 -10  -4   5  225.77   24.40
 -10  -4   5  209.93   13.81
 -10  -4   5  207.39   22.22
 -10  -4   6  850.72   52.05
 -10  -4   7   29.75   13.34
 -10  -4   8  294.17   27.80
 -10  -4   8  276.39   28.62
 -10  -4   9  342.32   31.15
 -10  -4   9  413.77   34.95
 -10  -4  10   16.16   12.91
 -10  -4  10   15.48   13.63
 -10  -4  11  231.73   26.18
 -10  -4  11  212.34   28.10
 -10  -4  12  454.25   38.20
 -10  -4  12  536.15   42.47
 -10  -3 -14  166.22   25.42
 -10  -3 -14  203.40   25.61
 -10  -3 -13  296.87   32.03
 -10  -3 -13  290.70   29.93
 -10  -3 -12   -2.50   12.35
 -10  -3 -12    4.62   12.19
 -10  -3 -11  184.92   23.98
 -10  -3 -11  183.70   22.42
 -10  -3 -10  263.68   26.70
 -10  -3 -10  312.04   27.71
 -10  -3  -9   48.51   13.57
 -10  -3  -9   57.44   15.20
 -10  -3  -9   60.88   14.21
 -10  -3  -8  243.13   25.88
 -10  -3  -8  278.18   25.46
 -10  -3  -8  252.30   24.74
 -10  -3  -7  806.40   47.99
 -10  -3  -7  794.30   49.82
 -10  -3  -7  831.82   48.25
 -10  -3  -7  810.02   38.74
 -10  -3  -6   -3.36    6.65
 -10  -3  -6    5.39    8.58
 -10  -3  -6   -3.49   10.02
 -10  -3  -6    2.16    9.71
 -10  -3  -6    2.69    6.53
 -10  -3  -5  425.80   24.59
 -10  -3  -5  436.66   31.21
 -10  -3  -5  426.74   30.21
 -10  -3  -5  440.47   33.35
 -10  -3  -5  442.45   25.64
 -10  -3  -4  484.24   26.67
 -10  -3  -4  452.30   32.04
 -10  -3  -4  514.75   32.25
 -10  -3  -4  448.76   34.02
 -10  -3  -4  495.92   28.14
 -10  -3  -3   12.02    6.39
 -10  -3  -3    9.86    7.87
 -10  -3  -3   21.16    8.52
 -10  -3  -3   27.94   10.86
 -10  -3  -3   27.08    7.92
 -10  -3  -2  498.31   27.32
 -10  -3  -2  447.65   31.12
 -10  -3  -2  446.05   28.73
 -10  -3  -2  540.88   35.85
 -10  -3  -2  393.44   27.00
 -10  -3  -1  676.20   35.54
 -10  -3  -1  710.31   40.80
 -10  -3  -1  647.93   36.52
 -10  -3  -1  697.12   42.99
 -10  -3  -1  690.44   37.63
 -10  -3   0   23.38    7.82
 -10  -3   0   23.26   10.10
 -10  -3   0   24.13    9.08
 -10  -3   0   17.07    7.79
 -10  -3   1 1147.59   53.08
 -10  -3   1 1243.76   62.75
 -10  -3   1 1155.29   56.92
 -10  -3   1 1110.36   54.50
 -10  -3   2  184.05   14.80
 -10  -3   2  154.82   19.76
 -10  -3   2  161.76   17.50
 -10  -3   2  148.76   16.15
 -10  -3   3    5.51    5.41
 -10  -3   3    8.70    7.88
 -10  -3   3    9.37    8.73
 -10  -3   3   -2.04    9.19
 -10  -3   4  196.38   22.02
 -10  -3   4  173.94   18.69
 -10  -3   4  168.19   17.92
 -10  -3   4  225.04   22.45
 -10  -3   5  766.08   46.81
 -10  -3   5  652.87   41.35
 -10  -3   5  667.02   40.99
 -10  -3   5  736.46   44.70
 -10  -3   6   64.23   14.10
 -10  -3   6   18.22   11.91
 -10  -3   7  449.10   34.01
 -10  -3   7  437.09   35.95
 -10  -3   8  464.89   35.72
 -10  -3   8  471.32   37.94
 -10  -3   9   54.75   14.62
 -10  -3   9   48.79   15.76
 -10  -3  10  224.12   25.55
 -10  -3  10  240.67   28.59
 -10  -3  11  486.87   38.38
 -10  -3  11  521.95   42.61
 -10  -3  12    5.77   14.98
 -10  -3  12   14.57   14.28
 -10  -2 -14  292.55   30.75
 -10  -2 -14  227.75   29.31
 -10  -2 -13    7.69   13.74
 -10  -2 -13   29.87   15.38
 -10  -2 -12  350.04   32.87
 -10  -2 -12  371.76   34.11
 -10  -2 -11  128.04   20.11
 -10  -2 -11   93.38   18.89
 -10  -2 -10   -6.84   10.27
 -10  -2 -10    9.32   12.66
 -10  -2  -9  234.33   24.80
 -10  -2  -9  227.47   24.83
 -10  -2  -8  433.43   34.06
 -10  -2  -8  435.27   35.34
 -10  -2  -8  409.98   33.25
 -10  -2  -8  471.24   26.51
 -10  -2  -7   25.80    8.07
 -10  -2  -7   18.26   10.26
 -10  -2  -7   45.25   12.30
 -10  -2  -7   33.96   11.62
 -10  -2  -7   30.85    7.66
 -10  -2  -6  372.79   22.92
 -10  -2  -6  344.20   29.29
 -10  -2  -6  341.84   28.31
 -10  -2  -6  354.80   29.90
 -10  -2  -6  391.11   23.37
 -10  -2  -5  278.27   19.28
 -10  -2  -5  251.72   24.44
 -10  -2  -5  271.06   24.00
 -10  -2  -5  270.81   25.78
 -10  -2  -5  329.40   20.66
 -10  -2  -4   87.13   11.09
 -10  -2  -4   88.25   13.97
 -10  -2  -4   99.18   14.51
 -10  -2  -4   83.25   14.89
 -10  -2  -4   80.94   11.30
 -10  -2  -3  469.23   27.74
 -10  -2  -3  477.13   33.53
 -10  -2  -3  490.07   31.71
 -10  -2  -3  501.62   35.64
 -10  -2  -3  486.66   28.82
 -10  -2  -2  817.84   40.85
 -10  -2  -2  833.46   47.41
 -10  -2  -2  868.14   44.82
 -10  -2  -2  770.96   48.15
 -10  -2  -2  815.60   42.37
 -10  -2  -1   10.10    7.22
 -10  -2  -1    8.69    7.98
 -10  -2  -1    4.00    7.15
 -10  -2  -1    3.99    8.59
 -10  -2  -1   -2.54    8.01
 -10  -2   0 1290.26   60.60
 -10  -2   0 1349.22   68.32
 -10  -2   0 1345.48   62.01
 -10  -2   0 1262.29   59.90
 -10  -2   1  295.24   21.71
 -10  -2   1  324.50   27.55
 -10  -2   1  336.68   24.64
 -10  -2   1  283.70   22.42
 -10  -2   2   45.82   10.47
 -10  -2   2   47.32   10.97
 -10  -2   2   28.23    7.97
 -10  -2   2   51.37   12.89
 -10  -2   2   52.57   12.10
 -10  -2   3  271.19   25.54
 -10  -2   3  274.08   22.59
 -10  -2   3  303.51   25.17
 -10  -2   4  297.94   28.41
 -10  -2   4  342.29   26.67
 -10  -2   4  318.54   26.16
 -10  -2   4  330.72   27.16
 -10  -2   5   18.21   11.10
 -10  -2   5   35.89   10.91
 -10  -2   5   25.09    9.91
 -10  -2   5   24.25   10.83
 -10  -2   6  685.34   45.44
 -10  -2   6  578.92   39.89
 -10  -2   6  644.25   40.70
 -10  -2   7  188.83   23.53
 -10  -2   7  169.91   20.68
 -10  -2   8    2.55   12.17
 -10  -2   8   10.42   13.26
 -10  -2   9  126.94   22.34
 -10  -2   9  195.35   22.96
 -10  -2  10  333.38   33.97
 -10  -2  10  371.09   32.39
 -10  -2  11   -2.29   12.65
 -10  -2  11   11.44   14.38
 -10  -2  12  301.84   29.53
 -10  -2  12  264.01   31.91
 -10  -1 -14   20.55   16.42
 -10  -1 -14   22.49   15.93
 -10  -1 -13  324.88   33.69
 -10  -1 -13  323.44   33.29
 -10  -1 -12  243.70   28.39
 -10  -1 -12  233.89   27.27
 -10  -1 -11    7.66   11.49
 -10  -1 -11    5.06   12.09
 -10  -1 -10  254.92   27.38
 -10  -1 -10  267.52   28.14
 -10  -1  -9  459.05   35.93
 -10  -1  -9  436.68   35.99
 -10  -1  -9  476.90   28.34
 -10  -1  -8   22.59   11.76
 -10  -1  -8   37.21   13.36
 -10  -1  -8   15.08    7.57
 -10  -1  -7  310.16   27.95
 -10  -1  -7  304.89   21.39
 -10  -1  -7  305.92   20.26
 -10  -1  -7  331.61   29.18
 -10  -1  -6  151.08   13.95
 -10  -1  -6  153.73   14.54
 -10  -1  -6  111.30   17.39
 -10  -1  -6  120.15   18.78
 -10  -1  -6  101.45   17.37
 -10  -1  -5   -3.16    6.91
 -10  -1  -5    3.20    6.04
 -10  -1  -5   12.88   10.00
 -10  -1  -5   -2.16    9.53
 -10  -1  -5    0.42    2.40
 -10  -1  -5    0.56    2.21
 -10  -1  -5    2.05    9.21
 -10  -1  -4  292.16   21.06
 -10  -1  -4  303.11   25.50
 -10  -1  -4  283.97   27.30
 -10  -1  -4  308.32   21.23
 -10  -1  -4  309.90   26.75
 -10  -1  -3  257.39   20.65
 -10  -1  -3  295.60   20.90
 -10  -1  -3  280.50   24.30
 -10  -1  -3  345.01   28.39
 -10  -1  -3  317.65   26.91
 -10  -1  -2   49.36   10.42
 -10  -1  -2   55.10    9.77
 -10  -1  -2   40.12   10.51
 -10  -1  -2   43.08   12.44
 -10  -1  -2   36.75    3.51
 -10  -1  -2   36.12   11.41
 -10  -1  -1  443.98   28.17
 -10  -1  -1  456.46   27.88
 -10  -1  -1  436.52   29.40
 -10  -1  -1  412.92   32.37
 -10  -1  -1  432.23   19.46
 -10  -1  -1  456.40   32.88
 -10  -1   0  254.00   20.34
 -10  -1   0  235.81   20.30
 -10  -1   0  262.50   24.77
 -10  -1   0  243.63   20.92
 -10  -1   0  230.69   13.37
 -10  -1   1   -2.08    8.95
 -10  -1   1    0.59    3.86
 -10  -1   1    5.40    8.04
 -10  -1   1    1.42    8.75
 -10  -1   2  444.29   29.64
 -10  -1   2  430.20   29.55
 -10  -1   2  508.13   36.24
 -10  -1   3  602.33   41.11
 -10  -1   3  562.88   35.83
 -10  -1   3  551.67   35.70
 -10  -1   3  657.58   39.53
 -10  -1   4   -4.53   11.19
 -10  -1   4    4.88    8.45
 -10  -1   4    6.65    9.66
 -10  -1   4   -3.70    9.62
 -10  -1   5 1020.98   59.38
 -10  -1   5 1015.78   53.95
 -10  -1   5  986.58   55.51
 -10  -1   5 1035.25   55.18
 -10  -1   6  231.93   26.34
 -10  -1   6  256.06   24.40
 -10  -1   6  194.78   21.92
 -10  -1   7  139.15   20.59
 -10  -1   7  103.54   17.22
 -10  -1   7  125.78   18.11
 -10  -1   8  212.63   23.62
 -10  -1   8  221.09   26.52
 -10  -1   9  156.07   21.25
 -10  -1   9  177.42   24.89
 -10  -1  10    4.35   12.33
 -10  -1  10   22.71   15.21
 -10  -1  11  240.81   26.61
 -10  -1  11  276.50   32.14
 -10  -1  12  179.43   26.92
 -10  -1  12  165.39   22.87
 -10   0 -13  141.20   23.92
 -10   0 -13  104.51   21.44
 -10   0 -12    2.79   13.31
 -10   0 -12   11.13   12.26
 -10   0 -11  209.98   27.22
 -10   0 -11  275.97   29.61
 -10   0 -10  416.83   36.75
 -10   0 -10  438.55   37.18
 -10   0 -10  486.10   38.46
 -10   0  -9   19.31   13.50
 -10   0  -9   17.02    8.75
 -10   0  -9   35.04   13.81
 -10   0  -9   17.22   11.98
 -10   0  -8  689.84   36.23
 -10   0  -8  646.65   44.13
 -10   0  -8  572.91   42.95
 -10   0  -8  620.85   44.11
 -10   0  -7  341.52   30.37
 -10   0  -7  332.37   22.49
 -10   0  -7  373.81   31.94
 -10   0  -7  385.83   24.86
 -10   0  -6   47.32   13.72
 -10   0  -6   39.87    9.52
 -10   0  -6   56.27    9.54
 -10   0  -6   29.45   12.06
 -10   0  -5  482.16   28.64
 -10   0  -5  490.59   35.03
 -10   0  -5  497.84   22.47
 -10   0  -5  449.74   28.47
 -10   0  -5  452.20   35.14
 -10   0  -4  267.54   20.73
 -10   0  -4  290.61   25.87
 -10   0  -4  305.56   15.34
 -10   0  -4  299.27   21.55
 -10   0  -4  252.19   26.44
 -10   0  -3   30.45    9.00
 -10   0  -3   32.49    9.30
 -10   0  -3   21.01   10.95
 -10   0  -3   29.59    5.09
 -10   0  -3   14.58    9.62
 -10   0  -2  751.66   41.79
 -10   0  -2  771.36   41.77
 -10   0  -2  853.91   46.56
 -10   0  -2  802.52   49.25
 -10   0  -2  836.66   34.87
 -10   0  -2  844.39   49.54
 -10   0  -1  142.07   15.55
 -10   0  -1  123.09   14.64
 -10   0  -1  126.79   15.85
 -10   0  -1  140.20   18.88
 -10   0  -1  115.49    9.64
 -10   0  -1  124.78   17.53
 -10   0   0   40.21   10.15
 -10   0   0   80.45   13.03
 -10   0   0   52.72   13.02
 -10   0   0   74.57   12.41
 -10   0   0   58.04    7.46
 -10   0   1  451.31   35.55
 -10   0   1  520.98   26.25
 -10   0   1  475.21   31.56
 -10   0   1  529.59   32.29
 -10   0   2  235.82   24.81
 -10   0   2  219.58   16.17
 -10   0   2  216.28   20.51
 -10   0   2  265.30   22.04
 -10   0   3   43.05   10.98
 -10   0   3   44.04    8.34
 -10   0   3   65.68   14.80
 -10   0   3   36.83   11.84
 -10   0   3   40.65   11.33
 -10   0   4  525.62   29.72
 -10   0   4  481.73   37.38
 -10   0   4  576.95   36.39
 -10   0   4  542.98   34.44
 -10   0   5  640.28   39.96
 -10   0   5  618.41   35.06
 -10   0   5  582.17   42.74
 -10   0   5  666.29   40.83
 -10   0   5  588.35   38.60
 -10   0   6  151.02   21.93
 -10   0   6  154.05   16.79
 -10   0   6  117.93   17.45
 -10   0   6  158.41   20.11
 -10   0   7  533.51   38.02
 -10   0   7  612.99   44.06
 -10   0   8  431.67   32.39
 -10   0   8  321.56   33.21
 -10   0   9    4.14   11.09
 -10   0   9   22.50   15.93
 -10   0  10  525.76   38.67
 -10   0  10  533.20   44.34
 -10   0  11  108.64   22.04
 -10   0  11   70.64   17.59
 -10   0  12   65.79   20.27
 -10   0  12   61.79   16.97
 -10   1 -13   76.09   19.83
 -10   1 -13   21.07   15.72
 -10   1 -12  206.42   26.86
 -10   1 -12  147.34   24.25
 -10   1 -11  216.41   27.96
 -10   1 -11  179.84   24.99
 -10   1 -10   47.66   16.23
 -10   1 -10   42.92   15.49
 -10   1 -10   55.05   17.24
 -10   1 -10   53.29   12.17
 -10   1  -9  433.54   37.09
 -10   1  -9  335.76   32.98
 -10   1  -9  453.74   29.03
 -10   1  -9  431.42   36.02
 -10   1  -8  234.68   20.22
 -10   1  -8  230.65   25.82
 -10   1  -8  197.10   24.27
 -10   1  -8  254.43   27.34
 -10   1  -7   77.63   11.27
 -10   1  -7   95.08   13.69
 -10   1  -7   91.28   17.92
 -10   1  -7   72.29   14.99
 -10   1  -7   87.13   17.67
 -10   1  -6  514.22   31.94
 -10   1  -6  585.37   39.94
 -10   1  -6  451.55   37.07
 -10   1  -6  606.34   32.10
 -10   1  -6  508.75   39.57
 -10   1  -5  358.44   24.99
 -10   1  -5  329.25   28.48
 -10   1  -5  314.90   29.32
 -10   1  -5  370.31   19.63
 -10   1  -5  404.65   25.04
 -10   1  -5  278.04   28.63
 -10   1  -4   51.95   10.59
 -10   1  -4   70.69   14.33
 -10   1  -4   47.63   10.55
 -10   1  -4   50.55    7.16
 -10   1  -4   59.11   14.44
 -10   1  -3 1184.45   64.19
 -10   1  -3 1277.28   59.62
 -10   1  -3 1322.61   59.75
 -10   1  -3 1245.56   52.31
 -10   1  -3 1219.61   67.32
 -10   1  -2  207.46   21.57
 -10   1  -2  213.90   19.12
 -10   1  -2  224.64   19.63
 -10   1  -2  211.91   14.28
 -10   1  -2  230.79   24.09
 -10   1  -1  174.91   18.58
 -10   1  -1  161.01   20.21
 -10   1  -1  169.61   17.33
 -10   1  -1  157.63   12.53
 -10   1  -1  169.22   17.65
 -10   1   0  359.21   21.36
 -10   1   0  374.81   26.96
 -10   1   0  424.09   27.96
 -10   1   1  147.64   19.94
 -10   1   1  142.08   12.60
 -10   1   1  129.74   16.39
 -10   1   1  132.14   16.32
 -10   1   2  150.97   20.45
 -10   1   2  164.63   14.87
 -10   1   2  187.06   18.66
 -10   1   2  172.06   18.72
 -10   1   3  273.18   26.84
 -10   1   3  226.46   18.42
 -10   1   3  220.90   21.14
 -10   1   3  242.33   22.30
 -10   1   4  135.96   17.88
 -10   1   4  119.06   13.90
 -10   1   4  123.08   19.83
 -10   1   4  127.12   17.06
 -10   1   4  118.61   16.13
 -10   1   5  197.84   24.59
 -10   1   5  197.26   18.48
 -10   1   5  193.14   21.96
 -10   1   5  192.43   20.64
 -10   1   6  420.10   36.32
 -10   1   6  446.14   30.08
 -10   1   6  438.02   32.35
 -10   1   7   86.04   17.93
 -10   1   7   74.18   14.03
 -10   1   7  114.63   16.95
 -10   1   8   50.27   16.25
 -10   1   8   15.75   10.82
 -10   1   8   21.65   12.16
 -10   1   9  454.16   35.91
 -10   1   9  648.08   46.83
 -10   1  10  218.53   28.56
 -10   1  10  211.38   24.32
 -10   1  11  236.00   26.10
 -10   1  11  191.50   28.58
 -10   1  12  396.18   34.11
 -10   1  12  359.17   37.90
 -10   2 -12  117.50   22.61
 -10   2 -12   89.89   21.44
 -10   2 -11    5.78   14.54
 -10   2 -11    3.00   13.78
 -10   2 -10  359.38   34.63
 -10   2 -10  358.50   35.17
 -10   2 -10  323.85   32.26
 -10   2  -9  121.63   20.00
 -10   2  -9   84.28   19.06
 -10   2  -9   74.26   16.24
 -10   2  -8   42.82   15.61
 -10   2  -8   46.87   12.00
 -10   2  -8   32.64   13.79
 -10   2  -8   67.54   15.75
 -10   2  -7  279.52   22.60
 -10   2  -7  282.07   28.33
 -10   2  -7  297.80   29.03
 -10   2  -7  271.98   28.85
 -10   2  -6   83.68   14.16
 -10   2  -6  122.78   19.45
 -10   2  -6  105.10   17.67
 -10   2  -5   15.32    8.79
 -10   2  -5   22.31   12.06
 -10   2  -5    2.26    9.29
 -10   2  -5   21.90    6.83
 -10   2  -5    4.37   10.63
 -10   2  -4  648.98   37.28
 -10   2  -4  617.50   43.83
 -10   2  -4  535.15   40.90
 -10   2  -4  662.57   31.77
 -10   2  -4  742.19   44.59
 -10   2  -3  316.73   23.33
 -10   2  -3  209.65   24.81
 -10   2  -3  233.71   25.14
 -10   2  -3  245.99   16.87
 -10   2  -3  292.42   22.41
 -10   2  -3  251.80   24.80
 -10   2  -2  247.74   20.98
 -10   2  -2  261.17   26.42
 -10   2  -2  247.29   24.92
 -10   2  -2  232.32   16.28
 -10   2  -2  223.25   20.25
 -10   2  -2  213.27   22.87
 -10   2  -1  637.82   37.71
 -10   2  -1  642.62   32.36
 -10   2  -1  631.06   37.51
 -10   2  -1  666.52   44.30
 -10   2   0  146.53   16.97
 -10   2   0  158.53   17.66
 -10   2   0  158.24   13.92
 -10   2   1   96.32   14.92
 -10   2   1   93.93   14.77
 -10   2   1  112.19   12.25
 -10   2   2  515.44   34.77
 -10   2   2  562.67   30.58
 -10   2   2  499.89   33.74
 -10   2   3   52.07   12.34
 -10   2   3   86.21   15.35
 -10   2   3   55.65   10.26
 -10   2   4  162.54   18.81
 -10   2   4  161.82   22.90
 -10   2   4  128.06   15.51
 -10   2   5  482.83   39.04
 -10   2   5  507.33   32.42
 -10   2   5  548.44   35.59
 -10   2   6   24.08   12.80
 -10   2   6   29.38   11.58
 -10   2   6   25.06   11.89
 -10   2   7  113.59   19.93
 -10   2   7   67.42   13.47
 -10   2   7   85.30   15.33
 -10   2   8  232.58   28.60
 -10   2   8  217.23   22.92
 -10   2   8  235.72   24.24
 -10   2   9   76.82   15.95
 -10   2   9   96.96   17.02
 -10   2  10  125.02   19.54
 -10   2  10  100.27   17.65
 -10   2  10  144.61   24.03
 -10   2  11  243.13   26.42
 -10   2  11  320.12   34.59
 -10   3 -12   53.35   18.81
 -10   3 -12   71.58   19.72
 -10   3 -11  356.31   35.17
 -10   3 -11  233.31   31.01
 -10   3 -10   98.30   18.83
 -10   3 -10  115.87   22.36
 -10   3 -10   73.28   19.11
 -10   3  -9  130.92   20.54
 -10   3  -9   71.83   19.22
 -10   3  -9  127.39   21.08
 -10   3  -8  263.47   27.02
 -10   3  -8  301.44   30.12
 -10   3  -8  269.33   30.50
 -10   3  -7   33.11   13.08
 -10   3  -7   40.39   14.89
 -10   3  -7   22.27   13.33
 -10   3  -6   39.42   11.58
 -10   3  -6   44.17   13.75
 -10   3  -6   29.08   13.06
 -10   3  -6   54.02   15.95
 -10   3  -5  420.13   29.12
 -10   3  -5  427.08   35.41
 -10   3  -5  349.92   31.62
 -10   3  -5  399.24   33.97
 -10   3  -4  201.56   19.90
 -10   3  -4  180.91   23.36
 -10   3  -4  155.80   21.35
 -10   3  -4  191.89   15.66
 -10   3  -4  228.80   24.76
 -10   3  -3  235.81   21.14
 -10   3  -3  214.68   25.66
 -10   3  -3  183.80   22.85
 -10   3  -3  234.38   17.06
 -10   3  -3  230.47   24.30
 -10   3  -2  547.81   35.59
 -10   3  -2  596.49   42.60
 -10   3  -2  572.83   41.17
 -10   3  -2  619.21   31.82
 -10   3  -2  633.80   41.42
 -10   3  -1   67.35   15.08
 -10   3  -1   50.62   14.56
 -10   3  -1   70.32    9.90
 -10   3  -1   86.00   14.22
 -10   3   0   72.68   15.58
 -10   3   0   91.43   13.79
 -10   3   0   94.70   15.00
 -10   3   0  114.52   12.14
 -10   3   1  527.15   34.33
 -10   3   1  502.91   33.35
 -10   3   1  523.47   29.83
 -10   3   1  447.33   36.68
 -10   3   2  303.14   25.51
 -10   3   2  318.64   25.44
 -10   3   2  273.26   20.96
 -10   3   3  380.35   26.19
 -10   3   3  385.72   29.85
 -10   3   4  858.43   45.51
 -10   3   5   80.43   13.75
 -10   3   6  216.35   21.65
 -10   3   6  192.92   21.15
 -10   3   7  469.30   34.02
 -10   3   7  532.30   35.57
 -10   3   8   55.25   14.29
 -10   3   8   44.35   17.32
 -10   3   8   88.39   16.11
 -10   3   9   92.02   17.18
 -10   3   9   99.60   17.07
 -10   3   9  116.17   23.09
 -10   3  10  369.26   32.65
 -10   3  10  432.82   40.41
 -10   3  10  397.06   32.04
 -10   3  11   16.45   13.23
 -10   3  11   -3.25   14.94
 -10   3  11   21.06   14.42
 -10   4 -11  119.64   23.58
 -10   4 -11   79.05   22.10
 -10   4 -10  193.74   27.89
 -10   4 -10  214.42   29.38
 -10   4 -10  192.52   24.49
 -10   4  -9  331.47   33.08
 -10   4  -9  248.71   27.99
 -10   4  -9  282.06   32.55
 -10   4  -8   -2.78   14.43
 -10   4  -8    6.01   11.71
 -10   4  -8    2.41   10.16
 -10   4  -7  170.08   24.01
 -10   4  -7  181.15   24.27
 -10   4  -7  144.52   20.90
 -10   4  -6  408.79   34.37
 -10   4  -6  329.44   33.09
 -10   4  -6  334.24   30.69
 -10   4  -5  112.90   19.14
 -10   4  -5   93.66   18.18
 -10   4  -5   71.45   16.03
 -10   4  -4  308.49   30.96
 -10   4  -4  260.26   27.20
 -10   4  -4  287.68   28.96
 -10   4  -4  278.82   20.39
 -10   4  -3  510.19   40.87
 -10   4  -3  554.82   39.88
 -10   4  -3  532.28   40.00
 -10   4  -3  535.05   30.49
 -10   4  -2    2.19    6.98
 -10   4  -2   12.90   12.08
 -10   4  -2    2.27   10.83
 -10   4  -1  112.34   13.39
 -10   4  -1  134.86   20.40
 -10   4  -1  107.75   18.59
 -10   4   0  230.74   18.83
 -10   4   0  183.55   23.56
 -10   4   1  120.18   14.54
 -10   4   1  130.77   20.03
 -10   4   2  199.72   18.78
 -10   4   2  213.61   24.97
 -10   4   3  446.39   30.43
 -10   4   3  534.08   40.02
 -10   4   4   -7.52   10.60
 -10   4   4    5.28   10.00
 -10   4   5  224.69   21.99
 -10   4   5  221.98   27.25
 -10   4   6  436.88   32.02
 -10   4   7   36.70   12.52
 -10   4   7   37.17   12.73
 -10   4   8  247.79   24.05
 -10   4   8  248.89   25.20
 -10   4   9  422.20   32.67
 -10   4   9  487.56   36.46
 -10   4  10    9.47   12.55
 -10   4  10    6.83   13.39
 -10   5 -10  313.26   34.80
 -10   5 -10  321.86   32.12
 -10   5 -10  283.00   33.92
 -10   5  -9   21.26   17.87
 -10   5  -9   16.17   13.62
 -10   5  -9    7.32   11.87
 -10   5  -8  125.44   22.06
 -10   5  -8  134.97   23.85
 -10   5  -8  117.76   19.76
 -10   5  -7  168.66   25.26
 -10   5  -7  140.53   23.17
 -10   5  -7  120.47   19.44
 -10   5  -6   21.53   14.42
 -10   5  -6   -8.90   11.57
 -10   5  -6   21.07   12.17
 -10   5  -5  293.81   30.01
 -10   5  -5  233.65   28.43
 -10   5  -5  247.42   26.52
 -10   5  -4  449.05   39.01
 -10   5  -4  452.05   36.15
 -10   5  -4  494.35   39.01
 -10   5  -4  474.37   29.76
 -10   5  -3    5.51   10.13
 -10   5  -3    9.21   10.36
 -10   5  -3    9.71   13.75
 -10   5  -3    4.94    8.11
 -10   5  -2  218.64   19.01
 -10   5  -2  203.05   25.63
 -10   5  -2  202.81   24.12
 -10   5  -1  297.30   22.48
 -10   5  -1  295.02   30.31
 -10   5  -1  286.66   28.99
 -10   5   0   22.52    9.40
 -10   5   0   26.69   14.12
 -10   5   0   42.72   13.83
 -10   5   1  248.89   21.39
 -10   5   1  255.80   27.89
 -10   5   2  353.74   25.85
 -10   5   2  276.04   29.53
 -10   5   3    6.11   10.78
 -10   5   3   15.67   12.24
 -10   5   4  175.17   19.95
 -10   5   4  235.81   27.27
 -10   5   5  255.61   23.26
 -10   5   5  185.35   25.77
 -10   5   6   40.45   13.30
 -10   5   6   61.27   17.66
 -10   5   7  176.80   21.44
 -10   5   7  123.70   23.00
 -10   5   8  433.81   34.71
 -10   5   8  449.67   41.12
 -10   5   9   13.32   13.22
 -10   5   9    3.23   17.81
 -10   5   9   15.16   10.73
 -10   6  -9  127.29   23.76
 -10   6  -9  127.66   24.66
 -10   6  -9  103.59   19.49
 -10   6  -8  212.33   29.33
 -10   6  -8  178.35   24.16
 -10   6  -7   -2.95   13.57
 -10   6  -7   28.65   14.62
 -10   6  -7   -2.34   11.19
 -10   6  -6  219.21   28.01
 -10   6  -6  170.13   26.17
 -10   6  -6  151.73   21.50
 -10   6  -5  337.51   35.80
 -10   6  -5  368.59   32.70
 -10   6  -4   32.42   15.32
 -10   6  -4    4.63   10.84
 -10   6  -4    5.33   13.63
 -10   6  -4   12.59    9.71
 -10   6  -3  392.93   35.80
 -10   6  -3  324.42   30.72
 -10   6  -3  372.21   26.92
 -10   6  -2  167.60   24.72
 -10   6  -2  142.49   20.65
 -10   6  -2  129.54   16.28
 -10   6  -1    2.81   10.95
 -10   6  -1   -9.47   12.87
 -10   6  -1   17.19   10.53
 -10   6   0  274.10   30.86
 -10   6   0  301.85   24.38
 -10   6   0  280.00   29.32
 -10   6   1  268.44   23.16
 -10   6   1  245.37   27.96
 -10   6   2    7.93   10.31
 -10   6   2   12.86   12.95
 -10   6   3  403.43   30.44
 -10   6   3  465.61   39.30
 -10   6   4  331.31   27.49
 -10   6   4  250.05   30.23
 -10   6   5   -5.53   11.36
 -10   6   5    2.88   12.14
 -10   6   6  127.17   18.70
 -10   6   6   77.90   19.82
 -10   6   7  562.99   39.72
 -10   6   7  520.94   44.80
 -10   6   8    2.19   12.23
 -10   6   8    9.63   15.88
 -10   7  -8   19.33   17.51
 -10   7  -8   -2.34   13.27
 -10   7  -7  236.59   29.92
 -10   7  -7  198.21   29.85
 -10   7  -7  183.63   23.93
 -10   7  -6  305.85   34.87
 -10   7  -6  328.68   31.02
 -10   7  -5   -5.82   16.49
 -10   7  -5   -9.43   16.59
 -10   7  -5   -2.31   10.81
 -10   7  -4  516.55   43.87
 -10   7  -4  407.85   36.12
 -10   7  -4  553.78   34.74
 -10   7  -4  525.84   43.27
 -10   7  -3  150.94   17.91
 -10   7  -3  146.58   21.62
 -10   7  -2    7.86    9.80
 -10   7  -2   14.12   12.61
 -10   7  -1  269.19   23.65
 -10   7  -1  215.33   25.82
 -10   7   0  148.46   18.74
 -10   7   0  205.87   25.09
 -10   7   1   -6.72   11.34
 -10   7   1   10.06   13.47
 -10   7   2  470.45   33.74
 -10   7   2  496.84   40.39
 -10   7   3  117.02   18.45
 -10   7   3  117.12   20.91
 -10   7   4   50.94   14.19
 -10   7   4   45.43   17.19
 -10   7   5  203.90   23.82
 -10   7   5  239.63   28.67
 -10   7   6  149.96   21.69
 -10   7   6  187.51   26.99
 -10   7   7    2.19   13.05
 -10   7   7   15.92   16.55
 -10   8  -6    2.28   12.03
 -10   8  -6   -3.17   17.48
 -10   8  -5  274.37   28.35
 -10   8  -5  359.96   36.96
 -10   8  -4   87.52   18.14
 -10   8  -4  129.70   17.78
 -10   8  -4  113.65   22.67
 -10   8  -3   25.84   12.27
 -10   8  -3   11.63   12.66
 -10   8  -2  191.47   21.16
 -10   8  -2  117.61   21.35
 -10   8  -1  338.67   27.61
 -10   8  -1  279.33   30.06
 -10   8   0    8.97   11.06
 -10   8   0   17.27   14.87
 -10   8   1  374.83   29.26
 -10   8   1  291.17   31.62
 -10   8   2  151.48   20.44
 -10   8   2  155.93   24.05
 -10   8   3   62.46   15.79
 -10   8   3   19.35   14.65
 -10   8   4  233.92   25.24
 -10   8   4  251.31   30.33
 -10   8   5  112.45   19.30
 -10   8   5  174.23   26.61
 -10   9  -2   91.52   17.65
 -10   9  -2   75.44   18.20
 -10   9  -2   64.38   19.81
 -10   9  -1   42.30   14.85
 -10   9  -1   57.74   17.32
 -10   9  -1   25.52   15.29
 -10   9   0  361.21   30.24
 -10   9   0  287.87   30.18
 -10   9   0  260.43   32.90
 -10   9   1  130.60   20.31
 -10   9   1  120.90   22.00
 -10   9   1  126.89   24.45
 -10   9   2   55.47   15.94
 -10   9   2   24.01   15.15
 -10   9   2   19.14   14.70
  -9 -14   2  184.92   22.12
  -9 -14   3  -12.77   13.55
  -9 -14   4  289.14   28.72
  -9 -13   2   26.53   12.89
  -9 -13   3  403.54   33.36
  -9 -13   4  271.58   27.31
  -9 -13   5   28.86   14.60
  -9 -13   6  248.90   27.12
  -9 -12   1    1.97   10.86
  -9 -12   2  376.10   31.58
  -9 -12   3  286.86   27.64
  -9 -12   4   35.90   12.93
  -9 -12   5  366.41   32.16
  -9 -12   6   80.23   17.96
  -9 -12   7   23.06   14.23
  -9 -12   8  291.60   29.77
  -9 -11  -1  129.76   14.99
  -9 -11   0   25.03    8.95
  -9 -11   1  345.39   24.19
  -9 -11   1  408.28   30.91
  -9 -11   2  324.11   22.78
  -9 -11   2  353.32   29.54
  -9 -11   3   72.87   15.22
  -9 -11   4  697.13   44.94
  -9 -11   5  120.65   18.65
  -9 -11   6   41.40   14.23
  -9 -11   7  509.16   38.74
  -9 -11   8  145.01   22.11
  -9 -11   9   55.75   17.64
  -9 -10  -2  318.03   24.37
  -9 -10  -1  145.62   16.22
  -9 -10   0  634.47   36.21
  -9 -10   1  331.28   27.68
  -9 -10   1  300.31   22.62
  -9 -10   2  128.62   18.53
  -9 -10   2  167.85   16.24
  -9 -10   3  803.56   48.13
  -9 -10   4  145.22   19.92
  -9 -10   4  155.37   15.89
  -9 -10   5  185.65   22.10
  -9 -10   5  169.04   16.93
  -9 -10   6  235.93   25.37
  -9 -10   7  164.84   22.08
  -9 -10   8   72.98   17.35
  -9 -10   9  549.39   41.07
  -9 -10  10   93.67   19.63
  -9  -9 -13  434.05   35.46
  -9  -9 -12  202.10   24.01
  -9  -9 -11  112.74   17.84
  -9  -9 -10  728.47   43.85
  -9  -9  -9  180.60   19.77
  -9  -9  -8  105.80   14.91
  -9  -9  -7  399.71   27.16
  -9  -9  -6  207.42   17.51
  -9  -9  -4  792.55   44.71
  -9  -9  -3   69.69   12.73
  -9  -9  -2   83.04   12.91
  -9  -9  -1  566.03   34.38
  -9  -9   0  144.48   16.02
  -9  -9   1  278.81   25.23
  -9  -9   1  264.49   21.54
  -9  -9   2 1053.31   56.16
  -9  -9   2  986.21   52.67
  -9  -9   2 1002.72   50.74
  -9  -9   3   79.25   14.80
  -9  -9   3   44.93   11.43
  -9  -9   3   62.01   11.35
  -9  -9   4  322.90   27.34
  -9  -9   4  290.09   25.40
  -9  -9   4  301.85   23.47
  -9  -9   5  267.66   26.58
  -9  -9   5  330.39   24.18
  -9  -9   6   35.22   12.41
  -9  -9   6   41.96   11.13
  -9  -9   7   25.75   12.21
  -9  -9   7   42.55   11.99
  -9  -9   8  659.17   44.91
  -9  -9   9   37.00   15.37
  -9  -9  10  245.36   27.77
  -9  -9  11  122.88   21.32
  -9  -8 -13  116.10   19.69
  -9  -8 -12  150.04   20.79
  -9  -8 -11  544.82   37.77
  -9  -8 -10   26.74   11.50
  -9  -8  -9  111.59   15.89
  -9  -8  -8  475.91   31.39
  -9  -8  -8  484.22   27.60
  -9  -8  -7  208.25   18.79
  -9  -8  -7  196.09   15.27
  -9  -8  -6  139.48   14.50
  -9  -8  -6  143.24   11.99
  -9  -8  -5  933.91   45.87
  -9  -8  -5  985.74   42.29
  -9  -8  -5  951.09   52.18
  -9  -8  -4  155.06   13.50
  -9  -8  -4  166.75   18.04
  -9  -8  -4  130.10   10.35
  -9  -8  -3  267.74   22.43
  -9  -8  -3  241.55   14.17
  -9  -8  -3  248.21   16.41
  -9  -8  -2  342.57   17.13
  -9  -8  -2  300.76   22.46
  -9  -8  -2  298.43   24.08
  -9  -8  -1  213.18   12.59
  -9  -8  -1  182.39   17.71
  -9  -8  -1  211.64   19.35
  -9  -8   0  127.99   17.09
  -9  -8   0   88.00    8.18
  -9  -8   0  109.31   13.59
  -9  -8   0  113.03   14.42
  -9  -8   1  965.09   51.36
  -9  -8   1  857.85   38.46
  -9  -8   1  853.42   45.86
  -9  -8   1  873.16   46.42
  -9  -8   2  165.99   16.79
  -9  -8   2  134.68   16.58
  -9  -8   2  138.28   17.96
  -9  -8   3  601.77   29.84
  -9  -8   3  644.87   36.90
  -9  -8   3  588.17   37.02
  -9  -8   3  605.47   39.16
  -9  -8   4 1193.53   54.09
  -9  -8   4 1328.32   61.74
  -9  -8   4 1238.96   62.73
  -9  -8   4 1268.02   64.97
  -9  -8   5   23.01   10.83
  -9  -8   5   11.79   10.25
  -9  -8   6  317.17   28.30
  -9  -8   6  331.14   25.99
  -9  -8   7 1125.80   60.82
  -9  -8   7 1058.32   56.25
  -9  -8   8   43.33   14.96
  -9  -8   8   40.33   12.04
  -9  -8   9  315.47   29.52
  -9  -8   9  300.50   26.54
  -9  -8  10  305.27   30.57
  -9  -8  11   24.52   14.27
  -9  -8  12    2.55   15.20
  -9  -7 -14   50.50   16.33
  -9  -7 -13  221.16   25.28
  -9  -7 -12  319.24   29.30
  -9  -7 -12  293.01   25.22
  -9  -7 -11   -2.99    9.11
  -9  -7 -11   -1.97   12.28
  -9  -7 -10  166.48   17.54
  -9  -7 -10  176.97   20.00
  -9  -7  -9  345.93   27.86
  -9  -7  -9  376.97   25.35
  -9  -7  -8   24.06    8.06
  -9  -7  -8   24.72   10.27
  -9  -7  -7  470.12   30.91
  -9  -7  -7  520.41   28.93
  -9  -7  -6  884.98   45.86
  -9  -7  -6  942.68   43.61
  -9  -7  -6  898.27   50.88
  -9  -7  -5   38.53   10.73
  -9  -7  -5   32.70    6.97
  -9  -7  -5   22.31    7.74
  -9  -7  -4  665.11   39.74
  -9  -7  -4  621.36   33.21
  -9  -7  -4  661.33   32.09
  -9  -7  -4  633.97   33.51
  -9  -7  -3  741.27   41.55
  -9  -7  -3  669.17   35.61
  -9  -7  -3  673.36   32.82
  -9  -7  -3  685.96   33.60
  -9  -7  -2  148.98   17.06
  -9  -7  -2  135.65   14.42
  -9  -7  -2  157.58   12.32
  -9  -7  -2  172.28   12.23
  -9  -7  -1  165.59   17.57
  -9  -7  -1  176.39   16.68
  -9  -7  -1  171.32   12.93
  -9  -7  -1  186.96   11.62
  -9  -7   0  990.96   50.77
  -9  -7   0  865.87   39.96
  -9  -7   0  857.81   44.95
  -9  -7   0  817.35   46.35
  -9  -7   1   61.63   13.06
  -9  -7   1   58.41   10.74
  -9  -7   1   54.16   11.08
  -9  -7   2  529.07   35.25
  -9  -7   2  486.93   31.96
  -9  -7   2  522.13   32.78
  -9  -7   3  498.09   35.00
  -9  -7   3  548.31   34.02
  -9  -7   3  527.75   33.78
  -9  -7   4  103.28   15.75
  -9  -7   4   81.78   13.22
  -9  -7   4   82.48   13.48
  -9  -7   5  281.88   25.85
  -9  -7   5  271.16   24.19
  -9  -7   5  337.63   26.00
  -9  -7   6  733.10   45.21
  -9  -7   6  815.59   44.53
  -9  -7   6  676.45   43.12
  -9  -7   6  712.71   38.46
  -9  -7   7   95.29   12.94
  -9  -7   7  126.39   18.29
  -9  -7   7   79.40   15.14
  -9  -7   8  733.11   46.52
  -9  -7   8  717.60   44.46
  -9  -7   9  680.31   44.91
  -9  -7   9  615.31   41.71
  -9  -7  10    2.29   13.46
  -9  -7  10    4.13   10.90
  -9  -7  11  236.56   27.01
  -9  -7  11  213.86   24.18
  -9  -7  12  341.47   32.92
  -9  -6 -14  140.43   19.72
  -9  -6 -14  141.72   21.89
  -9  -6 -13  531.26   39.73
  -9  -6 -13  516.24   36.20
  -9  -6 -12    5.25   10.41
  -9  -6 -12    8.65   11.24
  -9  -6 -11  265.03   26.00
  -9  -6 -11  314.77   25.17
  -9  -6 -10  372.63   26.51
  -9  -6 -10  305.54   27.00
  -9  -6  -9   12.21    9.48
  -9  -6  -9   -1.40    7.73
  -9  -6  -8  176.68   18.61
  -9  -6  -8  155.68   16.13
  -9  -6  -7  431.56   29.32
  -9  -6  -7  444.53   32.70
  -9  -6  -7  443.82   27.68
  -9  -6  -6    7.97    7.02
  -9  -6  -6   12.95    9.31
  -9  -6  -6   10.19    7.36
  -9  -6  -6    9.85    5.30
  -9  -6  -5  700.69   37.53
  -9  -6  -5  751.93   43.06
  -9  -6  -5  675.11   35.95
  -9  -6  -5  691.89   34.07
  -9  -6  -4  438.42   26.37
  -9  -6  -4  418.00   30.48
  -9  -6  -4  443.94   26.03
  -9  -6  -4  460.31   25.71
  -9  -6  -3   12.89    5.88
  -9  -6  -3   13.23    8.47
  -9  -6  -3   11.52    6.00
  -9  -6  -3   13.35    6.88
  -9  -6  -2  307.65   18.61
  -9  -6  -2  303.03   24.18
  -9  -6  -2  282.89   19.38
  -9  -6  -2  329.20   21.93
  -9  -6  -1  675.85   32.54
  -9  -6  -1  700.84   41.19
  -9  -6  -1  748.76   36.36
  -9  -6  -1  799.12   39.24
  -9  -6   0   10.09    4.16
  -9  -6   0   15.24    7.39
  -9  -6   0   15.54    6.07
  -9  -6   0   12.56    8.04
  -9  -6   1  865.36   45.21
  -9  -6   1  857.31   46.56
  -9  -6   1  744.79   31.22
  -9  -6   1  808.30   42.22
  -9  -6   2  560.03   36.83
  -9  -6   2  525.60   33.61
  -9  -6   2  627.89   36.68
  -9  -6   3   12.69    9.27
  -9  -6   3    8.99    7.79
  -9  -6   3   -3.26    7.63
  -9  -6   4  464.96   33.88
  -9  -6   4  490.87   32.72
  -9  -6   4  573.99   35.17
  -9  -6   5  438.65   32.22
  -9  -6   5  451.25   31.46
  -9  -6   5  435.14   31.77
  -9  -6   6   -1.93    8.84
  -9  -6   6    3.50    8.51
  -9  -6   6   -7.30    9.33
  -9  -6   7  425.95   32.09
  -9  -6   7  399.58   31.74
  -9  -6   8  434.82   32.82
  -9  -6   8  443.99   33.25
  -9  -6   8  371.55   28.21
  -9  -6   9   -2.14   10.94
  -9  -6   9   -1.64    9.30
  -9  -6   9   -2.08   10.31
  -9  -6  10  376.01   32.17
  -9  -6  10  383.97   32.89
  -9  -6  10  367.47   29.26
  -9  -6  11  205.90   23.95
  -9  -6  11  190.98   24.59
  -9  -6  12   28.41   13.79
  -9  -6  13  429.70   37.17
  -9  -5 -15   84.42   19.74
  -9  -5 -15   74.20   16.89
  -9  -5 -14  355.44   30.67
  -9  -5 -14  292.55   31.23
  -9  -5 -13    2.36   14.41
  -9  -5 -13   15.92   11.71
  -9  -5 -12  445.63   32.86
  -9  -5 -12  431.18   35.41
  -9  -5 -11  345.66   29.91
  -9  -5 -11  362.90   28.53
  -9  -5 -10    3.90   10.28
  -9  -5 -10    1.65    8.56
  -9  -5  -9  424.15   30.98
  -9  -5  -9  375.27   27.81
  -9  -5  -8  238.29   21.93
  -9  -5  -8  241.21   20.99
  -9  -5  -7   -4.71    4.73
  -9  -5  -7    1.15    4.08
  -9  -5  -7   -1.55    8.52
  -9  -5  -7   -1.95    9.98
  -9  -5  -7    2.75    7.67
  -9  -5  -6  892.12   36.35
  -9  -5  -6  801.92   38.34
  -9  -5  -6  869.98   45.43
  -9  -5  -6  838.27   48.74
  -9  -5  -6  844.88   44.03
  -9  -5  -5  230.62   13.05
  -9  -5  -5  222.88   15.80
  -9  -5  -5  185.08   17.67
  -9  -5  -5  219.67   21.49
  -9  -5  -5  227.55   18.66
  -9  -5  -4   19.42    4.65
  -9  -5  -4   11.87    6.01
  -9  -5  -4   12.71    6.48
  -9  -5  -4   20.88    8.91
  -9  -5  -4    8.21    6.66
  -9  -5  -3  137.78   10.15
  -9  -5  -3  122.97   12.53
  -9  -5  -3  138.35   13.26
  -9  -5  -3  123.41   15.74
  -9  -5  -3  110.03   12.87
  -9  -5  -2  419.81   21.52
  -9  -5  -2  364.55   24.21
  -9  -5  -2  419.76   23.86
  -9  -5  -2  433.47   29.93
  -9  -5  -2  376.09   24.43
  -9  -5  -1   20.65    5.58
  -9  -5  -1   17.31    7.52
  -9  -5  -1   16.46    5.28
  -9  -5  -1   18.00    8.39
  -9  -5  -1   11.13    6.08
  -9  -5   0  540.62   26.70
  -9  -5   0  553.94   35.09
  -9  -5   0  533.05   28.30
  -9  -5   0  573.19   32.25
  -9  -5   1  575.42   27.38
  -9  -5   1  588.91   36.94
  -9  -5   1  612.12   34.84
  -9  -5   2    4.60    3.26
  -9  -5   2   20.02    8.94
  -9  -5   2    7.04    8.24
  -9  -5   2   -2.76    7.40
  -9  -5   3  517.20   22.98
  -9  -5   3  594.75   34.91
  -9  -5   3  621.58   37.22
  -9  -5   3  622.10   37.34
  -9  -5   4  836.81   33.12
  -9  -5   4  998.23   50.68
  -9  -5   4  986.01   48.35
  -9  -5   4  836.33   33.00
  -9  -5   4 1099.45   52.35
  -9  -5   5    1.84    8.63
  -9  -5   5  -12.86    9.98
  -9  -5   5   -1.62    8.82
  -9  -5   6  714.12   43.17
  -9  -5   6  723.12   43.00
  -9  -5   6  614.78   39.78
  -9  -5   7  905.29   51.69
  -9  -5   7  891.87   51.28
  -9  -5   7  873.19   49.79
  -9  -5   8   16.10   13.08
  -9  -5   8   16.66   12.11
  -9  -5   9  443.75   31.75
  -9  -5   9  447.31   34.75
  -9  -5  10  449.36   32.47
  -9  -5  10  414.71   34.65
  -9  -5  11   -2.36   12.66
  -9  -5  12  280.88   29.15
  -9  -5  13  414.64   36.97
  -9  -4 -15  264.70   28.82
  -9  -4 -15  264.14   30.50
  -9  -4 -14   -8.90   13.56
  -9  -4 -14    2.56   14.30
  -9  -4 -13  334.44   31.69
  -9  -4 -13  328.56   29.27
  -9  -4 -12  275.22   25.77
  -9  -4 -12  205.98   24.58
  -9  -4 -11    9.42   11.09
  -9  -4 -11   19.40   11.56
  -9  -4 -10  393.16   31.50
  -9  -4 -10  363.05   28.82
  -9  -4 -10  412.60   28.83
  -9  -4  -9  388.49   30.57
  -9  -4  -9  407.44   29.69
  -9  -4  -8   41.76   10.71
  -9  -4  -8   42.15   11.91
  -9  -4  -8   24.52   11.17
  -9  -4  -8   30.09    6.42
  -9  -4  -7 1160.88   57.08
  -9  -4  -7 1228.49   61.82
  -9  -4  -7 1104.47   57.21
  -9  -4  -7 1077.94   47.31
  -9  -4  -7 1132.69   47.67
  -9  -4  -6  659.45   31.16
  -9  -4  -6  675.95   32.40
  -9  -4  -6  656.63   38.25
  -9  -4  -6  722.17   39.97
  -9  -4  -6  685.92   42.37
  -9  -4  -5  191.34   13.46
  -9  -4  -5  209.19   15.04
  -9  -4  -5  206.90   18.43
  -9  -4  -5  223.33   19.17
  -9  -4  -5  206.64   20.99
  -9  -4  -4  796.16   35.04
  -9  -4  -4  770.86   37.38
  -9  -4  -4  738.60   40.67
  -9  -4  -4  755.12   40.35
  -9  -4  -4  721.47   43.92
  -9  -4  -3  662.36   31.30
  -9  -4  -3  648.51   33.76
  -9  -4  -3  628.25   36.21
  -9  -4  -3  674.75   35.81
  -9  -4  -3  644.39   39.89
  -9  -4  -2   38.85    6.86
  -9  -4  -2   32.94    7.99
  -9  -4  -2   38.27    8.91
  -9  -4  -2   13.58    6.38
  -9  -4  -2   25.62    9.20
  -9  -4  -1  557.09   28.72
  -9  -4  -1  506.23   30.48
  -9  -4  -1  550.90   32.14
  -9  -4  -1  563.47   35.85
  -9  -4  -1  571.92   29.67
  -9  -4   0  544.97   31.88
  -9  -4   0  621.38   36.73
  -9  -4   0  530.25   29.14
  -9  -4   0  540.07   28.37
  -9  -4   1   63.16   12.06
  -9  -4   1   62.82   10.58
  -9  -4   1   80.15   13.02
  -9  -4   1   51.52    9.22
  -9  -4   1   67.20    8.18
  -9  -4   2  473.77   32.23
  -9  -4   2  452.92   29.32
  -9  -4   2  499.93   32.79
  -9  -4   2  429.63   27.21
  -9  -4   2  464.43   23.62
  -9  -4   3  201.59   18.08
  -9  -4   3  226.32   14.07
  -9  -4   3  207.29   19.22
  -9  -4   3  246.34   22.67
  -9  -4   4    2.80    3.91
  -9  -4   4   -1.51    7.83
  -9  -4   4    3.71    9.79
  -9  -4   5  510.57   33.03
  -9  -4   5  487.88   23.23
  -9  -4   5  533.18   35.80
  -9  -4   6  471.97   32.53
  -9  -4   6  488.44   23.22
  -9  -4   6  497.86   35.42
  -9  -4   7   16.63    9.92
  -9  -4   7   -3.52    9.56
  -9  -4   8  810.21   50.04
  -9  -4   9  134.96   20.09
  -9  -4  10   11.72   12.37
  -9  -4  10    2.12   10.68
  -9  -4  11  315.14   31.09
  -9  -4  11  332.14   30.50
  -9  -4  12  416.10   37.12
  -9  -4  12  452.67   35.91
  -9  -4  13   37.09   18.23
  -9  -4  13   14.51   13.90
  -9  -3 -15   -5.50   14.06
  -9  -3 -15    7.41   14.16
  -9  -3 -14  366.61   33.83
  -9  -3 -14  490.21   38.83
  -9  -3 -13  258.73   27.75
  -9  -3 -13  199.12   24.18
  -9  -3 -12   30.60   13.02
  -9  -3 -12   31.88   12.55
  -9  -3 -11  262.13   26.78
  -9  -3 -11  261.64   25.45
  -9  -3 -10  150.66   20.17
  -9  -3 -10  191.53   21.09
  -9  -3  -9    3.87    5.87
  -9  -3  -9    2.15    9.86
  -9  -3  -9    5.51    8.27
  -9  -3  -9   11.80    9.73
  -9  -3  -8  311.38   26.76
  -9  -3  -8  318.80   19.45
  -9  -3  -8  318.57   17.54
  -9  -3  -8  346.05   16.13
  -9  -3  -8  302.52   25.87
  -9  -3  -8  369.43   29.57
  -9  -3  -7  477.52   24.22
  -9  -3  -7  465.24   32.60
  -9  -3  -7  489.17   34.48
  -9  -3  -7  456.33   24.82
  -9  -3  -7  504.47   32.82
  -9  -3  -6  107.61   10.12
  -9  -3  -6   89.81   14.07
  -9  -3  -6   88.69   15.70
  -9  -3  -6   78.79    9.34
  -9  -3  -6  113.19   14.74
  -9  -3  -5  955.60   45.41
  -9  -3  -5 1000.88   51.46
  -9  -3  -5  986.33   54.76
  -9  -3  -5 1047.55   44.91
  -9  -3  -5 1037.31   52.40
  -9  -3  -4  222.73   16.87
  -9  -3  -4  253.07   20.48
  -9  -3  -4  226.86   21.79
  -9  -3  -4  269.30   16.73
  -9  -3  -4  221.15   20.10
  -9  -3  -3   84.07   10.78
  -9  -3  -3  100.33   12.33
  -9  -3  -3   99.59   14.51
  -9  -3  -3   93.64   10.20
  -9  -3  -3   75.20   12.31
  -9  -3  -2  418.64   25.96
  -9  -3  -2  400.10   26.56
  -9  -3  -2  441.74   31.39
  -9  -3  -2  480.98   25.11
  -9  -3  -2  478.33   29.98
  -9  -3  -1  581.81   32.77
  -9  -3  -1  597.84   32.55
  -9  -3  -1  627.80   38.33
  -9  -3  -1  578.40   30.97
  -9  -3  -1  629.43   36.09
  -9  -3   0  443.68   26.62
  -9  -3   0  523.07   33.60
  -9  -3   0  465.98   28.55
  -9  -3   0  476.06   26.93
  -9  -3   1 1139.72   53.53
  -9  -3   1 1191.99   60.26
  -9  -3   1 1155.64   55.32
  -9  -3   1 1154.83   51.60
  -9  -3   2  206.84   18.52
  -9  -3   2  292.03   24.56
  -9  -3   2  239.80   20.31
  -9  -3   2  268.19   17.29
  -9  -3   3  144.80   17.65
  -9  -3   3  121.82   14.31
  -9  -3   3  145.75   15.76
  -9  -3   4  669.30   42.13
  -9  -3   4  647.86   37.83
  -9  -3   4  681.44   38.75
  -9  -3   5  207.44   21.90
  -9  -3   5  171.13   18.66
  -9  -3   5  197.30   18.99
  -9  -3   6  194.58   13.90
  -9  -3   6  249.81   21.89
  -9  -3   6  204.66   21.04
  -9  -3   7  559.30   28.27
  -9  -3   7  542.41   35.79
  -9  -3   7  545.76   39.02
  -9  -3   7  545.93   36.84
  -9  -3   8   22.36   12.55
  -9  -3   8   42.25   12.28
  -9  -3   9   13.95   13.02
  -9  -3   9   31.90   11.76
  -9  -3  10  370.19   32.61
  -9  -3  10  290.02   27.85
  -9  -3  11  242.12   27.83
  -9  -3  11  229.00   25.19
  -9  -3  12   86.57   18.71
  -9  -3  12   69.98   16.17
  -9  -3  13  479.81   41.10
  -9  -3  13  478.31   38.13
  -9  -2 -15  302.37   32.50
  -9  -2 -15  322.23   32.57
  -9  -2 -14  255.31   29.99
  -9  -2 -14  233.29   27.71
  -9  -2 -13   48.61   16.56
  -9  -2 -13   54.56   15.52
  -9  -2 -12  483.52   38.28
  -9  -2 -12  427.43   35.24
  -9  -2 -11  188.70   23.27
  -9  -2 -11  204.13   22.97
  -9  -2 -10   36.54    8.64
  -9  -2 -10   21.73   12.52
  -9  -2 -10   29.09   12.27
  -9  -2  -9  908.30   47.11
  -9  -2  -9  822.43   40.49
  -9  -2  -9  837.04   50.38
  -9  -2  -9  874.24   50.83
  -9  -2  -9  840.25   51.55
  -9  -2  -8  214.88   22.56
  -9  -2  -8  198.33   15.42
  -9  -2  -8  253.80   24.32
  -9  -2  -8  184.47   20.85
  -9  -2  -8  199.43    9.71
  -9  -2  -8  201.04   13.69
  -9  -2  -8  211.25   13.03
  -9  -2  -7  114.29   16.60
  -9  -2  -7  138.74   12.50
  -9  -2  -7  138.26   17.78
  -9  -2  -7  133.47   18.07
  -9  -2  -7  126.44    8.77
  -9  -2  -7  150.31   11.95
  -9  -2  -6  671.60   31.22
  -9  -2  -6  686.47   31.91
  -9  -2  -6  691.92   40.23
  -9  -2  -6  681.13   41.23
  -9  -2  -6  671.25   39.16
  -9  -2  -6  563.09   23.79
  -9  -2  -5   35.23    7.46
  -9  -2  -5   32.43    7.45
  -9  -2  -5    9.55    7.67
  -9  -2  -5   51.31   11.36
  -9  -2  -5   30.32   10.20
  -9  -2  -4   19.64    6.56
  -9  -2  -4   16.99    6.23
  -9  -2  -4   19.26    8.42
  -9  -2  -4   35.21   10.10
  -9  -2  -4   21.22    9.39
  -9  -2  -3  182.89   14.22
  -9  -2  -3  177.49   14.95
  -9  -2  -3  183.25   17.02
  -9  -2  -3  147.79   17.89
  -9  -2  -3  137.14   16.57
  -9  -2  -2  568.89   29.91
  -9  -2  -2  523.30   30.26
  -9  -2  -2  583.49   32.83
  -9  -2  -2  511.36   35.34
  -9  -2  -2  548.95   34.42
  -9  -2  -1  326.76   21.15
  -9  -2  -1  308.21   22.04
  -9  -2  -1  305.97   22.14
  -9  -2  -1  339.20   26.69
  -9  -2  -1  316.18   24.57
  -9  -2   0 1199.33   55.98
  -9  -2   0 1301.23   63.70
  -9  -2   0 1240.61   55.70
  -9  -2   0 1162.74   56.45
  -9  -2   1    7.35    6.48
  -9  -2   1    7.61    6.99
  -9  -2   1   18.48    7.28
  -9  -2   1   -1.83    8.39
  -9  -2   2  114.33   13.34
  -9  -2   2  122.53   15.94
  -9  -2   2  131.22   15.11
  -9  -2   2  106.51   15.56
  -9  -2   3  636.47   37.44
  -9  -2   3  737.88   41.53
  -9  -2   3  665.27   38.12
  -9  -2   3  678.90   42.55
  -9  -2   4  336.83   25.29
  -9  -2   4  330.22   26.13
  -9  -2   4  338.34   25.52
  -9  -2   4  327.85   27.65
  -9  -2   5  141.75   16.98
  -9  -2   5  163.43   18.53
  -9  -2   5  135.63   16.47
  -9  -2   5  142.95   18.10
  -9  -2   6 1065.04   57.01
  -9  -2   6 1037.67   55.47
  -9  -2   6 1160.32   61.52
  -9  -2   6 1134.33   58.45
  -9  -2   7  165.87   14.22
  -9  -2   7  165.17   18.78
  -9  -2   7  126.40   19.10
  -9  -2   7  177.22   19.77
  -9  -2   8   82.45   10.75
  -9  -2   8   56.59   13.69
  -9  -2   8   85.46   16.79
  -9  -2   9  326.01   31.29
  -9  -2   9  384.72   30.29
  -9  -2  10  291.88   28.65
  -9  -2  10  220.66   24.27
  -9  -2  11   56.92   15.93
  -9  -2  11   36.30   14.58
  -9  -2  12  471.47   39.44
  -9  -2  12  435.59   35.20
  -9  -2  13   78.02   18.24
  -9  -2  13  134.88   22.93
  -9  -2  14   81.80   20.50
  -9  -2  14   93.60   19.35
  -9  -1 -15  211.83   28.96
  -9  -1 -15  161.20   25.08
  -9  -1 -14   86.01   20.19
  -9  -1 -14  102.11   20.12
  -9  -1 -13  295.66   31.24
  -9  -1 -13  322.72   31.25
  -9  -1 -12   90.55   17.88
  -9  -1 -12   87.05   16.78
  -9  -1 -11   33.45   13.59
  -9  -1 -11   39.42   14.19
  -9  -1 -10  577.50   42.43
  -9  -1 -10  697.90   44.62
  -9  -1  -9  353.06   26.59
  -9  -1  -9  326.68   21.79
  -9  -1  -9  288.17   27.54
  -9  -1  -9  312.81   28.87
  -9  -1  -8  359.92   30.20
  -9  -1  -8  359.08   30.04
  -9  -1  -8  344.96   16.75
  -9  -1  -8  377.03   20.59
  -9  -1  -8  364.40   22.76
  -9  -1  -8  358.03   20.45
  -9  -1  -7 1257.74   67.05
  -9  -1  -7 1392.59   58.56
  -9  -1  -7 1331.03   67.49
  -9  -1  -7 1296.33   54.17
  -9  -1  -7 1314.44   56.59
  -9  -1  -6  310.84   19.59
  -9  -1  -6  301.90   20.01
  -9  -1  -6  356.99   27.82
  -9  -1  -6  313.44   27.29
  -9  -1  -6  263.19   24.49
  -9  -1  -6  291.08   15.84
  -9  -1  -5  197.18   15.22
  -9  -1  -5  186.13   15.16
  -9  -1  -5  181.43   20.02
  -9  -1  -5  158.40   19.02
  -9  -1  -5  174.29   18.97
  -9  -1  -5  171.21   10.10
  -9  -1  -5  178.37    9.59
  -9  -1  -4 1032.42   44.76
  -9  -1  -4  928.94   43.56
  -9  -1  -4  942.34   50.81
  -9  -1  -4  896.85   51.21
  -9  -1  -4 1016.25   50.45
  -9  -1  -4  877.17   35.65
  -9  -1  -3  480.08   28.06
  -9  -1  -3  510.78   27.85
  -9  -1  -3  499.13   33.39
  -9  -1  -3  425.97   32.33
  -9  -1  -3  481.06   31.39
  -9  -1  -3  489.64   20.10
  -9  -1  -2  141.68   14.56
  -9  -1  -2  160.60   14.60
  -9  -1  -2  143.62   17.41
  -9  -1  -2  160.97   18.62
  -9  -1  -2  173.02   16.92
  -9  -1  -2  158.17    8.49
  -9  -1  -1 1190.41   54.99
  -9  -1  -1 1196.87   53.99
  -9  -1  -1 1237.95   60.22
  -9  -1  -1 1165.89   60.96
  -9  -1  -1 1158.79   56.04
  -9  -1  -1 1141.62   46.01
  -9  -1   0   46.49    9.18
  -9  -1   0   63.49   10.37
  -9  -1   0   39.18   10.70
  -9  -1   0   49.98   10.04
  -9  -1   0   45.28    5.60
  -9  -1   1   96.57   14.77
  -9  -1   1   82.55   11.63
  -9  -1   1   80.59   11.63
  -9  -1   1   87.43    8.16
  -9  -1   2  805.55   45.92
  -9  -1   2  956.47   50.77
  -9  -1   2  821.41   43.87
  -9  -1   2  860.67   44.68
  -9  -1   2  841.89   38.43
  -9  -1   3  176.41   18.05
  -9  -1   3  146.09   18.21
  -9  -1   3  128.43   15.25
  -9  -1   3  155.36   16.63
  -9  -1   3  138.95   12.38
  -9  -1   4  217.62   21.06
  -9  -1   4  246.75   22.21
  -9  -1   4  226.47   21.06
  -9  -1   4  245.78   23.96
  -9  -1   5  852.74   48.40
  -9  -1   5  830.56   48.30
  -9  -1   5  975.62   49.13
  -9  -1   5  886.54   52.41
  -9  -1   6   15.90   10.77
  -9  -1   6   17.69   10.75
  -9  -1   6    8.74    9.37
  -9  -1   6    8.17    9.26
  -9  -1   7  311.18   27.02
  -9  -1   7  313.47   21.82
  -9  -1   7  319.04   26.20
  -9  -1   7  346.68   27.30
  -9  -1   7  318.16   29.52
  -9  -1   8  486.50   30.02
  -9  -1   8  535.03   39.74
  -9  -1   8  564.90   36.82
  -9  -1   9  101.35   16.89
  -9  -1   9   56.77   15.46
  -9  -1  10   89.37   15.70
  -9  -1  10   56.39   16.01
  -9  -1  11  431.11   38.50
  -9  -1  11  458.32   35.51
  -9  -1  12   38.85   16.14
  -9  -1  12   12.89   13.11
  -9  -1  13  123.98   23.08
  -9  -1  13   89.69   18.45
  -9  -1  14  291.91   32.66
  -9  -1  14  187.50   25.31
  -9   0 -14  256.88   31.14
  -9   0 -14  343.60   33.52
  -9   0 -13   29.32   14.08
  -9   0 -13    8.20   13.06
  -9   0 -12   35.91   13.35
  -9   0 -12   10.45   12.73
  -9   0 -11  236.48   26.92
  -9   0 -11  244.07   27.00
  -9   0 -10  190.26   22.12
  -9   0 -10  149.11   21.88
  -9   0 -10  185.01   23.49
  -9   0  -9  225.10   18.15
  -9   0  -9  214.37   24.13
  -9   0  -9  212.22   24.37
  -9   0  -9  187.30   22.37
  -9   0  -8  556.71   38.66
  -9   0  -8  541.54   34.08
  -9   0  -8  557.68   30.28
  -9   0  -8  535.38   37.56
  -9   0  -8  488.39   24.07
  -9   0  -8  523.29   37.34
  -9   0  -8  479.33   27.17
  -9   0  -8  492.99   27.10
  -9   0  -7  143.58   18.86
  -9   0  -7  132.20    8.20
  -9   0  -7  140.09    9.00
  -9   0  -7  161.26   14.57
  -9   0  -7  141.44   18.38
  -9   0  -7  128.51   12.77
  -9   0  -6  171.43   20.70
  -9   0  -6  215.92   16.64
  -9   0  -6  190.15    9.27
  -9   0  -6  183.13    8.78
  -9   0  -6  184.98   15.55
  -9   0  -6  189.19   20.53
  -9   0  -5  614.75   32.50
  -9   0  -5  616.02   32.20
  -9   0  -5  612.45   38.75
  -9   0  -5  527.93   38.39
  -9   0  -4  316.17   20.81
  -9   0  -4  259.11   24.79
  -9   0  -4  272.98   19.57
  -9   0  -4  281.08   14.78
  -9   0  -4  258.39   23.14
  -9   0  -3  416.40   26.20
  -9   0  -3  407.13   31.43
  -9   0  -3  401.37   31.68
  -9   0  -3  462.86   20.89
  -9   0  -3  456.19   26.87
  -9   0  -3  441.51   30.17
  -9   0  -2  634.85   35.09
  -9   0  -2  605.15   40.03
  -9   0  -2  706.50   42.82
  -9   0  -2  669.23   39.16
  -9   0  -2  677.18   29.47
  -9   0  -2  726.78   36.77
  -9   0  -1  316.38   21.86
  -9   0  -1  305.39   23.58
  -9   0  -1  290.15   21.67
  -9   0  -1  290.86   16.47
  -9   0   0  799.77   46.98
  -9   0   0  772.33   40.91
  -9   0   0  780.84   41.27
  -9   0   0  798.82   35.28
  -9   0   1  512.52   35.20
  -9   0   1  496.57   30.47
  -9   0   1  473.48   29.93
  -9   0   1  473.32   24.76
  -9   0   2  316.71   27.32
  -9   0   2  371.94   25.10
  -9   0   2  318.63   24.03
  -9   0   2  316.36   19.79
  -9   0   3  394.48   28.20
  -9   0   3  395.19   31.22
  -9   0   3  381.60   27.41
  -9   0   3  375.43   26.87
  -9   0   3  391.21   23.32
  -9   0   4  729.29   41.28
  -9   0   4  686.36   44.22
  -9   0   4  645.98   39.50
  -9   0   4  636.81   38.83
  -9   0   4  701.30   36.11
  -9   0   5   52.07   12.06
  -9   0   5   39.65   12.42
  -9   0   5   38.84   10.76
  -9   0   5   50.03   11.78
  -9   0   5   48.50   10.16
  -9   0   6  867.08   49.91
  -9   0   6  958.95   55.82
  -9   0   6  896.36   51.19
  -9   0   6 1000.03   50.94
  -9   0   6  909.25   47.16
  -9   0   7  389.79   29.65
  -9   0   7  335.97   29.05
  -9   0   7  423.07   34.37
  -9   0   7  415.96   29.77
  -9   0   7  375.03   27.21
  -9   0   8   20.72    8.42
  -9   0   8   -2.07   11.23
  -9   0   8   12.73    9.74
  -9   0   8    2.45   10.06
  -9   0   9  284.45   28.56
  -9   0   9  246.73   24.17
  -9   0   9  219.85   19.75
  -9   0  10  490.73   39.46
  -9   0  10  443.44   33.60
  -9   0  11   24.28   12.90
  -9   0  11   19.15   14.24
  -9   0  12  580.09   45.38
  -9   0  12  517.75   38.42
  -9   0  13  225.49   29.35
  -9   0  13  206.05   24.54
  -9   1 -14    2.96   13.87
  -9   1 -14   23.30   15.60
  -9   1 -13   73.88   19.85
  -9   1 -13  132.09   22.34
  -9   1 -12  263.86   29.63
  -9   1 -12  249.46   29.55
  -9   1 -11   44.21   15.44
  -9   1 -11   75.69   16.91
  -9   1 -10  164.07   22.40
  -9   1 -10  124.88   19.29
  -9   1  -9  711.14   36.59
  -9   1  -9  599.71   43.37
  -9   1  -9  615.29   42.65
  -9   1  -9  554.01   42.61
  -9   1  -8   -2.15    9.68
  -9   1  -8    4.49   10.52
  -9   1  -8    4.68    9.84
  -9   1  -8   11.86    8.65
  -9   1  -7  124.14   18.32
  -9   1  -7  135.09    9.41
  -9   1  -7  145.73   14.81
  -9   1  -7  110.96   17.50
  -9   1  -7  112.69   17.03
  -9   1  -6  393.25   32.74
  -9   1  -6  460.79   27.57
  -9   1  -6  461.47   33.73
  -9   1  -6  407.18   32.52
  -9   1  -6  458.00   20.33
  -9   1  -5   59.95    5.44
  -9   1  -5   54.04   13.06
  -9   1  -5   57.49   12.77
  -9   1  -5   84.64   15.34
  -9   1  -5   71.78   10.75
  -9   1  -4  137.94   14.16
  -9   1  -4  119.88    9.98
  -9   1  -4  121.74    7.60
  -9   1  -4  139.98   18.29
  -9   1  -4  125.11   17.08
  -9   1  -3  542.72   30.33
  -9   1  -3  496.11   29.23
  -9   1  -3  504.56   24.22
  -9   1  -3  471.87   21.08
  -9   1  -3  529.75   34.42
  -9   1  -3  432.88   33.68
  -9   1  -2  134.60   17.41
  -9   1  -2  106.73   15.10
  -9   1  -2   92.91   12.53
  -9   1  -2   95.57   12.27
  -9   1  -2   92.54    8.90
  -9   1  -2   93.24    7.05
  -9   1  -1  560.42   33.24
  -9   1  -1  587.85   33.54
  -9   1  -1  595.67   28.34
  -9   1   0  705.12   37.91
  -9   1   0  654.01   37.34
  -9   1   0  676.95   32.49
  -9   1   1   14.11   10.14
  -9   1   1    9.47    7.56
  -9   1   1    8.05    7.50
  -9   1   1    1.64    5.12
  -9   1   2  147.38   18.69
  -9   1   2  156.81   16.46
  -9   1   2  117.24   14.77
  -9   1   2  146.98   13.15
  -9   1   3  833.51   44.23
  -9   1   3  753.41   47.38
  -9   1   3  779.63   43.42
  -9   1   3  778.19   42.81
  -9   1   3  748.71   38.71
  -9   1   4   33.47   11.07
  -9   1   4    8.82    9.52
  -9   1   4   16.28    9.24
  -9   1   4   18.16    9.66
  -9   1   4   24.29    8.12
  -9   1   5  369.06   27.51
  -9   1   5  391.55   31.61
  -9   1   5  364.57   28.14
  -9   1   5  363.00   26.66
  -9   1   5  306.19   23.36
  -9   1   6  557.87   35.77
  -9   1   6  645.71   42.75
  -9   1   6  542.72   35.36
  -9   1   6  513.46   36.36
  -9   1   6  526.49   33.28
  -9   1   7   63.79   14.50
  -9   1   7   59.55   12.37
  -9   1   7  102.36   17.93
  -9   1   7   60.57   14.07
  -9   1   8  118.28   16.61
  -9   1   8  110.63   16.86
  -9   1   8   98.39   18.81
  -9   1   9  595.97   36.72
  -9   1   9  697.71   46.83
  -9   1   9  604.96   39.26
  -9   1   9  591.91   39.63
  -9   1  10   89.24   20.39
  -9   1  10  120.52   17.99
  -9   1  11  430.52   38.47
  -9   1  11  376.31   31.65
  -9   1  12  385.30   36.60
  -9   1  12  343.96   30.56
  -9   1  13    3.04   15.04
  -9   1  13    6.43   13.21
  -9   2 -14  154.01   25.84
  -9   2 -14  137.42   24.20
  -9   2 -13  188.99   27.68
  -9   2 -13  216.03   28.53
  -9   2 -12   14.19   14.98
  -9   2 -12   17.16   15.10
  -9   2 -11   92.45   19.12
  -9   2 -11  140.58   23.14
  -9   2 -10  413.19   35.80
  -9   2 -10  438.57   34.98
  -9   2 -10  436.80   37.17
  -9   2  -9   20.57   12.49
  -9   2  -9   -9.92   12.89
  -9   2  -9    6.66    9.34
  -9   2  -9    1.34    8.86
  -9   2  -8  461.33   37.64
  -9   2  -8  486.31   37.58
  -9   2  -8  475.01   36.05
  -9   2  -8  533.81   31.73
  -9   2  -7  518.45   40.07
  -9   2  -7  650.80   34.98
  -9   2  -7  565.67   40.40
  -9   2  -7  535.77   38.76
  -9   2  -6   72.51    7.50
  -9   2  -6   49.51   13.34
  -9   2  -6   87.33   12.40
  -9   2  -6   34.85   13.02
  -9   2  -6   61.82   14.45
  -9   2  -5  210.15   12.70
  -9   2  -5  178.80   21.07
  -9   2  -5  245.22   19.37
  -9   2  -5  182.52   21.65
  -9   2  -5  236.16   23.69
  -9   2  -4  854.32   35.15
  -9   2  -4  718.65   46.95
  -9   2  -4  851.10   43.16
  -9   2  -4  772.90   49.22
  -9   2  -4  772.74   47.69
  -9   2  -3   92.48    9.66
  -9   2  -3   86.85    7.78
  -9   2  -3  101.73   16.29
  -9   2  -3   88.73   12.68
  -9   2  -3   75.21   14.85
  -9   2  -3   94.42   15.36
  -9   2  -2  300.29   18.48
  -9   2  -2  315.20   16.66
  -9   2  -2  257.03   25.15
  -9   2  -2  317.14   26.06
  -9   2  -2  297.26   22.58
  -9   2  -2  333.49   28.42
  -9   2  -1 1214.68   49.61
  -9   2  -1 1125.31   56.50
  -9   2  -1 1167.11   51.57
  -9   2  -1 1220.95   64.50
  -9   2   0   27.41    9.10
  -9   2   0   14.80    7.74
  -9   2   0   17.92    6.40
  -9   2   0   15.17    5.39
  -9   2   1  175.32   17.11
  -9   2   1  158.39   14.06
  -9   2   1  136.02   15.90
  -9   2   2 1100.77   50.61
  -9   2   2 1110.54   54.96
  -9   2   2 1050.40   54.63
  -9   2   3    6.34    7.56
  -9   2   3    7.46    8.34
  -9   2   3   11.31    7.28
  -9   2   4  664.84   38.42
  -9   2   4  602.10   42.96
  -9   2   4  682.90   40.47
  -9   2   4  632.63   38.11
  -9   2   4  627.25   35.52
  -9   2   5  519.30   34.66
  -9   2   5  556.19   37.14
  -9   2   5  607.14   36.35
  -9   2   5  522.76   33.11
  -9   2   6   22.92   10.12
  -9   2   6   24.25   11.38
  -9   2   6   15.39   10.02
  -9   2   6   24.98   10.29
  -9   2   6   20.95    9.35
  -9   2   7  313.84   25.52
  -9   2   7  345.58   27.34
  -9   2   7  329.38   31.68
  -9   2   8  456.08   32.89
  -9   2   8  418.14   36.42
  -9   2   8  469.10   32.84
  -9   2   9    6.64    9.27
  -9   2   9   19.85   10.62
  -9   2   9   10.76   12.11
  -9   2   9   -1.93   11.50
  -9   2  10  204.59   21.36
  -9   2  10  192.84   21.64
  -9   2  10  139.13   23.14
  -9   2  10  208.63   23.10
  -9   2  11  416.68   37.67
  -9   2  11  358.59   32.22
  -9   2  11  332.98   29.38
  -9   2  12    4.04   11.44
  -9   2  12    3.00   14.57
  -9   2  13  176.36   22.22
  -9   2  13  196.56   28.70
  -9   3 -13  -12.35   16.54
  -9   3 -13    3.10   14.25
  -9   3 -12  100.80   20.67
  -9   3 -12  152.91   24.25
  -9   3 -11  259.22   29.04
  -9   3 -11  228.84   28.14
  -9   3 -10   -2.73   12.02
  -9   3 -10   11.21   13.38
  -9   3 -10   13.58   11.58
  -9   3  -9  674.23   37.62
  -9   3  -9  557.43   42.77
  -9   3  -9  554.65   43.89
  -9   3  -9  516.27   39.24
  -9   3  -8  103.89   17.23
  -9   3  -8   94.64   18.60
  -9   3  -8  102.12   19.06
  -9   3  -8  136.86   15.90
  -9   3  -7    8.45    8.68
  -9   3  -7   -2.37   11.11
  -9   3  -7    7.63   10.18
  -9   3  -7    5.53    8.80
  -9   3  -6  248.47   26.57
  -9   3  -6  297.20   22.72
  -9   3  -6  276.42   26.92
  -9   3  -6  218.75   23.67
  -9   3  -5  265.56   16.04
  -9   3  -5  224.08   23.56
  -9   3  -5  290.81   22.26
  -9   3  -5  212.67   24.86
  -9   3  -5  302.84   26.97
  -9   3  -4   35.88    6.43
  -9   3  -4   51.02   12.80
  -9   3  -4   49.01   11.56
  -9   3  -4   44.24   12.92
  -9   3  -4   45.59   13.54
  -9   3  -3  753.57   36.03
  -9   3  -3  722.48   33.36
  -9   3  -3  665.91   44.17
  -9   3  -3  775.45   41.04
  -9   3  -3  665.38   45.55
  -9   3  -3  730.34   45.22
  -9   3  -2  431.91   28.50
  -9   3  -2  464.53   33.81
  -9   3  -2  380.07   21.97
  -9   3  -2  462.99   25.08
  -9   3  -2  443.10   34.58
  -9   3  -1   12.80    8.06
  -9   3  -1    4.10    8.43
  -9   3  -1    4.32    5.14
  -9   3  -1   13.03    6.11
  -9   3  -1   11.07    9.97
  -9   3   0  324.10   19.54
  -9   3   0  307.13   27.92
  -9   3   0  305.82   20.75
  -9   3   0  362.97   25.81
  -9   3   1  500.99   27.61
  -9   3   1  550.33   38.28
  -9   3   1  545.81   29.80
  -9   3   1  501.52   32.95
  -9   3   2   61.12    9.50
  -9   3   2   46.37   11.04
  -9   3   2   74.44   13.19
  -9   3   2   64.48   10.31
  -9   3   3  438.69   32.27
  -9   3   3  494.15   32.21
  -9   3   3  516.67   30.18
  -9   3   4  565.35   38.71
  -9   3   4  628.37   36.35
  -9   3   5    9.32   10.42
  -9   3   5    1.65    8.29
  -9   3   5   10.18    8.24
  -9   3   5    7.54    8.87
  -9   3   6  780.55   43.66
  -9   3   6  735.50   42.89
  -9   3   7  298.02   25.44
  -9   3   7  337.54   32.35
  -9   3   7  308.59   25.52
  -9   3   8   -1.86   10.08
  -9   3   8   -6.79    9.61
  -9   3   8    2.68   12.31
  -9   3   9  432.27   33.43
  -9   3   9  443.41   37.92
  -9   3   9  448.36   32.21
  -9   3  10  286.58   27.46
  -9   3  10  306.43   31.76
  -9   3  10  220.50   23.46
  -9   3  11   43.87   15.02
  -9   3  11   14.87   16.41
  -9   3  11   15.17   12.22
  -9   3  12  508.07   40.47
  -9   3  12  485.01   36.45
  -9   4 -13  181.13   29.38
  -9   4 -12  210.84   28.77
  -9   4 -12  210.14   29.08
  -9   4 -11    2.98   13.43
  -9   4 -11   12.13   15.76
  -9   4 -10  480.78   40.42
  -9   4 -10  487.34   36.45
  -9   4  -9  218.74   27.20
  -9   4  -9  190.41   25.28
  -9   4  -9  167.79   22.23
  -9   4  -8   47.21   14.33
  -9   4  -8   30.28   14.15
  -9   4  -8   43.22   13.25
  -9   4  -7  163.12   22.92
  -9   4  -7  191.04   22.85
  -9   4  -7  135.42   18.62
  -9   4  -7  193.56   19.27
  -9   4  -6  259.67   28.46
  -9   4  -6  362.40   25.85
  -9   4  -6  336.55   30.67
  -9   4  -6  265.85   26.50
  -9   4  -5   -2.08   10.09
  -9   4  -5   10.28   10.01
  -9   4  -5   -2.52    8.34
  -9   4  -5    2.30   10.58
  -9   4  -4  589.00   29.10
  -9   4  -4  508.20   37.82
  -9   4  -4  606.54   35.61
  -9   4  -4  541.17   40.92
  -9   4  -4  555.06   39.62
  -9   4  -3  278.72   19.37
  -9   4  -3  228.11   16.45
  -9   4  -3  224.45   24.23
  -9   4  -3  257.21   21.74
  -9   4  -3  250.03   26.79
  -9   4  -3  250.98   24.92
  -9   4  -2  127.65   15.89
  -9   4  -2  112.11   17.33
  -9   4  -2  134.52   12.19
  -9   4  -2  117.78   12.71
  -9   4  -2  134.90   19.84
  -9   4  -1  256.40   22.93
  -9   4  -1  342.83   28.91
  -9   4  -1  289.69   19.14
  -9   4  -1  309.00   21.12
  -9   4  -1  332.54   29.95
  -9   4   0  283.44   19.33
  -9   4   0  284.96   27.45
  -9   4   0  286.93   23.71
  -9   4   0  292.22   20.74
  -9   4   1    2.95    6.46
  -9   4   1   15.42   10.51
  -9   4   1    8.05    8.99
  -9   4   1    5.89    7.26
  -9   4   2  450.90   27.00
  -9   4   2  484.54   36.42
  -9   4   2  460.65   32.41
  -9   4   2  471.28   28.98
  -9   4   3  415.25   25.41
  -9   4   3  340.10   31.25
  -9   4   3  389.69   29.43
  -9   4   3  377.34   28.22
  -9   4   3  330.66   24.90
  -9   4   4    7.34   10.67
  -9   4   4   10.00    7.27
  -9   4   4   11.55   10.06
  -9   4   4    2.43   10.49
  -9   4   4    8.64    8.78
  -9   4   5  503.97   39.24
  -9   4   5  454.47   31.22
  -9   4   6  246.69   21.67
  -9   4   6  242.35   22.71
  -9   4   7  118.08   16.18
  -9   4   7  113.22   16.70
  -9   4   8  327.27   26.37
  -9   4   8  317.83   28.18
  -9   4   9  323.23   27.01
  -9   4   9  376.40   31.05
  -9   4  10   -3.52   10.61
  -9   4  10    4.46   12.62
  -9   4  11  467.81   41.78
  -9   4  11  490.69   37.75
  -9   4  11  387.05   31.71
  -9   4  12  152.24   22.63
  -9   4  12  104.40   24.10
  -9   4  12  141.23   19.96
  -9   5 -12   26.15   17.77
  -9   5 -12    6.49   15.50
  -9   5 -11  585.84   46.42
  -9   5 -11  449.46   42.03
  -9   5 -10  137.35   20.80
  -9   5 -10  174.98   25.52
  -9   5 -10  162.05   24.97
  -9   5  -9   30.62   12.80
  -9   5  -9   50.63   16.94
  -9   5  -9   60.51   17.22
  -9   5  -8  345.92   31.15
  -9   5  -8  429.47   37.19
  -9   5  -8  397.86   36.13
  -9   5  -7  185.64   21.80
  -9   5  -7  246.77   28.13
  -9   5  -7  201.77   25.72
  -9   5  -6    2.10    9.63
  -9   5  -6    2.72   11.18
  -9   5  -6   -7.64   12.16
  -9   5  -5  372.96   31.25
  -9   5  -5  448.37   35.76
  -9   5  -5  370.24   33.83
  -9   5  -4  414.58   32.51
  -9   5  -4  413.00   29.94
  -9   5  -4  474.54   36.09
  -9   5  -4  377.01   34.38
  -9   5  -3   30.48   11.44
  -9   5  -3   25.06   11.21
  -9   5  -3   17.36    7.31
  -9   5  -3   27.90   11.20
  -9   5  -3   20.25    8.58
  -9   5  -2  311.44   25.67
  -9   5  -2  332.94   29.09
  -9   5  -2  331.93   21.15
  -9   5  -2  319.13   30.50
  -9   5  -2  332.43   23.15
  -9   5  -1  319.32   25.65
  -9   5  -1  297.69   28.01
  -9   5  -1  268.44   19.62
  -9   5  -1  330.33   30.16
  -9   5  -1  308.97   22.15
  -9   5   0   12.47    7.14
  -9   5   0    4.39    9.25
  -9   5   0    6.27    7.82
  -9   5   0   -3.34   10.52
  -9   5   1  597.84   33.45
  -9   5   1  619.85   42.53
  -9   5   1  586.49   34.99
  -9   5   1  677.88   40.10
  -9   5   2  280.89   21.19
  -9   5   2  309.81   29.62
  -9   5   2  300.65   23.06
  -9   5   2  301.86   25.91
  -9   5   3  182.27   18.14
  -9   5   3  154.09   16.40
  -9   5   3  155.02   21.80
  -9   5   4  670.70   40.02
  -9   5   4  678.41   38.43
  -9   5   4  734.14   48.73
  -9   5   5  112.89   16.34
  -9   5   5  142.44   16.52
  -9   5   5   95.64   18.58
  -9   5   6    2.67   11.52
  -9   5   6    1.78    9.79
  -9   5   7  296.42   31.76
  -9   5   7  319.56   24.41
  -9   5   7  320.62   28.05
  -9   5   8  326.11   33.85
  -9   5   8  342.27   30.02
  -9   5   8  351.14   26.13
  -9   5   9   13.01   12.45
  -9   5   9    8.87   16.07
  -9   5   9   19.04   10.92
  -9   5  10  330.58   31.10
  -9   5  10  323.10   27.10
  -9   5  11  199.53   24.95
  -9   5  11  192.08   21.35
  -9   6 -11  190.76   28.50
  -9   6 -11  111.23   24.97
  -9   6 -10  111.77   23.85
  -9   6 -10  125.76   23.85
  -9   6  -9  300.85   34.46
  -9   6  -9  295.19   28.11
  -9   6  -9  344.98   35.39
  -9   6  -8  117.06   18.35
  -9   6  -8  151.67   23.07
  -9   6  -7   49.71   16.24
  -9   6  -7   56.67   14.44
  -9   6  -7   64.57   16.84
  -9   6  -6  369.52   35.69
  -9   6  -6  342.99   30.22
  -9   6  -5  246.55   27.77
  -9   6  -5  214.51   23.20
  -9   6  -5  184.95   24.90
  -9   6  -4   92.30   19.14
  -9   6  -4   81.71   15.89
  -9   6  -4  123.15   20.42
  -9   6  -3  532.58   38.16
  -9   6  -3  587.26   33.92
  -9   6  -3  504.59   40.57
  -9   6  -2   93.96   16.77
  -9   6  -2  114.96   18.91
  -9   6  -2   88.88   13.65
  -9   6  -1   47.18    9.97
  -9   6  -1   37.08   13.08
  -9   6  -1   46.61   14.55
  -9   6  -1   42.51   11.24
  -9   6   0  287.92   21.53
  -9   6   0  256.54   26.64
  -9   6   0  325.83   31.10
  -9   6   0  301.54   23.82
  -9   6   1  277.54   22.85
  -9   6   1  262.24   21.02
  -9   6   1  297.71   28.66
  -9   6   2  224.46   22.00
  -9   6   2  251.75   20.45
  -9   6   2  230.29   25.79
  -9   6   3  475.45   32.53
  -9   6   3  488.16   31.30
  -9   6   3  474.52   38.07
  -9   6   4   73.84   14.43
  -9   6   4   60.29   12.33
  -9   6   4   80.10   17.78
  -9   6   5   60.36   14.11
  -9   6   5   61.15   12.99
  -9   6   5   66.77   16.79
  -9   6   6  248.63   24.33
  -9   6   6  220.86   22.01
  -9   6   6  284.51   30.34
  -9   6   7  202.73   27.43
  -9   6   7  194.83   22.89
  -9   6   8   79.71   19.93
  -9   6   8   74.63   16.96
  -9   6   9  408.73   39.64
  -9   6   9  411.23   34.97
  -9   6   9  447.61   29.91
  -9   6  10   60.12   17.29
  -9   6  10   81.80   20.98
  -9   7 -10  181.34   28.51
  -9   7  -9   65.48   14.71
  -9   7  -9   66.76   19.73
  -9   7  -8   43.99   13.29
  -9   7  -8   46.16   17.27
  -9   7  -7  241.40   25.45
  -9   7  -7  295.27   31.75
  -9   7  -6  232.02   24.30
  -9   7  -6  277.40   31.25
  -9   7  -5  109.89   17.77
  -9   7  -5  132.73   22.12
  -9   7  -4  506.27   37.98
  -9   7  -4  668.90   46.42
  -9   7  -3   36.14   11.46
  -9   7  -3   25.43   12.21
  -9   7  -2  198.51   19.98
  -9   7  -2  202.22   23.23
  -9   7  -1  295.38   24.15
  -9   7  -1  291.33   28.18
  -9   7   0  127.46   17.05
  -9   7   0  147.67   21.02
  -9   7   1  250.22   22.90
  -9   7   1  235.46   26.79
  -9   7   2  702.23   40.06
  -9   7   2  656.49   45.12
  -9   7   3   31.10   11.93
  -9   7   3   27.19   10.99
  -9   7   3   48.36   15.73
  -9   7   4   90.56   15.60
  -9   7   4  102.11   15.39
  -9   7   4  124.52   21.11
  -9   7   5  316.30   33.12
  -9   7   5  311.22   27.63
  -9   7   6  133.89   22.47
  -9   7   6  182.96   22.43
  -9   7   7   79.43   19.72
  -9   7   7   87.28   17.42
  -9   7   8  329.46   34.56
  -9   7   8  348.99   31.44
  -9   7   9   -2.38   13.28
  -9   7   9    3.15   15.31
  -9   8  -8  229.66   24.49
  -9   8  -8  322.58   36.14
  -9   8  -7   99.99   22.02
  -9   8  -7   63.26   13.90
  -9   8  -6   33.25   16.01
  -9   8  -6   44.89   13.59
  -9   8  -5  375.27   36.66
  -9   8  -5  341.01   29.57
  -9   8  -4   71.08   18.77
  -9   8  -4   54.11   13.42
  -9   8  -3   38.31   12.87
  -9   8  -3   33.79   12.03
  -9   8  -2  350.11   27.30
  -9   8  -2  293.82   28.86
  -9   8  -1   91.07   17.60
  -9   8  -1  104.42   15.87
  -9   8  -1   62.39   18.69
  -9   8   0   89.62   17.31
  -9   8   0  130.38   18.03
  -9   8   0   98.98   20.81
  -9   8   1  622.25   44.57
  -9   8   1  659.22   41.28
  -9   8   1  672.24   48.79
  -9   8   2   17.43   12.96
  -9   8   2   19.97   11.81
  -9   8   3  259.99   28.36
  -9   8   3  226.35   24.12
  -9   8   4  317.46   33.01
  -9   8   4  336.73   29.39
  -9   8   5   31.10   15.88
  -9   8   5   59.26   14.99
  -9   8   6   64.56   19.61
  -9   8   6   77.42   17.19
  -9   8   7  361.30   36.73
  -9   8   7  358.34   32.07
  -9   8   8    9.44   14.74
  -9   8   8   23.73   14.63
  -9   9  -6  283.67   33.39
  -9   9  -6  225.68   23.65
  -9   9  -5   21.90   14.95
  -9   9  -5   12.41   16.63
  -9   9  -5   22.26   12.06
  -9   9  -4  107.04   21.60
  -9   9  -4  135.72   23.20
  -9   9  -4  104.83   17.47
  -9   9  -3  193.41   26.83
  -9   9  -3  269.44   25.25
  -9   9  -3  207.56   23.62
  -9   9  -2   38.71   15.78
  -9   9  -2   60.44   15.12
  -9   9  -2   27.85   13.72
  -9   9  -1  159.60   23.55
  -9   9  -1  155.29   20.23
  -9   9  -1  153.27   22.03
  -9   9   0  367.76   36.77
  -9   9   0  453.08   33.27
  -9   9   0  425.50   35.03
  -9   9   1   32.38   15.85
  -9   9   1   49.88   15.05
  -9   9   1   59.77   16.22
  -9   9   2  289.61   27.92
  -9   9   2  311.29   31.09
  -9   9   3  297.52   27.67
  -9   9   3  254.95   29.68
  -9   9   4    4.22   11.95
  -9   9   4    8.29   13.91
  -9   9   5   83.35   18.23
  -9   9   5   69.13   18.54
  -9   9   6  316.07   30.24
  -9   9   6  297.23   33.33
  -9  10  -3   12.52   14.38
  -9  10  -3    2.00   12.75
  -9  10  -3   16.49   11.83
  -9  10  -2  190.42   22.55
  -9  10  -2  170.19   21.67
  -9  10  -1  163.07   26.57
  -9  10  -1  253.19   25.65
  -9  10  -1  219.80   25.17
  -9  10   0   27.46   15.11
  -9  10   0   14.33   13.84
  -9  10   0   18.32   11.73
  -9  10   1  202.13   28.13
  -9  10   1  281.58   27.07
  -9  10   1  297.40   29.96
  -9  10   2  357.38   36.68
  -9  10   2  367.64   31.92
  -9  10   2  382.45   35.28
  -9  10   3    4.40   12.13
  -9  10   3   13.26   14.82
  -8 -14   2  104.68   17.62
  -8 -14   3   53.27   15.71
  -8 -14   4  386.34   31.77
  -8 -14   5  159.35   21.78
  -8 -14   6   73.55   17.18
  -8 -13   1   49.48   13.16
  -8 -13   2  117.16   17.69
  -8 -13   3  313.13   28.18
  -8 -13   4   53.80   13.95
  -8 -13   5  190.41   22.27
  -8 -13   6  192.22   23.01
  -8 -13   7   63.41   17.43
  -8 -13   8   54.54   16.55
  -8 -12   1   92.75   16.28
  -8 -12   2  609.71   39.77
  -8 -12   3  117.88   17.71
  -8 -12   4  132.14   18.56
  -8 -12   5  310.31   28.09
  -8 -12   6   22.61   13.24
  -8 -12   7   70.40   16.35
  -8 -12   8  329.50   30.41
  -8 -12   9   50.74   16.78
  -8 -11   1  664.94   35.08
  -8 -11   1  740.22   43.72
  -8 -11   2   80.90   10.55
  -8 -11   2  105.78   16.71
  -8 -11   3  248.29   23.62
  -8 -11   4  478.01   34.37
  -8 -11   5   38.73   12.27
  -8 -11   6  249.85   25.04
  -8 -11   7  289.92   27.31
  -8 -11   8   21.51   14.40
  -8 -11   9  332.91   30.97
  -8 -11  10  232.71   27.57
  -8 -10  -1  126.42   13.89
  -8 -10   0  722.23   42.81
  -8 -10   0  704.81   37.19
  -8 -10   1   -1.76    9.70
  -8 -10   1   -2.12    6.46
  -8 -10   2  361.75   28.17
  -8 -10   2  357.49   23.01
  -8 -10   3 1025.23   55.45
  -8 -10   3 1027.76   48.17
  -8 -10   4   -1.83    8.91
  -8 -10   4   -1.01    6.80
  -8 -10   5  596.12   39.14
  -8 -10   5  576.23   31.68
  -8 -10   6  211.61   22.15
  -8 -10   7   24.16   11.87
  -8 -10   8  192.76   22.69
  -8 -10   9  535.06   39.75
  -8 -10  10    4.59   12.83
  -8 -10  11  262.51   28.69
  -8  -9 -13  165.58   22.44
  -8  -9 -12   24.03   13.42
  -8  -9 -11  439.54   32.91
  -8  -9 -10  348.80   28.00
  -8  -9  -9    4.70    9.11
  -8  -9  -8  649.10   37.75
  -8  -9  -3   13.46    8.58
  -8  -9  -2  344.32   24.27
  -8  -9  -1  733.27   38.99
  -8  -9   0  103.17   12.82
  -8  -9   0  125.97   16.88
  -8  -9   1  475.52   28.43
  -8  -9   1  493.57   33.32
  -8  -9   2  793.68   30.58
  -8  -9   2  829.38   39.85
  -8  -9   2  896.78   46.66
  -8  -9   3   48.65    5.95
  -8  -9   3   61.88    9.92
  -8  -9   3   47.40   12.10
  -8  -9   4  573.23   27.87
  -8  -9   4  591.43   32.81
  -8  -9   4  590.55   37.84
  -8  -9   5  213.98   18.01
  -8  -9   5  239.25   22.93
  -8  -9   6   68.60   11.37
  -8  -9   6   49.02   12.43
  -8  -9   7  407.16   27.04
  -8  -9   7  389.43   31.45
  -8  -9   8  906.37   47.24
  -8  -9   8  865.67   51.57
  -8  -9   9    2.14   10.20
  -8  -9  10  505.11   38.39
  -8  -9  11  179.18   24.39
  -8  -9  12   -2.47   14.53
  -8  -8 -14  121.72   19.82
  -8  -8 -13    6.45   12.02
  -8  -8 -12  505.14   36.34
  -8  -8 -11  219.00   22.57
  -8  -8 -10   10.28    9.45
  -8  -8  -9  405.03   28.95
  -8  -8  -8  330.26   24.63
  -8  -8  -7   12.90    7.32
  -8  -8  -7    8.44    5.04
  -8  -8  -6  332.52   23.08
  -8  -8  -6  356.39   19.43
  -8  -8  -5  724.67   36.22
  -8  -8  -5  690.92   31.06
  -8  -8  -4   52.09   10.67
  -8  -8  -4   68.69    9.03
  -8  -8  -4   56.52    5.75
  -8  -8  -3 1134.35   45.09
  -8  -8  -3 1239.88   57.15
  -8  -8  -2  134.98    7.83
  -8  -8  -2  186.69   16.59
  -8  -8  -1   57.96    4.76
  -8  -8  -1   86.00   11.59
  -8  -8   0  756.37   32.31
  -8  -8   0  854.78   42.22
  -8  -8   0  827.32   41.73
  -8  -8   0  893.52   46.55
  -8  -8   1  592.29   26.38
  -8  -8   1  603.00   25.70
  -8  -8   1  562.48   34.27
  -8  -8   1  545.56   32.87
  -8  -8   2   -0.49    3.64
  -8  -8   2    1.40    7.28
  -8  -8   2   -2.44    6.33
  -8  -8   2    5.08    7.13
  -8  -8   3  665.00   38.37
  -8  -8   3  697.01   36.57
  -8  -8   3  622.09   30.21
  -8  -8   3  673.14   40.30
  -8  -8   4  293.07   24.43
  -8  -8   4  347.34   23.85
  -8  -8   4  310.28   18.85
  -8  -8   4  367.47   27.50
  -8  -8   5    1.33    6.81
  -8  -8   5    3.27    7.66
  -8  -8   5    7.10    8.32
  -8  -8   5   -0.87    5.45
  -8  -8   6  388.56   26.82
  -8  -8   6  374.07   28.58
  -8  -8   6  384.59   29.59
  -8  -8   6  386.28   24.00
  -8  -8   7  661.03   41.97
  -8  -8   7  681.86   39.00
  -8  -8   7  644.67   35.60
  -8  -8   8   45.68   12.83
  -8  -8   8   25.23   10.71
  -8  -8   9  876.45   52.87
  -8  -8   9  927.29   50.28
  -8  -8  10  166.27   22.05
  -8  -8  10  126.80   17.34
  -8  -8  11    4.60   13.20
  -8  -8  12  238.72   27.49
  -8  -8  13  273.85   29.54
  -8  -7 -15  164.61   23.44
  -8  -7 -14   16.14   14.06
  -8  -7 -13  309.90   28.94
  -8  -7 -12  217.24   19.87
  -8  -7 -12  209.92   23.10
  -8  -7 -11  208.50   22.07
  -8  -7 -11  196.84   19.08
  -8  -7 -10  204.39   21.29
  -8  -7 -10  235.87   15.66
  -8  -7 -10  211.57   18.65
  -8  -7  -9  227.98   20.95
  -8  -7  -9  210.65   17.89
  -8  -7  -8    9.31    6.59
  -8  -7  -8   13.12    8.58
  -8  -7  -7  138.03   12.35
  -8  -7  -7   97.22   13.14
  -8  -7  -6  619.61   31.20
  -8  -7  -6  628.77   34.42
  -8  -7  -5   41.36    6.49
  -8  -7  -5   40.56    8.01
  -8  -7  -5   38.60    9.93
  -8  -7  -4  594.92   36.43
  -8  -7  -4  641.46   29.45
  -8  -7  -4  595.91   31.35
  -8  -7  -3  194.01   17.51
  -8  -7  -3  161.96   11.56
  -8  -7  -3  173.75   14.55
  -8  -7  -3  185.71   13.33
  -8  -7  -2   75.76   11.62
  -8  -7  -2   76.13    7.44
  -8  -7  -2   97.76   11.00
  -8  -7  -2   78.28    7.96
  -8  -7  -1  425.04   26.77
  -8  -7  -1  375.52   19.47
  -8  -7  -1  377.75   24.19
  -8  -7  -1  377.58   18.58
  -8  -7   0  504.41   24.90
  -8  -7   0  507.14   30.40
  -8  -7   0  515.73   31.14
  -8  -7   0  575.01   34.80
  -8  -7   1  182.41   16.60
  -8  -7   1  181.66   16.55
  -8  -7   1  181.43   18.66
  -8  -7   2  692.65   38.55
  -8  -7   2  723.31   38.61
  -8  -7   2  673.54   40.47
  -8  -7   3  282.29   22.48
  -8  -7   3  285.80   22.09
  -8  -7   3  336.25   25.45
  -8  -7   4   97.21   14.08
  -8  -7   4  118.40   13.97
  -8  -7   4  109.73   14.90
  -8  -7   5  532.15   34.40
  -8  -7   5  572.65   34.24
  -8  -7   5  533.08   29.36
  -8  -7   5  581.25   36.39
  -8  -7   6  371.10   28.32
  -8  -7   6  387.13   28.39
  -8  -7   6  377.19   24.45
  -8  -7   7   12.01    7.33
  -8  -7   7   20.86   10.11
  -8  -7   7    9.71    8.02
  -8  -7   7   12.94    9.00
  -8  -7   8  751.41   45.68
  -8  -7   8  860.02   43.96
  -8  -7   8  879.74   49.86
  -8  -7   9  426.81   31.55
  -8  -7   9  407.29   29.03
  -8  -7   9  468.84   34.27
  -8  -7  10   50.40   13.06
  -8  -7  10   35.73   11.78
  -8  -7  10   68.19   14.62
  -8  -7  11  283.43   26.19
  -8  -7  11  288.32   28.45
  -8  -7  12  320.52   28.67
  -8  -7  12  263.43   28.21
  -8  -7  13   17.31   15.75
  -8  -6 -15   -7.42   14.01
  -8  -6 -14  264.33   28.14
  -8  -6 -13  227.88   24.83
  -8  -6 -13  198.02   21.39
  -8  -6 -12  118.44   16.53
  -8  -6 -12  126.97   15.80
  -8  -6 -12  102.81   17.61
  -8  -6 -11  711.42   44.32
  -8  -6 -11  703.95   34.21
  -8  -6 -11  697.48   39.18
  -8  -6 -11  668.94   39.98
  -8  -6 -10   96.40   13.08
  -8  -6 -10  101.24    9.87
  -8  -6 -10  101.46   13.90
  -8  -6 -10   81.71   15.09
  -8  -6  -9   86.82   12.27
  -8  -6  -9   58.25    6.01
  -8  -6  -9   75.88    7.89
  -8  -6  -9   91.65   14.16
  -8  -6  -8  476.50   21.32
  -8  -6  -8  536.44   21.24
  -8  -6  -8  562.90   33.64
  -8  -6  -8  538.30   30.48
  -8  -6  -7  143.42   13.80
  -8  -6  -7  135.08   15.35
  -8  -6  -6  216.88   16.50
  -8  -6  -6  218.90   20.74
  -8  -6  -6  215.30   18.21
  -8  -6  -5  705.28   36.66
  -8  -6  -5  728.04   35.06
  -8  -6  -5  713.00   40.79
  -8  -6  -5  676.43   32.86
  -8  -6  -4  262.63   18.20
  -8  -6  -4  287.05   17.76
  -8  -6  -4  268.90   21.94
  -8  -6  -4  233.80   16.57
  -8  -6  -3   45.19    7.35
  -8  -6  -3   39.35    6.62
  -8  -6  -3   33.03    9.16
  -8  -6  -3   42.25    7.79
  -8  -6  -2  609.28   29.74
  -8  -6  -2  626.61   30.41
  -8  -6  -2  639.38   36.06
  -8  -6  -2  629.22   32.96
  -8  -6  -1  629.19   28.45
  -8  -6  -1  591.27   30.11
  -8  -6  -1  629.88   33.37
  -8  -6  -1  652.76   36.10
  -8  -6   0    5.44    6.12
  -8  -6   0    7.10    4.64
  -8  -6   0    6.04    2.78
  -8  -6   0    2.27    5.63
  -8  -6   0    3.20    6.90
  -8  -6   1  637.25   25.45
  -8  -6   1  701.48   36.41
  -8  -6   1  682.54   37.38
  -8  -6   1  730.22   40.20
  -8  -6   2  115.86   13.64
  -8  -6   2  141.62   15.09
  -8  -6   2  129.39   15.69
  -8  -6   3   15.00    8.14
  -8  -6   3   17.25    7.84
  -8  -6   3   24.37    8.47
  -8  -6   4  375.96   26.58
  -8  -6   4  420.08   27.87
  -8  -6   4  350.70   27.45
  -8  -6   5  296.70   23.81
  -8  -6   5  319.85   24.47
  -8  -6   5  311.71   25.18
  -8  -6   6   12.82    7.53
  -8  -6   6   12.13    8.74
  -8  -6   6   26.24    9.78
  -8  -6   7  758.09   39.73
  -8  -6   7  690.86   42.26
  -8  -6   7  752.52   43.87
  -8  -6   7  705.58   42.60
  -8  -6   8  419.86   28.92
  -8  -6   8  415.53   31.15
  -8  -6   8  475.61   32.68
  -8  -6   8  438.30   32.24
  -8  -6   9  190.47   20.95
  -8  -6   9  215.52   22.56
  -8  -6   9  191.35   19.36
  -8  -6  10  366.29   30.26
  -8  -6  10  398.06   31.63
  -8  -6  10  370.70   28.75
  -8  -6  11  272.25   26.57
  -8  -6  11  305.28   28.66
  -8  -6  11  319.85   26.78
  -8  -6  12   -4.30   10.99
  -8  -6  12   -4.59   13.99
  -8  -6  13  572.41   43.74
  -8  -6  13  640.48   43.57
  -8  -5 -15  233.50   26.82
  -8  -5 -14  292.11   27.25
  -8  -5 -14  239.65   28.03
  -8  -5 -13   67.09   14.61
  -8  -5 -13   78.95   14.98
  -8  -5 -12  657.64   40.17
  -8  -5 -12  602.76   41.86
  -8  -5 -11  189.90   19.92
  -8  -5 -11  197.90   22.33
  -8  -5 -11  213.02   19.33
  -8  -5 -11  213.01   15.46
  -8  -5 -10    7.97    8.19
  -8  -5 -10    7.55    8.56
  -8  -5 -10    1.82    9.33
  -8  -5 -10   13.30    5.27
  -8  -5  -9  500.95   30.01
  -8  -5  -9  474.32   22.33
  -8  -5  -9  441.54   29.90
  -8  -5  -9  478.14   23.00
  -8  -5  -9  414.23   31.19
  -8  -5  -9  481.68   23.17
  -8  -5  -8  311.81   25.56
  -8  -5  -8  367.51   24.88
  -8  -5  -8  341.20   17.33
  -8  -5  -8  366.38   17.47
  -8  -5  -7  241.28   12.90
  -8  -5  -7  232.49   18.85
  -8  -5  -7  281.04   23.46
  -8  -5  -7  227.25   20.03
  -8  -5  -6 1140.72   54.12
  -8  -5  -6 1137.47   46.93
  -8  -5  -6 1184.87   53.19
  -8  -5  -6 1060.52   56.68
  -8  -5  -6 1083.20   44.37
  -8  -5  -5   70.06    6.19
  -8  -5  -5   71.96    8.16
  -8  -5  -5   86.18   11.55
  -8  -5  -5   77.65   12.82
  -8  -5  -5   94.04   10.78
  -8  -5  -4  496.98   22.44
  -8  -5  -4  524.85   26.78
  -8  -5  -4  497.60   28.49
  -8  -5  -4  492.51   32.35
  -8  -5  -4  531.47   28.46
  -8  -5  -3  833.22   34.88
  -8  -5  -3  819.30   39.15
  -8  -5  -3  827.03   39.56
  -8  -5  -3  794.29   44.20
  -8  -5  -3  838.17   39.83
  -8  -5  -2  152.99   10.24
  -8  -5  -2  131.94   12.77
  -8  -5  -2  153.61   12.12
  -8  -5  -2  136.82   14.98
  -8  -5  -2  132.15   12.32
  -8  -5  -1   60.35    6.91
  -8  -5  -1   57.47    7.10
  -8  -5  -1   52.58    7.91
  -8  -5  -1   61.20    9.37
  -8  -5  -1   61.20   10.50
  -8  -5   0 1172.33   47.88
  -8  -5   0 1175.06   53.84
  -8  -5   0 1233.55   58.89
  -8  -5   0 1056.99   55.60
  -8  -5   1  477.16   22.01
  -8  -5   1  497.85   29.06
  -8  -5   1  502.87   32.20
  -8  -5   1  507.42   31.39
  -8  -5   2  191.41    9.99
  -8  -5   2  195.60   17.04
  -8  -5   2  207.97   19.32
  -8  -5   2  191.64   18.91
  -8  -5   3  616.18   35.20
  -8  -5   3  643.09   37.40
  -8  -5   3  586.60   37.08
  -8  -5   4  178.38   17.09
  -8  -5   4  174.56   18.32
  -8  -5   4  207.44   19.39
  -8  -5   5  175.31   17.43
  -8  -5   5  145.57   17.43
  -8  -5   5  131.45   16.24
  -8  -5   6  388.89   27.75
  -8  -5   6  376.68   28.43
  -8  -5   6  352.96   27.71
  -8  -5   7   94.30    5.94
  -8  -5   7  104.89   14.81
  -8  -5   7  133.87   16.63
  -8  -5   7  133.22   16.96
  -8  -5   8  232.44   22.09
  -8  -5   8  197.51   21.49
  -8  -5   8  204.95   21.09
  -8  -5   9  724.78   44.10
  -8  -5   9  640.78   39.85
  -8  -5   9  734.75   44.29
  -8  -5  10   27.58   11.11
  -8  -5  10   18.24   11.80
  -8  -5  10   18.19   11.01
  -8  -5  11   76.58   14.71
  -8  -5  11   74.21   15.69
  -8  -5  12  598.49   42.16
  -8  -5  13  104.66   19.94
  -8  -5  14  150.76   22.77
  -8  -4 -16  199.00   26.87
  -8  -4 -16  176.57   23.74
  -8  -4 -15  127.69   21.70
  -8  -4 -15  118.85   20.45
  -8  -4 -14  104.03   19.21
  -8  -4 -14  101.32   18.04
  -8  -4 -13  490.26   35.83
  -8  -4 -13  495.25   37.53
  -8  -4 -12   98.96   16.50
  -8  -4 -12   72.23   14.30
  -8  -4 -12   99.45   11.74
  -8  -4 -11  109.68   15.98
  -8  -4 -11   95.71   14.21
  -8  -4 -11  100.87   16.54
  -8  -4 -11   94.62   10.76
  -8  -4 -10  512.21   33.88
  -8  -4 -10  498.52   25.77
  -8  -4 -10  548.07   32.78
  -8  -4 -10  510.22   35.53
  -8  -4 -10  522.09   26.73
  -8  -4  -9  255.82   22.52
  -8  -4  -9  284.83   15.64
  -8  -4  -9  283.38   21.66
  -8  -4  -9  260.84   23.41
  -8  -4  -9  262.52   15.86
  -8  -4  -8   64.63   11.45
  -8  -4  -8   76.39    6.57
  -8  -4  -8   76.17   12.92
  -8  -4  -8   75.61    6.95
  -8  -4  -8   78.16    7.77
  -8  -4  -8   83.85   12.20
  -8  -4  -7  366.73   28.51
  -8  -4  -7  396.96   26.34
  -8  -4  -7  378.09   19.41
  -8  -4  -7  384.31   27.25
  -8  -4  -7  389.92   16.88
  -8  -4  -7  382.85   18.90
  -8  -4  -6  161.81   11.15
  -8  -4  -6  179.76   12.09
  -8  -4  -6  186.57   17.71
  -8  -4  -6  157.54   17.78
  -8  -4  -6  194.74   16.95
  -8  -4  -5  443.49   21.36
  -8  -4  -5  426.40   22.66
  -8  -4  -5  411.74   27.21
  -8  -4  -5  442.45   30.24
  -8  -4  -5  457.69   27.44
  -8  -4  -4  771.40   33.07
  -8  -4  -4  764.25   35.39
  -8  -4  -4  715.50   38.11
  -8  -4  -4  734.82   42.02
  -8  -4  -4  698.26   37.98
  -8  -4  -3   27.47    5.07
  -8  -4  -3   12.67    5.37
  -8  -4  -3   24.45    6.72
  -8  -4  -3   22.69    7.89
  -8  -4  -3   14.22    6.32
  -8  -4  -2  514.96   25.21
  -8  -4  -2  493.83   27.50
  -8  -4  -2  523.28   27.88
  -8  -4  -2  547.61   33.01
  -8  -4  -2  495.38   29.02
  -8  -4  -1  989.77   42.56
  -8  -4  -1  959.49   45.36
  -8  -4  -1  965.04   43.27
  -8  -4  -1  950.52   49.50
  -8  -4  -1  900.55   45.38
  -8  -4   0   22.93    8.90
  -8  -4   0   11.17    4.47
  -8  -4   0   29.75    8.33
  -8  -4   0   16.67    5.62
  -8  -4   0    6.39    5.38
  -8  -4   1  793.16   41.89
  -8  -4   1  685.48   31.89
  -8  -4   1  715.76   40.60
  -8  -4   1  698.07   34.86
  -8  -4   1  699.57   37.07
  -8  -4   2  746.19   40.42
  -8  -4   2  641.00   30.00
  -8  -4   2  701.04   40.03
  -8  -4   2  680.83   34.83
  -8  -4   2  719.65   37.45
  -8  -4   3   79.23    6.99
  -8  -4   3   71.84   11.03
  -8  -4   3   81.95   12.74
  -8  -4   3   74.80   11.96
  -8  -4   4  211.29   19.99
  -8  -4   4  192.86   17.85
  -8  -4   4  221.02   12.22
  -8  -4   4  188.15   11.10
  -8  -4   4  234.42   20.17
  -8  -4   5  731.34   32.50
  -8  -4   5  850.75   43.53
  -8  -4   5  882.76   45.86
  -8  -4   5  842.83   45.78
  -8  -4   6  213.11   12.74
  -8  -4   6  238.60   20.90
  -8  -4   6  253.45   22.78
  -8  -4   7  404.08   20.46
  -8  -4   7  414.98   29.49
  -8  -4   7  426.34   31.26
  -8  -4   8  737.11   33.63
  -8  -4   8  774.77   45.83
  -8  -4   8  718.68   43.21
  -8  -4   9   14.06   10.61
  -8  -4  10  243.26   25.21
  -8  -4  10  316.89   25.64
  -8  -4  11  274.13   26.06
  -8  -4  11  193.41   22.35
  -8  -4  12  176.15   22.50
  -8  -4  12  156.11   21.81
  -8  -4  13  200.05   24.66
  -8  -4  13  228.75   26.02
  -8  -4  14  381.32   35.09
  -8  -4  14  369.76   33.77
  -8  -3 -16   30.16   16.14
  -8  -3 -16   12.39   14.41
  -8  -3 -15   36.52   15.18
  -8  -3 -15   16.42   13.66
  -8  -3 -14  643.19   44.18
  -8  -3 -14  678.23   46.92
  -8  -3 -13   18.74   13.10
  -8  -3 -13   12.50   11.33
  -8  -3 -12  251.50   26.09
  -8  -3 -12  275.72   25.27
  -8  -3 -12  250.33   18.62
  -8  -3 -11  426.82   31.61
  -8  -3 -11  438.22   29.57
  -8  -3 -11  391.64   32.57
  -8  -3 -11  425.10   24.26
  -8  -3 -10   47.44   11.43
  -8  -3 -10   68.30    8.58
  -8  -3 -10   73.95   12.38
  -8  -3 -10   66.23   14.17
  -8  -3 -10   68.81    9.41
  -8  -3  -9   69.71   13.05
  -8  -3  -9   88.60    8.05
  -8  -3  -9   70.58   11.93
  -8  -3  -9   80.64    8.75
  -8  -3  -9   54.55   11.78
  -8  -3  -8  619.06   37.77
  -8  -3  -8  609.65   36.91
  -8  -3  -8  614.71   39.58
  -8  -3  -8  595.44   26.08
  -8  -3  -8  588.46   34.20
  -8  -3  -8  616.70   29.01
  -8  -3  -8  565.74   25.78
  -8  -3  -8  624.36   27.67
  -8  -3  -7  340.50   26.18
  -8  -3  -7  377.77   26.48
  -8  -3  -7  345.24   27.35
  -8  -3  -7  371.22   19.53
  -8  -3  -7  338.73   15.20
  -8  -3  -7  352.18   16.84
  -8  -3  -7  372.98   18.56
  -8  -3  -6  650.90   29.27
  -8  -3  -6  670.33   29.52
  -8  -3  -6  669.41   36.54
  -8  -3  -6  617.87   38.40
  -8  -3  -6  586.56   35.98
  -8  -3  -6  592.29   23.95
  -8  -3  -5 1330.87   55.23
  -8  -3  -5 1367.10   56.26
  -8  -3  -5 1388.11   63.02
  -8  -3  -5 1366.56   65.81
  -8  -3  -5 1222.53   61.53
  -8  -3  -4   60.47    7.33
  -8  -3  -4   59.82    7.72
  -8  -3  -4   48.12    9.43
  -8  -3  -4   54.02   10.92
  -8  -3  -4   56.23   10.10
  -8  -3  -3   77.95    8.49
  -8  -3  -3   74.73    9.23
  -8  -3  -3  110.30   12.17
  -8  -3  -3   82.58   12.68
  -8  -3  -3   91.88   11.97
  -8  -3  -2 1165.80   49.39
  -8  -3  -2 1128.46   51.10
  -8  -3  -2 1194.58   52.64
  -8  -3  -2 1109.90   56.89
  -8  -3  -2 1085.42   53.49
  -8  -3  -1   45.86    7.52
  -8  -3  -1   43.43    8.20
  -8  -3  -1   44.49    7.62
  -8  -3  -1   56.94   10.59
  -8  -3  -1   25.81    7.38
  -8  -3   0  583.68   28.87
  -8  -3   0  534.99   33.89
  -8  -3   0  524.46   28.40
  -8  -3   0  541.62   30.34
  -8  -3   1  742.19   41.60
  -8  -3   1  698.28   36.03
  -8  -3   1  785.93   42.76
  -8  -3   1  733.43   38.00
  -8  -3   1  726.17   34.50
  -8  -3   2    6.39    5.62
  -8  -3   2    5.98    5.92
  -8  -3   2    1.42    4.02
  -8  -3   3  145.41   17.37
  -8  -3   3  143.28   14.60
  -8  -3   3  137.91   14.06
  -8  -3   4  321.51   25.88
  -8  -3   4  327.16   23.69
  -8  -3   4  354.54   23.89
  -8  -3   5   89.47   13.04
  -8  -3   5  103.57   14.52
  -8  -3   6  234.70   14.66
  -8  -3   6  230.94   20.60
  -8  -3   6  223.00   22.15
  -8  -3   7  543.12   27.11
  -8  -3   7  514.68   33.95
  -8  -3   7  551.61   36.56
  -8  -3   8   27.80   11.41
  -8  -3   8   13.89    9.19
  -8  -3   8   18.86    6.03
  -8  -3   9  358.55   30.21
  -8  -3   9  343.18   27.78
  -8  -3   9  335.03   21.21
  -8  -3  10  209.86   24.77
  -8  -3  10  277.10   25.18
  -8  -3  11  114.19   17.62
  -8  -3  11  131.58   20.03
  -8  -3  12  194.81   24.16
  -8  -3  12  182.04   22.77
  -8  -3  13  423.82   35.63
  -8  -3  13  558.12   40.86
  -8  -3  14    4.68   11.36
  -8  -2 -16   78.25   20.02
  -8  -2 -16   54.31   18.08
  -8  -2 -15  252.08   27.86
  -8  -2 -15  194.66   26.10
  -8  -2 -14  111.71   20.72
  -8  -2 -14  146.00   20.83
  -8  -2 -13  557.10   41.75
  -8  -2 -13  588.29   41.51
  -8  -2 -12  183.93   22.27
  -8  -2 -12  175.47   22.21
  -8  -2 -12  204.81   16.79
  -8  -2 -11   99.46   16.38
  -8  -2 -11  120.35   15.73
  -8  -2 -11   81.55   15.74
  -8  -2 -11  116.33   12.41
  -8  -2 -10  132.09   18.29
  -8  -2 -10  156.89   12.60
  -8  -2 -10  154.59   16.70
  -8  -2 -10  142.18   13.35
  -8  -2 -10  145.30   19.01
  -8  -2  -9  541.46   35.97
  -8  -2  -9  547.30   35.49
  -8  -2  -9  514.85   24.88
  -8  -2  -9  566.59   32.46
  -8  -2  -9  442.27   21.92
  -8  -2  -9  565.19   27.17
  -8  -2  -8  206.43   21.47
  -8  -2  -8  253.44   20.33
  -8  -2  -8  270.81   23.44
  -8  -2  -8  255.32   23.85
  -8  -2  -8  237.74   13.41
  -8  -2  -8  255.12   15.45
  -8  -2  -8  220.39   13.58
  -8  -2  -7  712.35   40.44
  -8  -2  -7  673.42   31.74
  -8  -2  -7  695.71   37.25
  -8  -2  -7  681.39   41.20
  -8  -2  -7  693.50   39.80
  -8  -2  -7  630.90   26.80
  -8  -2  -7  600.13   29.66
  -8  -2  -7  681.99   29.45
  -8  -2  -6  841.93   44.92
  -8  -2  -6  888.77   38.09
  -8  -2  -6  906.12   46.84
  -8  -2  -6  787.66   46.59
  -8  -2  -6  798.47   33.57
  -8  -2  -6  790.10   36.81
  -8  -2  -5    5.19    4.82
  -8  -2  -5    2.14    4.35
  -8  -2  -5    2.95    6.35
  -8  -2  -5   15.02    8.68
  -8  -2  -5   10.08    6.75
  -8  -2  -5    7.62    2.11
  -8  -2  -4  159.60   12.24
  -8  -2  -4  162.43   12.75
  -8  -2  -4  128.08   14.89
  -8  -2  -4  158.78   15.80
  -8  -2  -4  146.57   16.28
  -8  -2  -3 1024.89   45.31
  -8  -2  -3 1047.11   46.59
  -8  -2  -3  981.48   50.79
  -8  -2  -3 1034.55   49.83
  -8  -2  -3  997.75   52.72
  -8  -2  -2  528.47   26.91
  -8  -2  -2  510.47   28.05
  -8  -2  -2  479.88   30.74
  -8  -2  -2  487.40   32.52
  -8  -2  -2  498.50   29.41
  -8  -2  -1  856.96   41.93
  -8  -2  -1  867.72   47.02
  -8  -2  -1  846.08   40.55
  -8  -2  -1  905.94   42.80
  -8  -2   0 1579.56   70.02
  -8  -2   0 1726.60   76.91
  -8  -2   0 1592.92   68.67
  -8  -2   0 1620.50   69.14
  -8  -2   1   64.15    9.86
  -8  -2   1   64.04   11.95
  -8  -2   1   70.20    9.99
  -8  -2   1   79.20    9.57
  -8  -2   2  655.44   39.75
  -8  -2   2  648.68   35.53
  -8  -2   2  699.91   36.74
  -8  -2   3  937.11   50.04
  -8  -2   3  864.35   45.07
  -8  -2   3  929.15   46.25
  -8  -2   4   55.60   12.22
  -8  -2   4   44.15    9.51
  -8  -2   4   45.42    9.18
  -8  -2   5  626.14   36.43
  -8  -2   5  619.19   36.29
  -8  -2   5  631.72   37.38
  -8  -2   5  595.01   38.81
  -8  -2   6  360.77   26.92
  -8  -2   6  341.19   20.67
  -8  -2   6  384.47   27.73
  -8  -2   6  423.08   30.61
  -8  -2   6  352.62   26.02
  -8  -2   7   89.54   10.09
  -8  -2   7   82.89   15.27
  -8  -2   7   78.25   13.34
  -8  -2   7   97.24   14.53
  -8  -2   8  444.79   32.90
  -8  -2   8  376.28   28.70
  -8  -2   8  387.85   23.46
  -8  -2   9  370.53   23.22
  -8  -2   9  347.11   28.08
  -8  -2   9  354.45   30.64
  -8  -2   9  368.52   28.94
  -8  -2  10   -1.86    9.20
  -8  -2  10   -2.23   11.40
  -8  -2  11  219.00   23.61
  -8  -2  11  292.30   28.19
  -8  -2  12  638.99   42.85
  -8  -2  12  644.71   46.32
  -8  -2  13   19.48   11.61
  -8  -2  14  186.81   23.80
  -8  -2  15  196.08   24.98
  -8  -1 -16   99.27   20.42
  -8  -1 -16  128.85   23.13
  -8  -1 -15   30.70   14.31
  -8  -1 -15   13.65   12.56
  -8  -1 -14  402.55   34.42
  -8  -1 -14  309.57   31.70
  -8  -1 -13  239.31   26.91
  -8  -1 -13  279.93   28.21
  -8  -1 -12    8.92    7.54
  -8  -1 -12   13.32   11.36
  -8  -1 -12   11.74   11.42
  -8  -1 -11   86.95   11.25
  -8  -1 -11  117.79   18.50
  -8  -1 -11  118.72   17.68
  -8  -1 -10  747.73   46.81
  -8  -1 -10  776.67   37.31
  -8  -1 -10  829.86   43.92
  -8  -1 -10  804.99   39.82
  -8  -1 -10  709.33   46.61
  -8  -1  -9   -1.99    8.95
  -8  -1  -9   15.34    9.65
  -8  -1  -9   13.24    5.48
  -8  -1  -9    8.41    9.02
  -8  -1  -9   15.22    4.74
  -8  -1  -9    8.15    5.89
  -8  -1  -8  524.37   35.96
  -8  -1  -8  512.14   35.28
  -8  -1  -8  516.77   25.07
  -8  -1  -8  518.91   32.05
  -8  -1  -8  547.95   25.99
  -8  -1  -8  534.03   27.35
  -8  -1  -7  388.35   29.67
  -8  -1  -7  432.63   30.28
  -8  -1  -7  444.30   23.86
  -8  -1  -7  467.07   28.01
  -8  -1  -7  383.43   18.97
  -8  -1  -7  392.67   21.76
  -8  -1  -7  431.70   22.21
  -8  -1  -6   15.07    7.86
  -8  -1  -6    9.59    5.19
  -8  -1  -6   20.23    6.63
  -8  -1  -6   13.49    2.73
  -8  -1  -6   17.44    8.94
  -8  -1  -6   22.34    4.70
  -8  -1  -6   18.13    8.84
  -8  -1  -5  204.88   19.86
  -8  -1  -5  233.36   15.85
  -8  -1  -5  219.96   20.01
  -8  -1  -5  236.51   21.29
  -8  -1  -5  221.96   15.41
  -8  -1  -4  350.72   20.70
  -8  -1  -4  352.18   20.58
  -8  -1  -4  303.78   24.62
  -8  -1  -4  313.90   25.13
  -8  -1  -4  362.88   25.42
  -8  -1  -4  328.50   14.95
  -8  -1  -3    6.36    5.29
  -8  -1  -3   15.16    6.20
  -8  -1  -3    6.12    5.97
  -8  -1  -3    8.25    6.95
  -8  -1  -3    6.71    6.41
  -8  -1  -3    8.88    2.57
  -8  -1  -2  616.21   32.00
  -8  -1  -2  609.55   31.21
  -8  -1  -2  539.14   35.11
  -8  -1  -2  516.23   35.68
  -8  -1  -2  604.00   34.10
  -8  -1  -2  627.59   24.86
  -8  -1  -1  727.95   36.10
  -8  -1  -1  686.29   37.43
  -8  -1  -1  730.45   42.12
  -8  -1  -1  759.62   37.20
  -8  -1  -1  718.03   29.79
  -8  -1   0  171.88   18.56
  -8  -1   0  169.04   15.10
  -8  -1   0  168.78   15.36
  -8  -1   0  188.70   10.92
  -8  -1   1  705.17   39.37
  -8  -1   1  692.26   41.20
  -8  -1   1  691.40   36.36
  -8  -1   1  690.55   36.77
  -8  -1   1  703.47   31.28
  -8  -1   2  737.79   40.07
  -8  -1   2  735.07   42.59
  -8  -1   2  662.85   36.83
  -8  -1   2  651.84   36.77
  -8  -1   2  727.54   32.86
  -8  -1   3  266.99   21.96
  -8  -1   3  316.08   25.46
  -8  -1   3  262.84   20.96
  -8  -1   3  273.81   21.22
  -8  -1   3  301.37   18.35
  -8  -1   4 1063.26   51.76
  -8  -1   4  979.50   53.65
  -8  -1   4  963.16   49.74
  -8  -1   4  944.19   48.85
  -8  -1   4  966.87   45.50
  -8  -1   5  935.30   48.18
  -8  -1   5  919.56   47.97
  -8  -1   5  864.90   50.38
  -8  -1   5  862.54   46.09
  -8  -1   6   -7.43    9.05
  -8  -1   6    1.55    7.27
  -8  -1   6   -1.97    9.89
  -8  -1   6   -1.62    9.41
  -8  -1   7 1112.92   58.96
  -8  -1   7 1112.93   51.91
  -8  -1   7 1221.79   58.63
  -8  -1   7 1212.63   62.29
  -8  -1   7 1064.51   56.83
  -8  -1   8  340.16   22.34
  -8  -1   8  294.78   27.89
  -8  -1   8  334.89   26.23
  -8  -1   9   26.46    8.43
  -8  -1   9   44.95   12.43
  -8  -1   9   19.77   10.71
  -8  -1   9   12.07    9.13
  -8  -1  10  420.42   27.77
  -8  -1  10  465.05   33.18
  -8  -1  10  515.74   38.16
  -8  -1  11  351.88   32.00
  -8  -1  11  325.77   28.60
  -8  -1  12    8.00   11.91
  -8  -1  13  378.51   32.25
  -8  -1  14  112.98   19.19
  -8  -1  15    6.97   13.33
  -8   0 -15  182.28   25.22
  -8   0 -15  177.05   25.59
  -8   0 -14  184.51   25.37
  -8   0 -14  212.07   26.36
  -8   0 -13   56.60   16.42
  -8   0 -13   53.69   15.70
  -8   0 -12   97.28   13.08
  -8   0 -12  101.15   19.08
  -8   0 -12  121.84   18.83
  -8   0 -11  232.98   18.14
  -8   0 -11  212.96   24.49
  -8   0 -11  263.35   26.53
  -8   0 -10   15.04   11.17
  -8   0 -10    6.60   10.12
  -8   0 -10   16.18    8.03
  -8   0 -10   13.59    8.78
  -8   0  -9  410.65   32.16
  -8   0  -9  412.61   32.75
  -8   0  -9  456.54   29.71
  -8   0  -9  429.56   33.04
  -8   0  -9  418.60   22.50
  -8   0  -9  456.15   26.41
  -8   0  -8  907.44   44.38
  -8   0  -8  770.03   47.32
  -8   0  -8  790.61   47.55
  -8   0  -8  714.91   45.88
  -8   0  -7   18.58    8.73
  -8   0  -7   13.20    7.51
  -8   0  -7   23.46    7.25
  -8   0  -7   28.23   10.54
  -8   0  -6  832.22   40.06
  -8   0  -6  876.76   49.07
  -8   0  -6  773.66   46.54
  -8   0  -6  856.54   39.34
  -8   0  -5  956.26   42.94
  -8   0  -5  918.34   42.29
  -8   0  -5  906.04   35.24
  -8   0  -5  822.63   48.07
  -8   0  -5  919.03   50.06
  -8   0  -4   -3.41    6.65
  -8   0  -4    3.65    5.55
  -8   0  -4    4.56    5.98
  -8   0  -4    6.19    7.53
  -8   0  -4    3.25    1.48
  -8   0  -3  337.73   21.78
  -8   0  -3  333.13   26.44
  -8   0  -3  375.03   17.52
  -8   0  -3  383.54   22.85
  -8   0  -3  393.70   26.35
  -8   0  -2  674.26   35.54
  -8   0  -2  687.46   40.82
  -8   0  -2  696.36   41.70
  -8   0  -2  728.60   39.72
  -8   0  -2  716.94   36.50
  -8   0  -2  729.18   30.60
  -8   0  -1   98.14   11.26
  -8   0  -1   89.32   11.81
  -8   0  -1   92.20   13.74
  -8   0  -1   66.94    9.70
  -8   0  -1   86.67    7.47
  -8   0   0  671.99   40.26
  -8   0   0  603.31   33.96
  -8   0   0  620.31   34.46
  -8   0   0  690.59   30.00
  -8   0   1  187.87   19.33
  -8   0   1  154.62   14.83
  -8   0   1  171.93   15.73
  -8   0   1  171.70   12.23
  -8   0   2  123.35   16.32
  -8   0   2  136.46   14.43
  -8   0   2  119.87   10.94
  -8   0   2  152.03   15.47
  -8   0   3  276.88   21.97
  -8   0   3  268.66   24.03
  -8   0   3  221.60   19.74
  -8   0   3  274.47   20.84
  -8   0   3  277.74   18.15
  -8   0   4  470.92   30.38
  -8   0   4  495.33   34.33
  -8   0   4  415.09   29.35
  -8   0   4  505.20   30.35
  -8   0   4  457.31   26.89
  -8   0   5   -1.49    6.57
  -8   0   5    1.97    7.88
  -8   0   5    1.55    7.25
  -8   0   5   -2.85    7.74
  -8   0   5   -3.49    7.09
  -8   0   6  468.75   30.55
  -8   0   6  444.50   33.46
  -8   0   6  429.42   30.86
  -8   0   6  460.08   29.98
  -8   0   6  454.22   28.86
  -8   0   7  493.85   34.89
  -8   0   7  555.47   37.90
  -8   0   7  524.39   32.85
  -8   0   7  534.75   34.02
  -8   0   8   34.94    8.84
  -8   0   8   41.34   12.84
  -8   0   8   26.04   10.08
  -8   0   8   15.32    9.36
  -8   0   9  493.40   29.18
  -8   0   9  408.08   30.58
  -8   0   9  493.54   36.30
  -8   0   9  385.40   30.30
  -8   0  10  516.18   32.31
  -8   0  10  488.69   38.63
  -8   0  10  559.11   36.29
  -8   0  11   -3.70    9.62
  -8   0  12  477.97   35.07
  -8   0  13   81.97   16.24
  -8   0  14    2.15   11.87
  -8   1 -15  168.18   25.32
  -8   1 -15   78.66   20.40
  -8   1 -14   24.96   16.34
  -8   1 -14   26.95   14.88
  -8   1 -13  379.71   34.83
  -8   1 -13  362.32   33.74
  -8   1 -12  129.28   20.56
  -8   1 -12   97.05   18.29
  -8   1 -11   -2.42    8.02
  -8   1 -11   -4.77   11.38
  -8   1 -11    2.80    8.80
  -8   1 -10  288.18   27.96
  -8   1 -10  292.15   27.80
  -8   1  -9  207.89   23.10
  -8   1  -9  230.17   23.74
  -8   1  -9  197.43   22.97
  -8   1  -9  229.26   20.82
  -8   1  -8   44.16   12.44
  -8   1  -8   29.07   11.20
  -8   1  -8   34.27   10.86
  -8   1  -8   43.86   10.72
  -8   1  -7  337.51   28.62
  -8   1  -7  320.94   27.49
  -8   1  -7  325.23   27.44
  -8   1  -7  351.80   22.76
  -8   1  -7  376.90   25.77
  -8   1  -6  429.45   31.71
  -8   1  -6  448.16   25.55
  -8   1  -6  386.16   30.12
  -8   1  -6  372.43   29.51
  -8   1  -5   10.49    3.50
  -8   1  -5   21.17   10.00
  -8   1  -5    3.78    7.58
  -8   1  -5   24.65    9.44
  -8   1  -5   12.96    6.49
  -8   1  -4  565.19   24.31
  -8   1  -4  574.26   31.00
  -8   1  -4  529.25   36.02
  -8   1  -4  589.04   36.30
  -8   1  -3 1002.35   42.09
  -8   1  -3  988.37   39.66
  -8   1  -3  987.15   46.75
  -8   1  -3  921.17   52.56
  -8   1  -3 1056.08   52.48
  -8   1  -2   10.80    4.25
  -8   1  -2    5.86    3.17
  -8   1  -2    6.34    6.14
  -8   1  -2    7.09    7.98
  -8   1  -2    5.97    7.13
  -8   1  -1 1722.84   69.41
  -8   1  -1 1820.80   77.02
  -8   1  -1 1830.03   71.66
  -8   1  -1 1858.18   77.44
  -8   1   0  449.66   23.29
  -8   1   0  492.33   34.29
  -8   1   0  517.43   29.73
  -8   1   0  533.32   30.17
  -8   1   0  552.98   25.80
  -8   1   1   31.65    7.87
  -8   1   1   35.01    8.70
  -8   1   1   28.20    6.24
  -8   1   2  445.03   32.27
  -8   1   2  421.33   27.74
  -8   1   2  447.57   27.86
  -8   1   2  429.05   24.22
  -8   1   3 1052.11   51.63
  -8   1   3  979.31   55.86
  -8   1   3 1006.69   51.37
  -8   1   3 1018.72   50.73
  -8   1   3 1034.60   47.49
  -8   1   4   62.96   11.26
  -8   1   4   71.07   13.55
  -8   1   4   56.54   11.37
  -8   1   4   75.79   11.65
  -8   1   4   72.65   10.35
  -8   1   5  500.99   31.49
  -8   1   5  505.53   35.50
  -8   1   5  441.55   31.44
  -8   1   5  484.95   31.16
  -8   1   5  516.91   29.98
  -8   1   6  203.91   19.72
  -8   1   6  228.38   23.60
  -8   1   6  218.09   21.60
  -8   1   6  253.22   20.94
  -8   1   6  193.48   18.41
  -8   1   7  192.02   21.22
  -8   1   7  218.72   22.89
  -8   1   7  190.07   19.47
  -8   1   7  214.71   19.94
  -8   1   8  384.71   28.16
  -8   1   8  389.24   30.66
  -8   1   8  395.61   32.60
  -8   1   8  359.10   26.06
  -8   1   8  398.22   29.20
  -8   1   8  377.75   28.44
  -8   1   9  536.67   34.67
  -8   1   9  491.31   36.37
  -8   1   9  499.77   32.06
  -8   1   9  506.33   34.86
  -8   1   9  485.42   37.61
  -8   1   9  522.45   34.68
  -8   1  10   24.15   10.23
  -8   1  10   25.97   10.94
  -8   1  10   24.46   12.54
  -8   1  11  739.61   44.06
  -8   1  11  856.34   47.53
  -8   1  12  225.59   24.05
  -8   1  13   71.87   16.19
  -8   1  14  249.53   26.60
  -8   2 -15   27.00   17.49
  -8   2 -15   55.74   19.11
  -8   2 -14  349.04   35.51
  -8   2 -14  382.56   35.65
  -8   2 -13  107.98   21.45
  -8   2 -13  144.50   23.12
  -8   2 -12    7.96   12.43
  -8   2 -12   15.75   11.82
  -8   2 -11  266.44   28.48
  -8   2 -11  322.57   31.10
  -8   2 -10  363.24   32.26
  -8   2 -10  382.15   32.68
  -8   2  -9  133.66   18.95
  -8   2  -9  125.46   18.86
  -8   2  -9  106.39   16.76
  -8   2  -8  462.25   35.05
  -8   2  -8  456.79   35.71
  -8   2  -8  458.32   33.36
  -8   2  -7   60.42   13.07
  -8   2  -7   77.08   11.25
  -8   2  -7   60.31   13.85
  -8   2  -7   66.89   12.88
  -8   2  -6   76.48   13.05
  -8   2  -6   96.91   15.14
  -8   2  -6   50.09   12.60
  -8   2  -6   95.05   11.92
  -8   2  -5  319.44   27.29
  -8   2  -5  357.76   17.70
  -8   2  -5  340.62   22.37
  -8   2  -5  302.32   26.58
  -8   2  -5  272.36   24.64
  -8   2  -4   22.72    4.77
  -8   2  -4   17.82    8.23
  -8   2  -4   40.88    8.60
  -8   2  -4   23.64    9.79
  -8   2  -4   26.81    9.18
  -8   2  -3   87.45    7.64
  -8   2  -3   94.29   14.28
  -8   2  -3   87.57   11.45
  -8   2  -3   61.66   12.62
  -8   2  -3   74.89   13.41
  -8   2  -2  863.58   42.79
  -8   2  -2  735.47   46.09
  -8   2  -2  864.52   36.27
  -8   2  -2  873.91   38.46
  -8   2  -2  770.74   47.22
  -8   2  -1  310.75   17.16
  -8   2  -1  327.23   22.68
  -8   2  -1  314.64   18.69
  -8   2   0  182.93   12.77
  -8   2   0  195.98   17.10
  -8   2   0  171.07   13.45
  -8   2   1  879.53   40.19
  -8   2   1  870.26   45.49
  -8   2   1  906.21   45.42
  -8   2   1  907.30   41.63
  -8   2   2  706.11   34.04
  -8   2   2  708.48   38.56
  -8   2   2  679.79   35.00
  -8   2   2  695.42   38.95
  -8   2   3   10.66    7.65
  -8   2   3    1.45    6.80
  -8   2   3    4.07    7.16
  -8   2   3   17.06    6.86
  -8   2   4  929.05   54.84
  -8   2   4 1034.35   52.30
  -8   2   4  986.20   50.51
  -8   2   4  991.70   48.21
  -8   2   4  998.24   50.25
  -8   2   5  179.88   17.53
  -8   2   5  183.13   21.04
  -8   2   5  161.46   17.50
  -8   2   5  148.97   17.98
  -8   2   5  195.97   17.35
  -8   2   6   69.21   13.70
  -8   2   6   73.63   12.44
  -8   2   6   83.74   13.07
  -8   2   6   65.01   14.46
  -8   2   7  699.23   45.58
  -8   2   7  637.59   42.10
  -8   2   7  738.99   41.45
  -8   2   7  715.14   40.55
  -8   2   8  267.72   22.96
  -8   2   8  303.31   27.26
  -8   2   8  244.08   23.24
  -8   2   8  285.00   24.52
  -8   2   8  246.37   26.09
  -8   2   9   74.72   13.13
  -8   2   9   64.03   14.43
  -8   2   9   47.13   12.14
  -8   2   9   62.87   15.70
  -8   2  10  537.85   35.08
  -8   2  10  522.12   40.67
  -8   2  10  518.66   37.49
  -8   2  10  556.52   35.89
  -8   2  11  119.05   19.67
  -8   2  11  136.12   17.79
  -8   2  11  173.49   20.30
  -8   2  12  138.93   19.37
  -8   2  13  281.82   26.85
  -8   2  14  162.95   21.88
  -8   3 -14   23.68   15.14
  -8   3 -14   -3.00   15.11
  -8   3 -13   37.11   16.44
  -8   3 -13   43.37   17.47
  -8   3 -12  234.42   27.85
  -8   3 -12  230.49   27.56
  -8   3 -11  296.55   30.42
  -8   3 -11  239.05   28.17
  -8   3 -10   45.92   14.37
  -8   3 -10   58.64   15.82
  -8   3  -9  706.04   44.47
  -8   3  -9  791.64   49.51
  -8   3  -9  707.03   47.44
  -8   3  -8  179.54   22.28
  -8   3  -8  160.75   19.79
  -8   3  -8  153.18   20.86
  -8   3  -8  203.45   19.43
  -8   3  -7  116.97   18.20
  -8   3  -7  156.60   18.28
  -8   3  -7  108.07   16.83
  -8   3  -7  126.18   15.58
  -8   3  -7  125.81   14.73
  -8   3  -6  372.30   32.20
  -8   3  -6  452.50   28.02
  -8   3  -6  496.95   29.94
  -8   3  -6  381.69   30.03
  -8   3  -6  418.94   32.78
  -8   3  -5  167.92   20.65
  -8   3  -5  198.72   13.33
  -8   3  -5  196.82   17.54
  -8   3  -5  158.07   19.02
  -8   3  -5  225.09   22.59
  -8   3  -4  174.18   20.81
  -8   3  -4  220.72   18.64
  -8   3  -4  215.42   21.39
  -8   3  -4  247.63   22.92
  -8   3  -4  241.69   14.53
  -8   3  -3  381.21   19.80
  -8   3  -3  289.13   25.91
  -8   3  -3  386.70   25.08
  -8   3  -3  372.43   28.92
  -8   3  -3  374.29   30.18
  -8   3  -2  172.55   16.89
  -8   3  -2  194.06   20.15
  -8   3  -2  194.28   13.00
  -8   3  -2  181.00   14.19
  -8   3  -2  170.07   19.92
  -8   3  -1  362.18   20.00
  -8   3  -1  340.87   27.61
  -8   3  -1  355.87   21.49
  -8   3  -1  329.74   24.01
  -8   3   0  336.98   20.02
  -8   3   0  356.02   28.63
  -8   3   0  339.82   21.39
  -8   3   0  374.84   25.62
  -8   3   1  159.84   13.07
  -8   3   1  143.20   19.00
  -8   3   1  165.53   14.21
  -8   3   1  165.69   16.76
  -8   3   2   15.93    7.01
  -8   3   2   29.29    7.18
  -8   3   2   20.31    8.36
  -8   3   3  667.44   38.53
  -8   3   3  709.22   36.68
  -8   3   3  645.56   35.04
  -8   3   3  689.43   39.69
  -8   3   4  278.78   23.35
  -8   3   4  246.20   20.11
  -8   3   4  245.24   20.08
  -8   3   4  259.20   21.66
  -8   3   5  244.93   22.98
  -8   3   5  280.82   21.66
  -8   3   5  282.44   23.12
  -8   3   5  267.73   21.58
  -8   3   6  508.92   34.27
  -8   3   6  455.00   30.60
  -8   3   6  433.77   29.47
  -8   3   7  294.42   28.11
  -8   3   7  233.30   22.23
  -8   3   7  271.25   22.16
  -8   3   7  254.11   25.47
  -8   3   8   64.64   13.38
  -8   3   8   57.50   13.00
  -8   3   8   74.48   15.91
  -8   3   8   54.95   11.69
  -8   3   9  341.96   28.52
  -8   3   9  392.18   31.70
  -8   3   9  476.80   31.04
  -8   3   9  465.06   36.91
  -8   3  10  173.90   19.29
  -8   3  10  163.83   23.40
  -8   3  10  151.41   18.78
  -8   3  10  162.37   21.92
  -8   3  11   59.04   15.98
  -8   3  11   91.54   15.86
  -8   3  12  420.14   35.32
  -8   3  12  370.70   30.06
  -8   3  13   24.62   11.83
  -8   3  14   23.85   13.57
  -8   4 -14  129.71   24.35
  -8   4 -13  182.21   27.49
  -8   4 -13  238.24   29.87
  -8   4 -12  100.90   21.56
  -8   4 -12  122.08   21.89
  -8   4 -11  108.24   20.24
  -8   4 -11   94.88   19.18
  -8   4 -10  528.87   41.35
  -8   4 -10  490.16   40.31
  -8   4  -9   62.61   14.12
  -8   4  -9   51.82   15.78
  -8   4  -9   84.54   16.97
  -8   4  -8  209.96   24.64
  -8   4  -8  160.35   20.03
  -8   4  -8  183.82   23.13
  -8   4  -8  251.08   21.82
  -8   4  -8  219.07   20.15
  -8   4  -7  254.05   27.70
  -8   4  -7  323.16   24.50
  -8   4  -7  361.80   25.46
  -8   4  -7  328.78   27.24
  -8   4  -7  301.11   28.89
  -8   4  -6  154.70   20.87
  -8   4  -6  178.92   18.24
  -8   4  -6  190.01   17.96
  -8   4  -6  149.51   18.46
  -8   4  -6  164.09   20.93
  -8   4  -6  207.82   14.61
  -8   4  -5   93.43   16.02
  -8   4  -5  113.21   11.06
  -8   4  -5  119.85   14.09
  -8   4  -5   89.97   14.95
  -8   4  -5  141.94   19.36
  -8   4  -4  856.54   53.23
  -8   4  -4  934.66   47.38
  -8   4  -4  763.43   48.98
  -8   4  -4 1036.79   55.13
  -8   4  -4  980.67   42.00
  -8   4  -3   51.87   10.78
  -8   4  -3   46.29   11.66
  -8   4  -3   46.93    7.53
  -8   4  -3   41.42   12.13
  -8   4  -2  311.48   23.15
  -8   4  -2  308.56   26.22
  -8   4  -2  303.92   18.57
  -8   4  -2  299.05   20.15
  -8   4  -2  283.51   26.79
  -8   4  -1  724.61   40.38
  -8   4  -1  750.37   44.59
  -8   4  -1  715.29   35.31
  -8   4  -1  697.59   36.49
  -8   4  -1  790.51   47.05
  -8   4   0   30.46    7.16
  -8   4   0   56.79   12.78
  -8   4   0   30.39    7.97
  -8   4   0   29.79    8.92
  -8   4   1    4.68    5.83
  -8   4   1    4.04    9.29
  -8   4   1    9.95    6.89
  -8   4   1    1.47    7.16
  -8   4   2  502.65   28.46
  -8   4   2  532.07   36.74
  -8   4   2  492.95   29.47
  -8   4   2  503.06   32.65
  -8   4   3  225.64   17.76
  -8   4   3  175.23   21.05
  -8   4   3  216.86   18.41
  -8   4   3  219.60   21.41
  -8   4   4  241.23   19.40
  -8   4   4  256.88   25.35
  -8   4   4  217.76   19.75
  -8   4   4  216.08   21.33
  -8   4   5  452.01   32.59
  -8   4   5  472.62   36.14
  -8   4   5  448.40   30.01
  -8   4   5  473.44   31.35
  -8   4   5  403.08   27.95
  -8   4   5  450.10   28.53
  -8   4   6   83.41   13.40
  -8   4   6   74.35   12.12
  -8   4   6   80.31   15.17
  -8   4   7  125.28   17.82
  -8   4   7  127.43   15.73
  -8   4   7  128.55   17.57
  -8   4   8  682.54   39.10
  -8   4   8  657.48   42.13
  -8   4   9  136.83   16.95
  -8   4   9  135.52   19.30
  -8   4  10  165.48   19.10
  -8   4  10  180.49   22.47
  -8   4  11  620.88   38.98
  -8   4  11  597.69   42.89
  -8   4  12   -5.28   12.52
  -8   4  12    7.50   14.52
  -8   4  13  112.49   17.24
  -8   4  13  109.16   20.56
  -8   5 -13   71.54   20.37
  -8   5 -12   30.04   15.89
  -8   5 -11  429.89   38.34
  -8   5 -11  378.32   37.03
  -8   5 -10  109.47   20.54
  -8   5 -10  115.65   21.74
  -8   5  -9  203.41   22.03
  -8   5  -9  217.12   25.88
  -8   5  -9  197.59   25.82
  -8   5  -8  329.72   30.82
  -8   5  -8  335.79   30.92
  -8   5  -7   68.71   15.78
  -8   5  -7  112.35   15.31
  -8   5  -7   85.79   15.32
  -8   5  -7   67.30   15.30
  -8   5  -7   76.05   13.60
  -8   5  -6  185.15   23.17
  -8   5  -6  170.35   18.43
  -8   5  -6  194.03   20.98
  -8   5  -6  196.08   23.55
  -8   5  -6  210.14   15.84
  -8   5  -5  611.88   44.13
  -8   5  -5  721.05   34.56
  -8   5  -5  740.10   40.09
  -8   5  -5  556.92   39.74
  -8   5  -5  723.70   46.42
  -8   5  -4   -2.21    9.72
  -8   5  -4    5.72    8.31
  -8   5  -4    2.34    9.63
  -8   5  -4    3.48    5.77
  -8   5  -4    5.56    7.98
  -8   5  -3  656.84   36.55
  -8   5  -3  500.96   36.64
  -8   5  -3  524.11   40.57
  -8   5  -3  631.84   31.14
  -8   5  -2  707.96   39.29
  -8   5  -2  676.21   42.02
  -8   5  -2  668.09   33.75
  -8   5  -2  630.68   43.40
  -8   5  -2  641.18   35.41
  -8   5  -1   13.42    7.51
  -8   5  -1    3.90    7.61
  -8   5  -1   17.87    6.86
  -8   5  -1   -2.25    9.02
  -8   5  -1    6.90    6.85
  -8   5   0  309.52   20.68
  -8   5   0  289.56   26.74
  -8   5   0  292.91   21.53
  -8   5   0  314.20   24.52
  -8   5   1  632.28   35.30
  -8   5   1  691.01   43.95
  -8   5   1  702.97   37.33
  -8   5   1  685.62   40.17
  -8   5   2   24.72    8.70
  -8   5   2   36.48   12.66
  -8   5   2   35.35    9.82
  -8   5   2   22.88   10.01
  -8   5   3  317.22   23.28
  -8   5   3  345.57   29.96
  -8   5   3  345.07   24.93
  -8   5   3  357.30   27.61
  -8   5   4  449.73   29.32
  -8   5   4  450.02   35.23
  -8   5   4  495.45   31.24
  -8   5   4  457.60   33.05
  -8   5   5    4.24    8.40
  -8   5   5   -4.68   11.77
  -8   5   5   12.69    9.45
  -8   5   5   -3.77    9.48
  -8   5   6  172.47   18.51
  -8   5   6  202.53   20.77
  -8   5   6  207.89   24.14
  -8   5   6  180.58   16.96
  -8   5   7  256.53   24.30
  -8   5   7  294.21   28.75
  -8   5   7  277.56   21.82
  -8   5   8  130.05   18.91
  -8   5   8  127.98   15.77
  -8   5   8  156.94   22.57
  -8   5   9  189.99   23.25
  -8   5   9  206.89   20.28
  -8   5  10  261.71   27.02
  -8   5  10  276.47   23.50
  -8   5  11   14.47   14.55
  -8   5  11   27.42   11.88
  -8   5  12  226.42   27.21
  -8   5  12  222.04   22.60
  -8   5  13  199.93   26.32
  -8   5  13  206.25   22.28
  -8   6 -12  302.59   35.26
  -8   6 -11   81.61   20.61
  -8   6 -10  246.22   29.99
  -8   6 -10  228.03   30.76
  -8   6  -9  274.68   30.34
  -8   6  -9  225.29   23.22
  -8   6  -9  234.37   28.98
  -8   6  -8   22.03   14.56
  -8   6  -8   24.69   14.06
  -8   6  -8   31.98   11.37
  -8   6  -7   94.96   18.57
  -8   6  -7  116.90   17.26
  -8   6  -7  122.57   20.13
  -8   6  -6  443.07   36.49
  -8   6  -6  506.84   27.78
  -8   6  -6  378.25   30.86
  -8   6  -6  388.02   35.25
  -8   6  -5   49.07   13.45
  -8   6  -5   35.29   14.20
  -8   6  -5   57.90    9.78
  -8   6  -5   51.61   12.69
  -8   6  -4  357.47   27.12
  -8   6  -4  312.80   30.59
  -8   6  -4  395.27   23.49
  -8   6  -4  322.19   27.62
  -8   6  -3  363.45   26.74
  -8   6  -3  362.72   22.65
  -8   6  -2   13.41    7.31
  -8   6  -2   19.33    9.42
  -8   6  -2   18.05    8.81
  -8   6  -2   28.49   10.70
  -8   6  -1  317.00   21.74
  -8   6  -1  302.71   27.01
  -8   6  -1  294.52   22.65
  -8   6  -1  325.00   25.86
  -8   6   0  397.70   25.13
  -8   6   0  407.72   32.00
  -8   6   0  388.74   26.69
  -8   6   0  348.21   27.77
  -8   6   1   77.77   11.49
  -8   6   1   83.12   16.03
  -8   6   1   72.95   13.13
  -8   6   1   78.99   14.50
  -8   6   2  550.96   32.81
  -8   6   2  581.10   40.47
  -8   6   2  581.41   34.89
  -8   6   2  558.01   36.96
  -8   6   3  426.34   28.91
  -8   6   3  416.50   35.00
  -8   6   3  480.46   31.21
  -8   6   3  515.44   34.33
  -8   6   4    4.71   11.03
  -8   6   4    8.01    9.20
  -8   6   4    9.92    8.13
  -8   6   5  495.02   38.90
  -8   6   5  504.07   33.17
  -8   6   5  550.28   35.56
  -8   6   6  134.36   17.16
  -8   6   6  176.64   20.02
  -8   6   6  168.18   22.81
  -8   6   7   72.22   13.77
  -8   6   7   56.16   13.96
  -8   6   7   56.80   15.53
  -8   6   8  296.89   30.32
  -8   6   8  236.23   25.24
  -8   6   8  255.88   21.16
  -8   6   9  304.10   32.84
  -8   6   9  324.55   29.90
  -8   6   9  336.51   24.69
  -8   6  10    2.35   12.24
  -8   6  10    1.43    9.30
  -8   6  10   14.32   13.42
  -8   6  11  175.39   24.09
  -8   6  11  160.88   25.37
  -8   6  11  134.44   17.29
  -8   6  12  146.55   23.79
  -8   6  12  176.47   27.14
  -8   7  -9   16.81   11.13
  -8   7  -8   40.70   11.98
  -8   7  -8   37.74   18.72
  -8   7  -7  384.66   30.26
  -8   7  -7  467.87   38.73
  -8   7  -6    7.31    9.79
  -8   7  -6   -8.12   11.92
  -8   7  -5  287.42   29.14
  -8   7  -5  251.43   19.75
  -8   7  -4  465.61   34.49
  -8   7  -4  570.89   31.30
  -8   7  -3    7.61    9.26
  -8   7  -3   11.55    8.43
  -8   7  -2  212.17   18.14
  -8   7  -2  237.64   23.66
  -8   7  -2  222.32   20.55
  -8   7  -1  312.70   22.57
  -8   7  -1  291.99   27.11
  -8   7  -1  300.42   24.07
  -8   7   0  110.67   13.94
  -8   7   0  102.07   17.38
  -8   7   0   87.35   14.39
  -8   7   1  224.46   20.04
  -8   7   1  235.04   24.83
  -8   7   1  234.95   21.30
  -8   7   2  335.53   30.87
  -8   7   2  379.21   27.92
  -8   7   3    4.35    8.54
  -8   7   3   25.85   12.59
  -8   7   3    6.63    8.21
  -8   7   4  256.96   22.92
  -8   7   4  323.85   30.25
  -8   7   4  274.51   24.43
  -8   7   5  361.92   27.38
  -8   7   5  318.71   27.43
  -8   7   5  324.85   31.75
  -8   7   6    8.65    9.67
  -8   7   6   23.33   12.51
  -8   7   6   10.42   12.67
  -8   7   7  524.39   37.38
  -8   7   7  470.65   39.99
  -8   7   8  351.80   31.68
  -8   7   8  419.26   37.27
  -8   7   9  129.98   14.78
  -8   7   9  141.33   21.36
  -8   7  10  214.03   28.59
  -8   7  10  256.91   28.07
  -8   7  11  191.19   27.73
  -8   7  11  221.75   27.49
  -8   8 -10    3.15   13.86
  -8   8  -9   60.15   13.73
  -8   8  -9   88.65   19.41
  -8   8  -8  118.01   17.32
  -8   8  -8  127.27   22.35
  -8   8  -7   23.40   11.71
  -8   8  -7   14.45   13.29
  -8   8  -6  302.73   26.09
  -8   8  -6  281.75   30.58
  -8   8  -6  364.08   34.83
  -8   8  -5  255.91   24.46
  -8   8  -5  234.02   28.33
  -8   8  -4   29.60   10.34
  -8   8  -4   20.34    9.79
  -8   8  -4   18.87   11.64
  -8   8  -3  450.56   27.91
  -8   8  -3  402.86   35.06
  -8   8  -2  230.34   20.15
  -8   8  -2  286.90   23.69
  -8   8  -2  238.39   26.80
  -8   8  -2  216.96   23.65
  -8   8  -1   14.87    8.97
  -8   8  -1   11.26    9.24
  -8   8  -1    2.60    9.86
  -8   8  -1   24.28   12.33
  -8   8   0  323.67   24.46
  -8   8   0  314.19   25.91
  -8   8   0  285.04   30.25
  -8   8   0  294.72   28.07
  -8   8   1  590.90   40.95
  -8   8   1  538.78   36.24
  -8   8   1  570.43   35.09
  -8   8   2   18.53   12.60
  -8   8   2    8.69    9.73
  -8   8   2   24.14   10.92
  -8   8   3  337.59   32.25
  -8   8   3  404.73   30.34
  -8   8   3  363.37   27.99
  -8   8   4  339.21   32.74
  -8   8   4  413.88   31.20
  -8   8   4  384.83   29.35
  -8   8   5   -1.97   10.98
  -8   8   5    7.81   10.96
  -8   8   6  360.66   30.63
  -8   8   6  304.07   32.29
  -8   8   7  225.73   27.68
  -8   8   7  223.72   25.17
  -8   8   8   60.36   18.14
  -8   8   8  103.85   19.06
  -8   8   9  263.36   28.69
  -8   8   9  282.50   32.06
  -8   8  10  144.54   22.91
  -8   8  10  165.95   26.90
  -8   9  -9   78.92   20.86
  -8   9  -9   63.12   20.40
  -8   9  -8   -1.76    9.56
  -8   9  -8   -9.22   13.54
  -8   9  -7  182.75   20.59
  -8   9  -7  215.73   27.99
  -8   9  -6  120.93   17.43
  -8   9  -6  164.10   23.97
  -8   9  -5   14.27   10.24
  -8   9  -5    2.87   12.07
  -8   9  -4  135.05   17.84
  -8   9  -4  131.90   21.18
  -8   9  -3   61.81   13.73
  -8   9  -3   63.49   16.78
  -8   9  -2   -1.46    9.50
  -8   9  -2   -1.76    9.85
  -8   9  -2    5.84    9.95
  -8   9  -2   -2.73   10.35
  -8   9  -1  250.75   22.70
  -8   9  -1  266.31   24.53
  -8   9  -1  255.52   25.16
  -8   9  -1  205.95   25.46
  -8   9   0  248.69   22.62
  -8   9   0  251.64   24.44
  -8   9   0  291.37   28.05
  -8   9   0  238.50   28.02
  -8   9   1    6.39   10.49
  -8   9   1    9.20   11.34
  -8   9   1    5.44   11.73
  -8   9   1   -2.23   11.95
  -8   9   2  443.95   32.72
  -8   9   2  389.23   34.38
  -8   9   3  148.91   20.14
  -8   9   3  120.76   20.32
  -8   9   4    4.07   10.58
  -8   9   4   18.00   13.15
  -8   9   5  232.48   24.93
  -8   9   5  184.88   24.89
  -8   9   6  312.47   29.51
  -8   9   6  308.54   32.41
  -8   9   7   11.62   12.63
  -8   9   7   -8.64   15.19
  -8   9   8  283.77   29.58
  -8   9   8  310.21   34.11
  -8  10  -7  296.10   35.21
  -8  10  -7  259.76   31.27
  -8  10  -6   18.15   14.18
  -8  10  -6   20.45   10.17
  -8  10  -5  228.41   28.01
  -8  10  -5  199.68   21.42
  -8  10  -4   81.61   18.82
  -8  10  -4   94.18   15.64
  -8  10  -3    5.74   10.87
  -8  10  -3    7.37    9.28
  -8  10  -2  231.63   23.90
  -8  10  -2  230.15   28.00
  -8  10  -2  201.07   22.46
  -8  10  -1   85.24   16.98
  -8  10  -1   42.36   16.19
  -8  10  -1   88.38   16.49
  -8  10   0   -7.89   13.56
  -8  10   0   16.88   12.92
  -8  10   0    4.22   10.62
  -8  10   1  412.89   32.20
  -8  10   1  305.28   33.10
  -8  10   1  351.61   31.77
  -8  10   2  119.22   19.68
  -8  10   2   84.75   17.93
  -8  10   3   50.96   14.92
  -8  10   3   27.41   14.90
  -8  10   4  168.87   22.14
  -8  10   4  162.23   24.17
  -8  10   5  147.86   21.73
  -8  10   5  164.99   25.24
  -8  10   6   -4.73   13.58
  -8  10   6   17.11   17.18
  -8  10   7  444.40   38.05
  -8  10   7  487.30   42.22
  -8  11  -4   39.22   14.99
  -8  11  -3  217.38   24.34
  -8  11  -3  169.74   24.90
  -8  11  -3  171.53   20.05
  -8  11  -2  147.14   21.09
  -8  11  -2  114.96   22.19
  -8  11  -2  138.30   18.32
  -8  11  -1   23.21   13.99
  -8  11  -1   -2.93   13.47
  -8  11  -1   31.46   13.04
  -8  11   0  434.28   34.39
  -8  11   0  345.49   35.72
  -8  11   0  390.73   32.31
  -8  11   1  199.86   24.01
  -8  11   1  184.82   26.05
  -8  11   1  185.67   23.53
  -8  11   2   57.98   16.47
  -8  11   2   73.76   19.53
  -8  11   2   91.61   18.99
  -8  11   3  245.12   27.72
  -8  11   3  319.46   31.01
  -8  11   4   49.57   17.17
  -8  11   4  126.60   21.99
  -7 -14   2   42.03   12.96
  -7 -14   3  116.24   17.12
  -7 -14   4  465.10   34.17
  -7 -14   5   -7.73   12.04
  -7 -14   6  245.83   25.19
  -7 -14   7  155.75   21.80
  -7 -13   1    5.02   10.07
  -7 -13   2  284.06   25.02
  -7 -13   3  462.64   33.29
  -7 -13   4   18.28   10.90
  -7 -13   5  385.09   30.70
  -7 -13   6  206.11   22.68
  -7 -13   7   12.11   12.85
  -7 -13   8   75.52   18.07
  -7 -13   9  210.96   24.90
  -7 -12   1  565.94   36.71
  -7 -12   2  514.41   35.02
  -7 -12   3    1.74    9.16
  -7 -12   4  740.96   44.56
  -7 -12   5  325.81   27.38
  -7 -12   6   62.21   14.14
  -7 -12   7  236.51   24.97
  -7 -12   8  272.19   26.86
  -7 -12   9  -10.73   12.63
  -7 -12  10  612.12   43.34
  -7 -11   0  634.21   38.45
  -7 -11   1  449.90   31.38
  -7 -11   2   54.70   12.80
  -7 -11   3  418.72   29.57
  -7 -11   3  383.37   20.80
  -7 -11   4  389.06   29.71
  -7 -11   5   82.88   14.25
  -7 -11   6  390.02   30.10
  -7 -11   7  161.48   19.98
  -7 -11   8    1.99   10.66
  -7 -11   9  463.92   35.58
  -7 -11  10  222.79   25.11
  -7 -11  11   23.21   14.95
  -7 -10   0  609.88   36.46
  -7 -10   0  554.88   30.06
  -7 -10   1   39.93   10.88
  -7 -10   1   39.80    7.35
  -7 -10   2  787.56   45.63
  -7 -10   2  843.30   38.63
  -7 -10   3  899.38   49.49
  -7 -10   3  912.00   41.36
  -7 -10   4   21.53    9.66
  -7 -10   4   22.36    6.69
  -7 -10   5  815.47   44.41
  -7 -10   5  677.00   33.96
  -7 -10   6  143.03   18.20
  -7 -10   6  152.02   12.87
  -7 -10   7  129.04   17.72
  -7 -10   8  323.38   28.22
  -7 -10   9  241.17   25.28
  -7 -10  10  144.51   20.39
  -7 -10  11  380.30   33.71
  -7 -10  12   83.94   19.56
  -7  -9 -12   71.02   11.77
  -7  -9 -11  642.53   34.76
  -7  -9  -2  305.50   21.31
  -7  -9  -1   53.01    9.04
  -7  -9   0   26.27    9.55
  -7  -9   0   16.40    6.43
  -7  -9   1 1369.54   65.06
  -7  -9   1 1326.15   58.53
  -7  -9   2  441.09   30.39
  -7  -9   2  456.09   25.38
  -7  -9   3  217.99   15.99
  -7  -9   3  225.25   20.65
  -7  -9   3  212.57   11.91
  -7  -9   4 1263.77   55.25
  -7  -9   4 1329.82   62.63
  -7  -9   4 1194.82   51.15
  -7  -9   5   82.38   10.36
  -7  -9   5   69.16   13.94
  -7  -9   5   91.64    9.45
  -7  -9   6   89.47   11.38
  -7  -9   6   92.26   14.67
  -7  -9   6   92.35   10.51
  -7  -9   7  683.21   36.72
  -7  -9   7  699.39   42.21
  -7  -9   7  686.18   35.93
  -7  -9   8  589.43   33.56
  -7  -9   8  565.64   38.19
  -7  -9   9  107.46   17.10
  -7  -9  10 1024.00   58.14
  -7  -9  11   57.91   16.11
  -7  -9  12  117.37   20.21
  -7  -9  13  356.72   33.96
  -7  -8 -15  173.33   23.81
  -7  -8 -14   57.90   16.75
  -7  -8 -13   26.99   13.51
  -7  -8 -13   22.43    9.68
  -7  -8 -12  466.80   28.86
  -7  -8 -12  510.97   35.78
  -7  -8 -11  190.00   16.77
  -7  -8 -11  203.66   18.00
  -7  -8 -11  187.79   20.32
  -7  -8 -10  344.14   22.06
  -7  -8 -10  352.42   27.28
  -7  -8  -9  851.64   39.06
  -7  -8  -9  743.80   43.65
  -7  -8  -8    9.61    7.67
  -7  -8  -7  162.19   15.73
  -7  -8  -6  961.12   46.45
  -7  -8  -5  195.70   15.57
  -7  -8  -3  912.17   45.32
  -7  -8  -2   27.96    8.02
  -7  -8  -1  169.62   15.00
  -7  -8   0  568.15   31.98
  -7  -8   0  686.91   37.87
  -7  -8   1  126.41   12.11
  -7  -8   1  127.47   15.26
  -7  -8   1  116.35    6.60
  -7  -8   1  110.99    6.36
  -7  -8   2  517.55   27.69
  -7  -8   2  493.41   29.66
  -7  -8   2  509.40   32.09
  -7  -8   2  450.73   21.10
  -7  -8   3  549.48   29.10
  -7  -8   3  508.07   31.26
  -7  -8   3  516.39   32.64
  -7  -8   3  476.34   23.53
  -7  -8   4   25.42    7.68
  -7  -8   4   24.44    8.22
  -7  -8   4   31.02    5.76
  -7  -8   5  150.85   15.22
  -7  -8   5  203.04   19.03
  -7  -8   5  159.06   17.67
  -7  -8   5  171.97   13.33
  -7  -8   6  562.22   32.43
  -7  -8   6  513.11   34.30
  -7  -8   6  620.37   36.89
  -7  -8   6  564.87   30.14
  -7  -8   7  160.24   16.33
  -7  -8   7  166.67   19.16
  -7  -8   7  159.69   18.54
  -7  -8   7  200.68   16.29
  -7  -8   8  270.72   21.85
  -7  -8   8  279.77   24.70
  -7  -8   8  310.59   25.86
  -7  -8   8  271.17   20.98
  -7  -8   9  885.11   50.56
  -7  -8   9  810.77   45.30
  -7  -8   9  877.71   45.47
  -7  -8  10   82.17   16.18
  -7  -8  10   84.65   14.28
  -7  -8  11   43.43   14.05
  -7  -8  12  372.12   33.11
  -7  -8  13  101.80   19.75
  -7  -8  14  130.01   22.58
  -7  -7 -15  113.58   20.56
  -7  -7 -14  139.98   20.82
  -7  -7 -13  500.84   31.83
  -7  -7 -13  454.65   35.81
  -7  -7 -13  574.35   31.84
  -7  -7 -12   87.30   13.02
  -7  -7 -12  112.90   13.06
  -7  -7 -12   77.17   15.92
  -7  -7 -11  246.80   20.06
  -7  -7 -11  246.69   23.48
  -7  -7 -11  280.62   19.28
  -7  -7 -10  392.15   25.23
  -7  -7 -10  397.20   23.25
  -7  -7 -10  378.41   29.08
  -7  -7  -9   27.35    7.13
  -7  -7  -9   38.91    8.21
  -7  -7  -9   36.21   10.06
  -7  -7  -8  138.13   11.36
  -7  -7  -8  111.82   11.94
  -7  -7  -8  118.29   14.38
  -7  -7  -7  670.96   36.80
  -7  -7  -7  674.77   33.04
  -7  -7  -6  173.84   15.53
  -7  -7  -6  182.75   13.12
  -7  -7  -5  360.86   22.97
  -7  -7  -5  404.14   20.32
  -7  -7  -4  981.70   40.70
  -7  -7  -4  975.73   48.80
  -7  -7  -4  966.93   44.33
  -7  -7  -3   14.50    6.76
  -7  -7  -3   13.20    3.42
  -7  -7  -3    9.87    4.22
  -7  -7  -2  296.12   20.37
  -7  -7  -2  257.07   13.31
  -7  -7  -2  284.45   15.66
  -7  -7  -1  684.70   35.47
  -7  -7  -1  699.66   28.87
  -7  -7  -1  691.07   36.28
  -7  -7   0  647.33   27.34
  -7  -7   0  667.22   37.89
  -7  -7   0  652.76   34.09
  -7  -7   0  569.33   33.50
  -7  -7   1  376.66   26.29
  -7  -7   1  341.00   23.02
  -7  -7   1  358.76   22.91
  -7  -7   2  744.76   41.06
  -7  -7   2  698.64   38.32
  -7  -7   2  747.65   37.80
  -7  -7   3   29.91    5.43
  -7  -7   3   23.38    7.43
  -7  -7   3   41.81    8.75
  -7  -7   3   26.60    8.65
  -7  -7   4  241.79   19.81
  -7  -7   4  244.76   18.81
  -7  -7   4  202.65   14.56
  -7  -7   4  210.01   19.59
  -7  -7   5  229.08   19.81
  -7  -7   5  224.49   18.62
  -7  -7   5  219.45   15.81
  -7  -7   5  220.66   20.19
  -7  -7   6   44.72   10.03
  -7  -7   6   83.34   12.58
  -7  -7   6   42.72   10.13
  -7  -7   6   72.62    9.69
  -7  -7   7  319.25   23.86
  -7  -7   7  327.63   25.79
  -7  -7   7  353.60   25.77
  -7  -7   7  266.18   20.73
  -7  -7   8  713.53   39.50
  -7  -7   8  685.95   41.47
  -7  -7   8  692.69   40.98
  -7  -7   8  617.38   36.17
  -7  -7   9   32.11   11.58
  -7  -7   9   41.05   11.03
  -7  -7   9   36.46    9.98
  -7  -7  10  222.23   23.76
  -7  -7  10  268.76   23.13
  -7  -7  10  241.67   21.90
  -7  -7  11  411.32   32.54
  -7  -7  11  373.72   28.68
  -7  -7  12   67.62   14.83
  -7  -7  12   80.71   17.14
  -7  -7  12   55.08   13.49
  -7  -7  13  177.85   23.72
  -7  -7  14  556.23   43.13
  -7  -6 -16   60.47   17.61
  -7  -6 -15   99.46   18.92
  -7  -6 -14  652.39   37.82
  -7  -6 -14  706.45   45.66
  -7  -6 -13   96.89   14.70
  -7  -6 -13   77.35   15.92
  -7  -6 -12  518.79   31.99
  -7  -6 -12  518.68   36.28
  -7  -6 -12  528.11   30.05
  -7  -6 -11  772.48   36.82
  -7  -6 -11  774.76   41.80
  -7  -6 -11  864.46   40.14
  -7  -6 -11  847.62   47.64
  -7  -6 -11  784.88   43.44
  -7  -6 -11  840.39   39.87
  -7  -6 -10   52.15   10.29
  -7  -6 -10   78.37    7.72
  -7  -6 -10   60.65   10.76
  -7  -6 -10   64.43    8.91
  -7  -6 -10   55.29   12.82
  -7  -6 -10   67.23    8.84
  -7  -6  -9  274.59   14.72
  -7  -6  -9  293.27   20.52
  -7  -6  -9  298.12   17.69
  -7  -6  -9  256.97   22.52
  -7  -6  -9  291.20   20.95
  -7  -6  -9  284.85   17.17
  -7  -6  -8  431.91   25.59
  -7  -6  -8  378.35   18.01
  -7  -6  -8  437.46   21.86
  -7  -6  -8  431.59   17.56
  -7  -6  -8  396.61   27.52
  -7  -6  -7   66.87    9.08
  -7  -6  -7   52.06   10.06
  -7  -6  -6  262.65   17.45
  -7  -6  -6  269.77   19.60
  -7  -6  -5  874.59   40.20
  -7  -6  -5  933.45   46.65
  -7  -6  -5  896.89   43.16
  -7  -6  -4    0.87    4.31
  -7  -6  -4   -1.98    3.38
  -7  -6  -4    4.14    3.96
  -7  -6  -4   -1.30    6.07
  -7  -6  -3  849.31   43.04
  -7  -6  -3  865.21   37.07
  -7  -6  -3  830.11   38.85
  -7  -6  -3  827.01   38.30
  -7  -6  -2  492.74   28.42
  -7  -6  -2  436.72   22.26
  -7  -6  -2  491.16   25.93
  -7  -6  -2  460.62   22.97
  -7  -6  -1  112.58   12.27
  -7  -6  -1  120.14    9.09
  -7  -6  -1  115.14   11.67
  -7  -6  -1  102.33    7.99
  -7  -6   0 1001.31   39.90
  -7  -6   0 1003.65   43.18
  -7  -6   0  998.14   47.49
  -7  -6   0 1007.27   48.86
  -7  -6   0 1132.79   53.00
  -7  -6   1 1046.41   49.19
  -7  -6   1 1006.23   49.64
  -7  -6   1 1070.21   52.92
  -7  -6   2    3.49    5.75
  -7  -6   2   -1.18    6.25
  -7  -6   2    4.30    6.46
  -7  -6   3  762.22   41.22
  -7  -6   3  851.22   42.50
  -7  -6   3  799.70   43.48
  -7  -6   4  659.68   36.42
  -7  -6   4  638.81   36.18
  -7  -6   4  646.67   37.41
  -7  -6   5    1.38    6.24
  -7  -6   5   13.75    7.15
  -7  -6   5   14.96    8.02
  -7  -6   6  488.57   32.07
  -7  -6   6  499.58   31.65
  -7  -6   6  491.22   28.59
  -7  -6   6  572.91   33.95
  -7  -6   7  742.60   42.51
  -7  -6   7  763.57   42.47
  -7  -6   7  751.18   39.35
  -7  -6   7  802.52   44.37
  -7  -6   8   16.85    7.75
  -7  -6   8   27.72   10.61
  -7  -6   8   15.74    8.21
  -7  -6   8   27.69    9.95
  -7  -6   9  406.99   29.40
  -7  -6   9  373.12   27.22
  -7  -6   9  422.53   31.38
  -7  -6  10  259.71   23.23
  -7  -6  10  268.21   25.47
  -7  -6  11   48.80   12.56
  -7  -6  11   49.60   13.43
  -7  -6  11   69.12   14.51
  -7  -6  12  216.41   23.17
  -7  -6  12  259.64   26.61
  -7  -6  12  266.35   25.02
  -7  -6  13  470.54   37.12
  -7  -6  13  457.98   34.94
  -7  -6  14   27.79   13.35
  -7  -6  14   29.25   15.22
  -7  -5 -16   75.72   18.75
  -7  -5 -15  332.58   31.74
  -7  -5 -14   45.09   14.21
  -7  -5 -14   72.99   12.67
  -7  -5 -13  243.16   23.83
  -7  -5 -13  292.94   21.92
  -7  -5 -13  262.44   26.03
  -7  -5 -13  282.22   23.07
  -7  -5 -12  550.39   31.57
  -7  -5 -12  643.10   35.96
  -7  -5 -12  633.45   38.13
  -7  -5 -12  564.73   39.12
  -7  -5 -12  600.70   32.86
  -7  -5 -11    7.62    8.85
  -7  -5 -11    2.66    5.27
  -7  -5 -11    1.91    5.89
  -7  -5 -11    3.80    7.73
  -7  -5 -11   -9.21   10.57
  -7  -5 -11    0.96    6.33
  -7  -5 -10  332.84   20.65
  -7  -5 -10  348.81   23.86
  -7  -5 -10  333.78   26.90
  -7  -5 -10  371.50   25.55
  -7  -5 -10  360.00   21.33
  -7  -5  -9  748.00   39.68
  -7  -5  -9  728.31   34.10
  -7  -5  -9  784.82   39.03
  -7  -5  -9  627.00   40.14
  -7  -5  -9  751.84   34.22
  -7  -5  -8    2.34    5.58
  -7  -5  -8   -2.17    6.14
  -7  -5  -8    1.70    3.83
  -7  -5  -8    1.45    5.94
  -7  -5  -8    3.87    3.87
  -7  -5  -7  620.88   26.99
  -7  -5  -7  685.33   28.86
  -7  -5  -7  681.21   28.34
  -7  -5  -7  631.20   34.24
  -7  -5  -7  621.73   36.09
  -7  -5  -6  917.60   42.91
  -7  -5  -6  843.12   46.60
  -7  -5  -6  898.33   44.86
  -7  -5  -6  904.32   35.60
  -7  -5  -5   -0.24    2.21
  -7  -5  -5    1.67    3.55
  -7  -5  -5   -0.88    4.12
  -7  -5  -5    1.06    4.96
  -7  -5  -5    1.38    5.96
  -7  -5  -4  934.59   36.76
  -7  -5  -4  953.77   41.52
  -7  -5  -4  946.11   42.89
  -7  -5  -4  946.50   44.13
  -7  -5  -4  998.86   48.29
  -7  -5  -3  380.22   17.29
  -7  -5  -3  427.63   22.31
  -7  -5  -3  399.53   21.84
  -7  -5  -3  404.96   22.30
  -7  -5  -3  401.84   25.99
  -7  -5  -2  106.05    7.20
  -7  -5  -2  102.32   10.25
  -7  -5  -2  118.59    9.66
  -7  -5  -2   79.61    8.66
  -7  -5  -2   90.54   11.53
  -7  -5  -1 1092.39   47.67
  -7  -5  -1 1016.59   43.44
  -7  -5  -1 1068.26   45.81
  -7  -5  -1  986.64   49.72
  -7  -5   0 1099.65   50.40
  -7  -5   0 1177.01   55.52
  -7  -5   0 1088.41   44.36
  -7  -5   0 1091.60   52.63
  -7  -5   1    4.14    5.55
  -7  -5   1    4.22    5.77
  -7  -5   1    0.26    1.95
  -7  -5   1    1.23    5.31
  -7  -5   2  868.24   43.40
  -7  -5   2  925.74   46.49
  -7  -5   2  871.69   44.88
  -7  -5   3  723.52   38.21
  -7  -5   3  703.45   39.55
  -7  -5   3  759.07   39.90
  -7  -5   4  119.59   13.47
  -7  -5   4  128.86   14.92
  -7  -5   4  123.10   14.53
  -7  -5   5  602.45   34.30
  -7  -5   5  610.08   35.40
  -7  -5   5  548.00   34.42
  -7  -5   6  858.48   47.26
  -7  -5   6  977.73   49.39
  -7  -5   6  969.59   49.54
  -7  -5   7   22.41    8.73
  -7  -5   7   29.75    9.47
  -7  -5   7   25.47    9.85
  -7  -5   7   25.40    3.60
  -7  -5   8  636.56   38.25
  -7  -5   8  651.96   38.11
  -7  -5   8  548.76   34.21
  -7  -5   8  604.45   26.71
  -7  -5   9  411.82   29.62
  -7  -5   9  406.50   27.80
  -7  -5   9  377.82   19.94
  -7  -5   9  384.88   29.06
  -7  -5  10   29.71   10.93
  -7  -5  10   28.65   11.08
  -7  -5  10   22.74   10.20
  -7  -5  10   30.71   10.33
  -7  -5  11  147.71   18.82
  -7  -5  11  120.44   18.54
  -7  -5  11  142.48   17.72
  -7  -5  12  386.24   30.93
  -7  -5  12  408.23   33.27
  -7  -4 -16  194.28   25.81
  -7  -4 -15   21.51   12.35
  -7  -4 -15    9.71   13.94
  -7  -4 -14  259.31   21.96
  -7  -4 -14  315.32   29.22
  -7  -4 -14  260.73   25.95
  -7  -4 -13  656.84   36.37
  -7  -4 -13  639.16   43.33
  -7  -4 -13  638.30   40.91
  -7  -4 -12   16.14   10.96
  -7  -4 -12    1.73    8.87
  -7  -4 -12    1.10    6.48
  -7  -4 -12    4.51    7.39
  -7  -4 -12    2.79    8.59
  -7  -4 -11  286.77   21.94
  -7  -4 -11  287.30   22.96
  -7  -4 -11  265.89   19.10
  -7  -4 -11  289.90   19.88
  -7  -4 -11  254.84   24.10
  -7  -4 -11  249.49   22.68
  -7  -4 -10  818.06   44.97
  -7  -4 -10  826.22   39.03
  -7  -4 -10  828.79   43.17
  -7  -4 -10  803.87   46.86
  -7  -4 -10  858.39   39.68
  -7  -4  -9   48.63   10.02
  -7  -4  -9   23.47    5.87
  -7  -4  -9   31.51    8.77
  -7  -4  -9   17.89    8.90
  -7  -4  -9   33.22    6.58
  -7  -4  -8  381.69   25.18
  -7  -4  -8  364.10   19.13
  -7  -4  -8  369.17   24.01
  -7  -4  -8  372.17   19.58
  -7  -4  -8  377.98   26.74
  -7  -4  -7  748.47   39.76
  -7  -4  -7  761.05   38.41
  -7  -4  -7  708.36   40.62
  -7  -4  -7  739.06   36.93
  -7  -4  -7  690.24   30.40
  -7  -4  -7  726.83   30.18
  -7  -4  -7  651.43   28.66
  -7  -4  -7  739.02   30.51
  -7  -4  -6   37.06    7.68
  -7  -4  -6   37.78    5.14
  -7  -4  -6   31.43    4.58
  -7  -4  -6   54.59    9.86
  -7  -4  -6   33.44    3.86
  -7  -4  -6   37.31    8.58
  -7  -4  -6   43.20    4.11
  -7  -4  -5  928.58   38.68
  -7  -4  -5  945.14   40.39
  -7  -4  -5  979.05   45.17
  -7  -4  -5  963.06   46.73
  -7  -4  -5  959.35   48.57
  -7  -4  -4  748.88   31.53
  -7  -4  -4  717.62   33.70
  -7  -4  -4  730.58   36.56
  -7  -4  -4  747.88   37.22
  -7  -4  -4  777.92   40.56
  -7  -4  -3    7.92    3.18
  -7  -4  -3   13.50    4.59
  -7  -4  -3   17.01    5.41
  -7  -4  -3   11.52    5.10
  -7  -4  -3   10.34    5.95
  -7  -4  -2  263.95   14.58
  -7  -4  -2  259.63   16.91
  -7  -4  -2  273.86   17.92
  -7  -4  -2  255.67   16.64
  -7  -4  -2  252.87   19.84
  -7  -4  -1 1109.65   46.03
  -7  -4  -1 1074.14   48.95
  -7  -4  -1 1032.24   48.77
  -7  -4  -1 1108.82   53.10
  -7  -4  -1 1129.67   47.05
  -7  -4   0   66.94   10.87
  -7  -4   0   73.27    9.36
  -7  -4   0   61.36    9.87
  -7  -4   0   70.90    7.64
  -7  -4   0   74.24    7.12
  -7  -4   1  490.68   30.89
  -7  -4   1  498.70   28.04
  -7  -4   1  496.09   30.42
  -7  -4   1  496.22   26.05
  -7  -4   1  523.70   23.40
  -7  -4   2  668.06   35.66
  -7  -4   2  751.14   39.40
  -7  -4   2  727.32   38.97
  -7  -4   2  683.66   29.32
  -7  -4   3   98.12   11.78
  -7  -4   3   92.83   12.32
  -7  -4   3   83.80    6.31
  -7  -4   3  107.16   13.22
  -7  -4   4  217.63   17.92
  -7  -4   4  252.61   19.87
  -7  -4   4  214.07   10.85
  -7  -4   4  213.30   19.23
  -7  -4   5  200.14   17.71
  -7  -4   5  209.24   18.69
  -7  -4   5  210.21   11.20
  -7  -4   5  233.58   20.02
  -7  -4   6   12.32    7.02
  -7  -4   6   14.68    8.33
  -7  -4   6   13.44    3.63
  -7  -4   6   23.37    8.24
  -7  -4   7  463.54   31.28
  -7  -4   7  522.10   23.94
  -7  -4   7  494.62   33.01
  -7  -4   7  525.24   33.08
  -7  -4   8  484.78   23.75
  -7  -4   8  512.75   33.46
  -7  -4   8  419.01   31.46
  -7  -4   9   81.16   14.05
  -7  -4   9   67.03   12.69
  -7  -4   9   85.95    9.09
  -7  -4  10  389.98   28.86
  -7  -4  10  345.02   21.39
  -7  -4  10  370.74   28.21
  -7  -4  10  424.72   30.80
  -7  -4  11  280.70   24.92
  -7  -4  14  256.10   26.96
  -7  -4  15   26.76   14.16
  -7  -3 -16   18.16   14.11
  -7  -3 -16    7.13   12.91
  -7  -3 -15  191.56   23.66
  -7  -3 -15  233.97   26.01
  -7  -3 -14  623.92   42.57
  -7  -3 -14  590.02   40.43
  -7  -3 -14  537.47   34.26
  -7  -3 -13    3.91    9.34
  -7  -3 -13    3.81    8.16
  -7  -3 -13   -6.59   12.60
  -7  -3 -12  909.04   51.63
  -7  -3 -12  828.62   48.27
  -7  -3 -12  813.86   42.42
  -7  -3 -12  881.65   43.68
  -7  -3 -12  851.40   45.79
  -7  -3 -11  389.82   26.96
  -7  -3 -11  412.50   27.95
  -7  -3 -11  393.06   24.01
  -7  -3 -11  390.77   29.03
  -7  -3 -11  390.17   30.57
  -7  -3 -11  377.13   24.24
  -7  -3 -10   19.09    8.36
  -7  -3 -10   11.05    8.34
  -7  -3 -10    8.52    5.27
  -7  -3 -10   11.93    6.27
  -7  -3 -10   39.67   11.49
  -7  -3 -10   16.04    9.21
  -7  -3  -9  406.27   28.58
  -7  -3  -9  435.85   22.90
  -7  -3  -9  479.27   28.04
  -7  -3  -9  394.92   23.05
  -7  -3  -9  431.38   30.13
  -7  -3  -8  395.00   27.35
  -7  -3  -8  384.76   24.35
  -7  -3  -8  323.30   24.31
  -7  -3  -8  390.95   19.15
  -7  -3  -8  395.39   20.11
  -7  -3  -8  333.02   14.98
  -7  -3  -7   45.92    9.49
  -7  -3  -7   47.75    8.98
  -7  -3  -7   62.59   11.72
  -7  -3  -7   41.56    8.94
  -7  -3  -7   48.29    5.36
  -7  -3  -7   48.42    5.97
  -7  -3  -7   52.25    5.14
  -7  -3  -6  648.08   37.27
  -7  -3  -6  656.66   36.50
  -7  -3  -6  696.59   30.27
  -7  -3  -6  673.65   35.36
  -7  -3  -6  673.34   38.67
  -7  -3  -6  699.96   27.37
  -7  -3  -6  648.18   28.11
  -7  -3  -6  677.62   29.62
  -7  -3  -5  900.34   38.42
  -7  -3  -5  894.50   37.82
  -7  -3  -5  902.86   43.91
  -7  -3  -5  921.98   46.67
  -7  -3  -5  936.44   44.97
  -7  -3  -5  875.48   33.61
  -7  -3  -4   47.82    5.75
  -7  -3  -4   37.50    5.98
  -7  -3  -4   31.26    7.39
  -7  -3  -4   29.49    7.00
  -7  -3  -4   23.25    7.75
  -7  -3  -3 1217.86   49.87
  -7  -3  -3 1237.59   51.87
  -7  -3  -3 1187.96   54.66
  -7  -3  -3 1200.41   54.51
  -7  -3  -3 1183.24   57.50
  -7  -3  -2  696.28   30.82
  -7  -3  -2  661.19   32.29
  -7  -3  -2  618.42   33.85
  -7  -3  -2  686.78   33.55
  -7  -3  -2  659.61   36.86
  -7  -3  -1   35.99    6.03
  -7  -3  -1   38.97    6.91
  -7  -3  -1   45.51    8.10
  -7  -3  -1   43.77    8.75
  -7  -3  -1   55.37    7.22
  -7  -3   0 2499.62  102.34
  -7  -3   0 2284.03   96.28
  -7  -3   0 2473.44  101.77
  -7  -3   0 2347.18   94.75
  -7  -3   0 2441.18   94.41
  -7  -3   1  603.20   33.56
  -7  -3   1  507.16   29.23
  -7  -3   1  587.04   33.76
  -7  -3   1  539.83   28.47
  -7  -3   1  557.85   26.62
  -7  -3   2  156.95   15.68
  -7  -3   2  170.38   14.64
  -7  -3   2  160.27   16.12
  -7  -3   2  148.60   13.12
  -7  -3   2  165.33   11.12
  -7  -3   3 1145.15   54.54
  -7  -3   3 1262.12   58.70
  -7  -3   3 1264.29   59.83
  -7  -3   3 1225.64   56.09
  -7  -3   4  803.76   42.77
  -7  -3   4  907.65   42.84
  -7  -3   4  789.51   44.74
  -7  -3   5   -1.27    5.48
  -7  -3   5    1.51    3.47
  -7  -3   5    6.22    5.89
  -7  -3   6 1383.15   62.81
  -7  -3   6 1310.95   54.46
  -7  -3   6 1335.41   65.00
  -7  -3   7  449.98   29.34
  -7  -3   7  403.18   29.70
  -7  -3   7  430.27   22.43
  -7  -3   8   64.39    8.16
  -7  -3   8   81.64   13.94
  -7  -3   9  356.58   27.54
  -7  -3   9  381.02   22.57
  -7  -3   9  410.06   30.05
  -7  -3  10   60.45   14.36
  -7  -3  10   77.20   10.10
  -7  -3  10   63.11   12.49
  -7  -3  10   70.51   13.14
  -7  -3  11   10.62    9.77
  -7  -3  11   11.35    9.38
  -7  -3  11   34.97   12.09
  -7  -3  12  684.16   43.63
  -7  -3  13  256.15   25.83
  -7  -3  14   83.01   17.50
  -7  -3  15  319.45   31.12
  -7  -2 -16  155.67   23.97
  -7  -2 -16  169.39   23.51
  -7  -2 -15  198.00   24.73
  -7  -2 -15  194.74   23.81
  -7  -2 -14   30.53   12.94
  -7  -2 -14   64.26   16.15
  -7  -2 -14   51.21   11.84
  -7  -2 -13  728.32   46.71
  -7  -2 -13  815.31   42.11
  -7  -2 -13  734.87   48.04
  -7  -2 -12   78.23   16.23
  -7  -2 -12   67.57   13.99
  -7  -2 -12   94.00   12.74
  -7  -2 -12   67.15   11.48
  -7  -2 -12   65.22   12.98
  -7  -2 -11   71.21   11.91
  -7  -2 -11   51.44   11.21
  -7  -2 -11   63.91   10.13
  -7  -2 -11   54.69   12.18
  -7  -2 -11   57.77   13.39
  -7  -2 -11   82.63   11.34
  -7  -2 -10  349.24   24.40
  -7  -2 -10  327.16   24.47
  -7  -2 -10  323.58   20.80
  -7  -2 -10  363.38   22.24
  -7  -2 -10  335.44   27.64
  -7  -2 -10  268.02   24.46
  -7  -2  -9  583.13   36.53
  -7  -2  -9  640.81   33.72
  -7  -2  -9  569.79   35.39
  -7  -2  -9  594.74   28.36
  -7  -2  -9  553.49   29.05
  -7  -2  -9  521.71   21.98
  -7  -2  -8   19.53    8.59
  -7  -2  -8   14.05    6.89
  -7  -2  -8    1.65    7.12
  -7  -2  -8    9.74    4.20
  -7  -2  -8    7.91    3.14
  -7  -2  -8   11.66    5.24
  -7  -2  -8    1.51    6.94
  -7  -2  -7 1367.78   66.58
  -7  -2  -7 1433.11   63.31
  -7  -2  -7 1472.70   66.50
  -7  -2  -7 1369.45   67.22
  -7  -2  -7 1407.64   55.93
  -7  -2  -7 1460.23   57.70
  -7  -2  -7 1359.02   55.73
  -7  -2  -6  390.64   26.40
  -7  -2  -6  413.50   20.49
  -7  -2  -6  362.89   23.55
  -7  -2  -6  399.55   27.54
  -7  -2  -6  355.33   25.13
  -7  -2  -6  386.88   17.00
  -7  -2  -6  351.54   18.96
  -7  -2  -6  373.18   18.52
  -7  -2  -5  108.42   12.76
  -7  -2  -5  127.65    9.87
  -7  -2  -5  114.92    9.56
  -7  -2  -5  153.07   15.64
  -7  -2  -5  120.76    7.49
  -7  -2  -5  135.64   14.09
  -7  -2  -4  705.84   32.90
  -7  -2  -4  688.70   37.85
  -7  -2  -4  733.85   38.26
  -7  -2  -4  744.30   32.50
  -7  -2  -4  647.46   38.45
  -7  -2  -3  443.92   23.11
  -7  -2  -3  408.86   25.75
  -7  -2  -3  396.99   25.01
  -7  -2  -3  425.91   21.80
  -7  -2  -3  418.05   27.39
  -7  -2  -2  164.78   12.78
  -7  -2  -2  145.81   14.28
  -7  -2  -2  151.47   11.71
  -7  -2  -2  166.91   13.90
  -7  -2  -2  155.59   15.59
  -7  -2  -1 1776.68   70.66
  -7  -2  -1 1604.40   76.25
  -7  -2  -1 1724.06   72.03
  -7  -2  -1 1715.13   71.59
  -7  -2   0  516.86   27.09
  -7  -2   0  549.33   32.50
  -7  -2   0  535.77   27.45
  -7  -2   0  505.57   27.92
  -7  -2   1  575.86   30.79
  -7  -2   1  579.97   29.58
  -7  -2   1  526.10   33.41
  -7  -2   2 1163.98   53.90
  -7  -2   2 1145.57   52.95
  -7  -2   2 1267.77   59.36
  -7  -2   3  622.55   33.64
  -7  -2   3  618.09   33.22
  -7  -2   3  612.28   36.76
  -7  -2   4  254.68   19.22
  -7  -2   4  231.78   19.02
  -7  -2   4  264.67   21.85
  -7  -2   5 1331.68   62.57
  -7  -2   5 1386.72   66.55
  -7  -2   5 1385.88   63.62
  -7  -2   6  624.46   37.60
  -7  -2   6  624.44   35.37
  -7  -2   6  593.20   29.39
  -7  -2   7  138.51   12.16
  -7  -2   7  170.20   17.25
  -7  -2   7  144.30   16.94
  -7  -2   8  941.50   43.93
  -7  -2   8  943.60   49.95
  -7  -2   8  999.52   53.01
  -7  -2   9  111.72   15.27
  -7  -2   9  135.59   13.17
  -7  -2  10   82.86   14.25
  -7  -2  10   67.91   13.00
  -7  -2  10   73.03   10.55
  -7  -2  11  422.98   30.49
  -7  -2  11  359.08   28.05
  -7  -2  11  321.54   28.22
  -7  -2  11  363.56   24.69
  -7  -2  12  250.57   24.63
  -7  -2  13  164.70   21.87
  -7  -2  14  364.36   31.55
  -7  -2  15   57.58   16.24
  -7  -1 -16  117.42   21.17
  -7  -1 -16  126.73   22.31
  -7  -1 -15   48.08   12.68
  -7  -1 -15   31.35   14.46
  -7  -1 -15   71.94   16.94
  -7  -1 -14  538.96   33.45
  -7  -1 -14  499.89   39.18
  -7  -1 -14  444.16   36.38
  -7  -1 -13  252.80   21.68
  -7  -1 -13  239.09   21.50
  -7  -1 -13  238.02   25.43
  -7  -1 -13  261.38   26.18
  -7  -1 -12  172.12   16.42
  -7  -1 -12  152.74   16.41
  -7  -1 -12  154.90   20.47
  -7  -1 -12  161.56   20.45
  -7  -1 -11  178.32   20.43
  -7  -1 -11  169.27   15.71
  -7  -1 -11  172.70   17.89
  -7  -1 -11  168.64   16.28
  -7  -1 -11  158.49   19.59
  -7  -1 -10  401.63   30.50
  -7  -1 -10  373.71   28.98
  -7  -1 -10  353.73   22.77
  -7  -1 -10  429.30   27.38
  -7  -1 -10  361.31   16.74
  -7  -1 -10  363.00   23.95
  -7  -1  -9  193.19   19.81
  -7  -1  -9  181.63   18.80
  -7  -1  -9  156.53   12.89
  -7  -1  -9  164.60   16.25
  -7  -1  -9  130.60    9.14
  -7  -1  -9  134.94   13.06
  -7  -1  -8  820.89   47.38
  -7  -1  -8  899.55   39.78
  -7  -1  -8  928.29   45.36
  -7  -1  -8  867.92   48.76
  -7  -1  -8  876.20   37.55
  -7  -1  -8  926.93   41.66
  -7  -1  -7  208.39   19.95
  -7  -1  -7  284.07   19.59
  -7  -1  -7  238.41   13.96
  -7  -1  -7  225.28   20.53
  -7  -1  -7  219.32   15.08
  -7  -1  -7  230.64   13.94
  -7  -1  -6  283.75   22.50
  -7  -1  -6  264.88   22.54
  -7  -1  -6  288.85   20.25
  -7  -1  -6  306.72   17.82
  -7  -1  -6  290.67   14.62
  -7  -1  -6  279.93   22.78
  -7  -1  -6  299.78   16.60
  -7  -1  -6  285.82   16.57
  -7  -1  -5  642.45   38.59
  -7  -1  -5  752.49   40.74
  -7  -1  -5  727.84   33.44
  -7  -1  -5  714.59   28.42
  -7  -1  -5  716.62   39.27
  -7  -1  -5  732.80   33.23
  -7  -1  -4  770.48   35.60
  -7  -1  -4  807.88   42.07
  -7  -1  -4  764.66   42.05
  -7  -1  -4  770.54   40.95
  -7  -1  -4  776.93   35.95
  -7  -1  -3    1.55    4.05
  -7  -1  -3   11.42    4.65
  -7  -1  -3   11.84    6.63
  -7  -1  -3    2.85    5.24
  -7  -1  -3    3.56    5.46
  -7  -1  -3   13.65    2.48
  -7  -1  -2 1001.02   45.81
  -7  -1  -2  944.68   44.72
  -7  -1  -2  918.64   49.35
  -7  -1  -2  973.32   50.94
  -7  -1  -2 1026.80   48.49
  -7  -1  -2 1083.26   39.68
  -7  -1  -1  531.00   27.35
  -7  -1  -1  494.75   28.89
  -7  -1  -1  506.04   31.72
  -7  -1  -1  521.06   27.87
  -7  -1  -1  534.48   22.26
  -7  -1   0   90.13   12.92
  -7  -1   0   69.77    9.35
  -7  -1   0  103.83   10.51
  -7  -1   0   94.39    6.87
  -7  -1   1  546.05   32.79
  -7  -1   1  475.07   27.07
  -7  -1   1  486.27   27.73
  -7  -1   1  499.15   23.32
  -7  -1   2  284.89   22.66
  -7  -1   2  235.75   18.56
  -7  -1   2  260.12   19.16
  -7  -1   3   42.57    8.88
  -7  -1   3   33.31    9.07
  -7  -1   3   35.24    8.12
  -7  -1   3   41.89    8.02
  -7  -1   3   30.70    5.99
  -7  -1   4  715.59   38.72
  -7  -1   4  683.20   40.92
  -7  -1   4  688.54   37.46
  -7  -1   4  751.94   35.71
  -7  -1   4  725.41   38.51
  -7  -1   5  127.76   15.60
  -7  -1   5  112.47   13.33
  -7  -1   5  138.06   14.26
  -7  -1   5  110.49   12.16
  -7  -1   5  108.59   13.46
  -7  -1   6   57.59   10.19
  -7  -1   6   57.23   10.36
  -7  -1   6   51.32   11.07
  -7  -1   6   57.32   11.31
  -7  -1   7  529.35   35.59
  -7  -1   7  554.54   35.12
  -7  -1   7  573.68   29.97
  -7  -1   7  581.65   34.14
  -7  -1   8  117.22   12.39
  -7  -1   8  113.76   16.54
  -7  -1   9  141.22   17.07
  -7  -1   9  127.96   13.45
  -7  -1   9  118.41   15.49
  -7  -1  10  512.41   33.02
  -7  -1  10  452.34   31.53
  -7  -1  10  438.07   28.01
  -7  -1  11  434.68   31.14
  -7  -1  11  374.39   29.36
  -7  -1  11  404.42   27.29
  -7  -1  12  218.01   22.72
  -7  -1  12  214.08   19.91
  -7  -1  13  690.48   44.33
  -7  -1  14   25.40   13.50
  -7  -1  15   46.96   15.33
  -7   0 -16   49.76   16.34
  -7   0 -16   39.61   15.42
  -7   0 -15  499.39   33.60
  -7   0 -15  401.98   36.72
  -7   0 -15  434.25   38.29
  -7   0 -14  173.71   18.87
  -7   0 -14  162.48   22.26
  -7   0 -14  107.71   19.84
  -7   0 -13  196.16   19.15
  -7   0 -13  220.10   24.84
  -7   0 -13  185.80   23.75
  -7   0 -13  237.00   21.47
  -7   0 -12  389.20   32.05
  -7   0 -12  406.59   32.77
  -7   0 -12  359.37   26.71
  -7   0 -11   87.86   16.01
  -7   0 -11  121.11   17.94
  -7   0 -11  121.84    8.66
  -7   0 -11   92.85   13.34
  -7   0 -11  115.63   15.33
  -7   0 -10   37.01   12.85
  -7   0 -10   46.63   11.86
  -7   0 -10   41.93    9.63
  -7   0 -10   32.12    9.87
  -7   0  -9  626.23   39.53
  -7   0  -9  602.88   39.46
  -7   0  -9  596.91   33.17
  -7   0  -9  650.28   36.03
  -7   0  -8   59.33   12.88
  -7   0  -8   26.32    9.38
  -7   0  -8   48.49    9.87
  -7   0  -7  209.73   20.63
  -7   0  -7  231.54   20.82
  -7   0  -7  224.01   18.29
  -7   0  -6  473.62   31.05
  -7   0  -6  412.83   30.04
  -7   0  -6  488.17   27.89
  -7   0  -5  216.32   19.85
  -7   0  -5  252.92   21.34
  -7   0  -5  253.89   16.63
  -7   0  -5  272.93   19.18
  -7   0  -4   87.17    5.37
  -7   0  -4   87.71    9.39
  -7   0  -4   77.08   11.66
  -7   0  -4  102.87   13.09
  -7   0  -3 1024.52   38.71
  -7   0  -3  874.57   50.30
  -7   0  -3 1050.70   45.73
  -7   0  -3 1009.71   51.39
  -7   0  -3 1047.59   50.44
  -7   0  -2  601.80   31.37
  -7   0  -2  619.33   26.64
  -7   0  -2  629.90   24.54
  -7   0  -2  644.06   31.42
  -7   0  -2  547.72   34.69
  -7   0  -2  623.64   34.61
  -7   0  -2  592.18   36.08
  -7   0  -1  782.73   33.52
  -7   0  -1  820.82   38.90
  -7   0  -1  846.78   44.65
  -7   0  -1  776.70   37.97
  -7   0   0 1717.04   71.69
  -7   0   0 1658.48   65.98
  -7   0   0 1681.13   76.89
  -7   0   0 1648.39   70.65
  -7   0   1  506.93   29.10
  -7   0   1  513.13   32.23
  -7   0   1  439.78   26.45
  -7   0   1  457.04   23.08
  -7   0   1  469.33   27.09
  -7   0   2  294.69   21.66
  -7   0   2  304.82   24.07
  -7   0   2  315.25   21.16
  -7   0   2  296.87   17.63
  -7   0   2  277.08   20.15
  -7   0   3 1261.97   57.61
  -7   0   3 1298.47   61.52
  -7   0   3 1229.40   56.82
  -7   0   3 1151.45   52.61
  -7   0   3 1195.86   56.34
  -7   0   4 1115.15   52.36
  -7   0   4 1111.53   56.37
  -7   0   4 1052.95   51.93
  -7   0   4 1046.13   48.91
  -7   0   4 1026.52   51.03
  -7   0   5  341.90   24.30
  -7   0   5  364.51   27.57
  -7   0   5  345.17   25.27
  -7   0   5  395.01   23.85
  -7   0   5  347.04   24.55
  -7   0   6 1222.97   56.26
  -7   0   6 1224.55   60.24
  -7   0   6 1105.21   57.06
  -7   0   6 1137.17   54.77
  -7   0   6 1077.72   54.95
  -7   0   7  164.41   17.90
  -7   0   7  151.00   17.93
  -7   0   7  161.99   16.43
  -7   0   7  182.46   17.26
  -7   0   8  336.23   27.40
  -7   0   8  321.16   25.55
  -7   0   8  375.37   26.95
  -7   0   8  374.23   26.25
  -7   0   8  375.59   23.85
  -7   0   9  501.60   33.33
  -7   0   9  559.01   33.90
  -7   0   9  500.83   30.42
  -7   0  10  170.09   18.52
  -7   0  10  169.40   16.92
  -7   0  10  150.71   17.77
  -7   0  11  149.63   16.47
  -7   0  11  147.47   18.76
  -7   0  11  156.75   18.77
  -7   0  12  725.50   42.32
  -7   0  12  766.05   45.11
  -7   0  13   40.67   13.39
  -7   0  14  131.48   19.64
  -7   0  15  232.21   26.03
  -7   1 -16  184.12   28.49
  -7   1 -16  222.76   28.51
  -7   1 -15   56.87   18.49
  -7   1 -15  102.27   20.20
  -7   1 -14  405.71   35.27
  -7   1 -14  352.78   33.38
  -7   1 -13  508.63   38.84
  -7   1 -13  456.48   32.46
  -7   1 -13  492.08   37.95
  -7   1 -12   28.24   12.65
  -7   1 -12   26.44    9.85
  -7   1 -12   41.12   13.80
  -7   1 -11  191.45   18.83
  -7   1 -11  159.95   18.10
  -7   1 -11  147.81   20.88
  -7   1 -11  164.90   17.35
  -7   1 -11  139.37   19.34
  -7   1 -10  748.05   48.26
  -7   1 -10  726.72   48.09
  -7   1 -10  916.74   45.50
  -7   1 -10  881.73   45.54
  -7   1  -9   21.21    9.31
  -7   1  -9   15.79    9.28
  -7   1  -9   27.85   10.02
  -7   1  -9   34.21   11.27
  -7   1  -9   17.66    8.59
  -7   1  -8  524.09   36.45
  -7   1  -8  538.68   35.44
  -7   1  -8  549.39   37.41
  -7   1  -8  645.53   34.41
  -7   1  -7  927.74   53.13
  -7   1  -7 1009.99   52.62
  -7   1  -7 1032.89   54.85
  -7   1  -7 1050.01   49.70
  -7   1  -6   18.96    8.83
  -7   1  -6   17.17    7.74
  -7   1  -6   12.73    7.38
  -7   1  -6   11.83    7.93
  -7   1  -5  280.65   18.51
  -7   1  -5  302.56   24.31
  -7   1  -5  258.76   22.35
  -7   1  -4  574.32   29.72
  -7   1  -4  593.60   34.87
  -7   1  -4  564.00   35.45
  -7   1  -4  565.38   24.59
  -7   1  -3  107.37    6.92
  -7   1  -3  138.77   11.89
  -7   1  -3  112.09   13.37
  -7   1  -2  333.62   16.49
  -7   1  -2  379.98   22.09
  -7   1  -2  372.64   18.50
  -7   1  -1  749.54   31.75
  -7   1  -1  760.17   33.19
  -7   1  -1  739.06   37.38
  -7   1   0    6.82    3.02
  -7   1   0    6.39    7.34
  -7   1   0   15.36    4.46
  -7   1   0   15.21    6.46
  -7   1   1  504.48   24.42
  -7   1   1  507.85   28.77
  -7   1   1  491.74   25.28
  -7   1   1  574.40   34.50
  -7   1   1  470.65   28.29
  -7   1   2  653.01   40.48
  -7   1   2  691.51   36.58
  -7   1   2  702.72   33.53
  -7   1   2  724.77   36.80
  -7   1   2  662.39   36.66
  -7   1   3  665.79   40.15
  -7   1   3  658.01   36.07
  -7   1   3  630.67   34.90
  -7   1   3  605.05   32.23
  -7   1   3  687.36   36.02
  -7   1   4  549.96   31.90
  -7   1   4  551.73   35.35
  -7   1   4  522.00   32.07
  -7   1   4  527.40   29.57
  -7   1   4  532.57   31.28
  -7   1   5 1212.76   57.52
  -7   1   5 1309.41   63.17
  -7   1   5 1165.92   56.05
  -7   1   5 1157.81   58.66
  -7   1   5 1290.93   58.63
  -7   1   6   48.92   11.05
  -7   1   6   41.98    9.06
  -7   1   6   58.61   11.99
  -7   1   6   28.90    8.49
  -7   1   7  105.39   15.53
  -7   1   7  112.61   16.19
  -7   1   7  143.96   15.25
  -7   1   7  125.66   15.05
  -7   1   8  870.32   51.83
  -7   1   8  985.54   50.93
  -7   1   8  969.88   48.26
  -7   1   8  995.87   50.14
  -7   1   8 1050.70   52.50
  -7   1   9   83.42   14.58
  -7   1   9  119.38   14.34
  -7   1   9  113.18   16.00
  -7   1   9  104.41   15.20
  -7   1   9  134.30   15.65
  -7   1  10  199.28   19.16
  -7   1  10  227.77   22.85
  -7   1  10  173.92   19.15
  -7   1  10  176.67   19.03
  -7   1  11  835.98   46.51
  -7   1  11  854.01   47.92
  -7   1  11  885.12   49.07
  -7   1  12   19.89   10.36
  -7   1  12   26.60   11.66
  -7   1  13  298.53   26.65
  -7   1  14  265.30   26.31
  -7   1  15   12.65   13.84
  -7   2 -16   51.37   18.63
  -7   2 -15  144.93   23.47
  -7   2 -14  476.01   38.64
  -7   2 -14  391.63   36.77
  -7   2 -13   27.61   13.88
  -7   2 -13   39.49   12.72
  -7   2 -13   28.24   13.39
  -7   2 -12  141.60   20.95
  -7   2 -12   90.86   17.64
  -7   2 -11  581.71   41.45
  -7   2 -11  607.52   36.74
  -7   2 -11  574.72   41.74
  -7   2 -10   15.33    9.44
  -7   2 -10    8.50    8.92
  -7   2 -10    4.46    9.83
  -7   2  -9  381.79   30.30
  -7   2  -9  290.96   25.61
  -7   2  -9  332.06   24.39
  -7   2  -9  365.05   30.35
  -7   2  -8  923.11   52.08
  -7   2  -8  878.13   48.42
  -7   2  -8  839.75   50.53
  -7   2  -7   -1.62    6.98
  -7   2  -7    3.84    7.27
  -7   2  -7    3.82    7.84
  -7   2  -6  485.96   31.49
  -7   2  -6  490.60   33.86
  -7   2  -6  440.03   32.08
  -7   2  -5  841.07   49.16
  -7   2  -5  985.19   43.62
  -7   2  -5  856.40   48.58
  -7   2  -5  841.86   46.94
  -7   2  -4   54.20   10.27
  -7   2  -4   53.99    8.61
  -7   2  -4   57.88    6.21
  -7   2  -4   61.91   11.29
  -7   2  -4   66.11   12.35
  -7   2  -3  404.92   19.60
  -7   2  -3  402.65   28.12
  -7   2  -3  429.78   28.68
  -7   2  -3  398.95   23.89
  -7   2  -3  356.31   27.95
  -7   2  -2 1068.07   47.77
  -7   2  -2 1017.25   41.92
  -7   2  -1   43.36    6.48
  -7   2  -1   43.75    5.79
  -7   2  -1   30.38    7.41
  -7   2   0  452.69   23.14
  -7   2   0  419.64   21.46
  -7   2   0  398.72   25.41
  -7   2   1  372.04   21.90
  -7   2   1  403.91   21.53
  -7   2   1  424.91   25.82
  -7   2   2   73.07    9.23
  -7   2   2   61.68    8.35
  -7   2   2   60.62   10.43
  -7   2   3  192.70   14.99
  -7   2   3  199.94   15.88
  -7   2   3  225.95   18.06
  -7   2   3  199.78   16.97
  -7   2   4  482.24   33.66
  -7   2   4  522.40   29.39
  -7   2   4  507.38   30.45
  -7   2   4  478.95   29.38
  -7   2   4  495.26   31.20
  -7   2   5  100.13   12.74
  -7   2   5  112.31   15.64
  -7   2   5  108.06   12.90
  -7   2   5   89.40   12.83
  -7   2   5   92.78   13.66
  -7   2   6   84.78   13.56
  -7   2   6   99.18   12.65
  -7   2   6   87.47   11.93
  -7   2   6  102.79   15.60
  -7   2   7  489.30   35.54
  -7   2   7  465.98   32.96
  -7   2   7  513.36   30.68
  -7   2   7  483.12   31.61
  -7   2   8   53.49   12.28
  -7   2   8   30.47    9.58
  -7   2   8   53.39   11.62
  -7   2   9  178.13   20.87
  -7   2   9  176.11   18.86
  -7   2   9  190.15   18.26
  -7   2   9  158.21   17.05
  -7   2   9  181.14   20.18
  -7   2  10  644.04   42.95
  -7   2  10  613.45   38.58
  -7   2  10  664.10   38.86
  -7   2  10  696.86   42.99
  -7   2  10  610.23   37.71
  -7   2  11   71.80   14.36
  -7   2  11   79.53   14.11
  -7   2  11   58.04   15.26
  -7   2  11   79.34   13.48
  -7   2  12  369.42   28.63
  -7   2  12  334.89   27.47
  -7   2  13  314.91   27.62
  -7   2  14   21.24   12.69
  -7   2  15  134.48   20.22
  -7   3 -15  456.18   40.00
  -7   3 -14   -5.48   13.55
  -7   3 -13  223.75   26.72
  -7   3 -12  325.79   30.25
  -7   3 -12  256.69   28.63
  -7   3 -11   86.27   14.33
  -7   3 -11   87.06   17.49
  -7   3 -11   91.14   16.77
  -7   3 -10  245.12   20.97
  -7   3 -10  226.84   24.47
  -7   3 -10  174.03   22.97
  -7   3  -9  495.40   34.23
  -7   3  -9  500.20   36.95
  -7   3  -9  506.55   37.35
  -7   3  -9  542.19   32.28
  -7   3  -9  494.39   32.38
  -7   3  -8   -2.13    8.96
  -7   3  -8   13.42    9.25
  -7   3  -8    4.28    9.43
  -7   3  -8    2.72    8.75
  -7   3  -7  483.00   35.53
  -7   3  -7  442.76   32.03
  -7   3  -7  553.40   36.92
  -7   3  -7  556.96   31.94
  -7   3  -6  207.57   21.56
  -7   3  -6  247.38   19.54
  -7   3  -6  238.32   18.24
  -7   3  -6  224.61   20.58
  -7   3  -6  199.83   21.37
  -7   3  -5   84.22   13.74
  -7   3  -5   75.41   11.07
  -7   3  -5   85.08   12.87
  -7   3  -5   49.93   11.30
  -7   3  -5   69.42   10.48
  -7   3  -4  542.86   37.65
  -7   3  -4  621.85   28.48
  -7   3  -4  664.02   33.50
  -7   3  -4  521.56   34.85
  -7   3  -4  605.19   38.06
  -7   3  -3  775.01   38.68
  -7   3  -3  705.09   43.79
  -7   3  -3  784.49   33.95
  -7   3  -3  685.93   41.48
  -7   3  -2   37.53    8.92
  -7   3  -2   43.84   10.08
  -7   3  -2   37.93   10.17
  -7   3  -2   28.84    5.54
  -7   3  -1 1762.03   72.13
  -7   3  -1 1847.31   83.17
  -7   3  -1 1809.18   74.10
  -7   3  -1 1829.51   77.85
  -7   3   0  658.84   31.57
  -7   3   0  729.50   41.51
  -7   3   0  638.26   32.53
  -7   3   0  658.94   35.89
  -7   3   1   23.33    5.61
  -7   3   1   23.81    6.89
  -7   3   1   33.48   10.65
  -7   3   2  660.04   35.62
  -7   3   2  736.31   35.28
  -7   3   2  754.26   39.59
  -7   3   3  994.00   49.31
  -7   3   3  947.19   44.74
  -7   3   3  991.78   46.43
  -7   3   3  891.14   45.14
  -7   3   4   19.29    7.85
  -7   3   4   13.20    7.59
  -7   3   4   15.17    7.29
  -7   3   4   20.45    8.06
  -7   3   4    7.52    6.34
  -7   3   5  594.47   36.41
  -7   3   5  587.12   34.61
  -7   3   5  562.59   33.59
  -7   3   5  572.17   32.76
  -7   3   6  574.93   36.60
  -7   3   6  594.99   33.46
  -7   3   6  561.09   34.44
  -7   3   7    9.04    9.54
  -7   3   7    2.06    8.86
  -7   3   7   11.71    7.37
  -7   3   7   -9.56    9.37
  -7   3   7   -4.47    8.65
  -7   3   8  385.88   31.39
  -7   3   8  419.45   29.45
  -7   3   8  460.02   28.45
  -7   3   8  389.05   29.76
  -7   3   9  405.72   32.73
  -7   3   9  471.08   31.11
  -7   3   9  449.24   32.88
  -7   3   9  443.76   30.90
  -7   3   9  443.23   29.27
  -7   3  10    8.38    9.26
  -7   3  10   22.57   11.79
  -7   3  10   20.38   10.71
  -7   3  10   22.32    9.59
  -7   3  11  398.77   31.07
  -7   3  11  481.69   31.93
  -7   3  11  421.33   34.67
  -7   3  12  253.38   23.33
  -7   3  12  268.94   27.76
  -7   3  13   -3.53   10.12
  -7   3  13   15.31   14.26
  -7   3  14  225.86   23.22
  -7   3  15  280.44   26.78
  -7   4 -15    2.97   13.89
  -7   4 -15   -6.03   15.42
  -7   4 -14  471.15   40.70
  -7   4 -13  250.10   28.97
  -7   4 -12   34.42   15.24
  -7   4 -11  421.19   35.98
  -7   4 -11  411.76   36.21
  -7   4 -10  767.85   49.09
  -7   4 -10  735.33   41.02
  -7   4 -10  662.56   46.71
  -7   4  -9   40.50   10.27
  -7   4  -9   51.49   14.97
  -7   4  -9   43.00   11.82
  -7   4  -9   26.09   11.63
  -7   4  -9   56.29   11.88
  -7   4  -8  495.79   37.79
  -7   4  -8  538.97   34.40
  -7   4  -8  568.26   33.27
  -7   4  -7  358.26   30.72
  -7   4  -7  332.45   26.37
  -7   4  -7  317.22   28.93
  -7   4  -7  409.08   26.47
  -7   4  -6   50.40   12.85
  -7   4  -6   30.44    9.16
  -7   4  -6   24.94    9.82
  -7   4  -6   49.48   10.50
  -7   4  -6   29.27    8.48
  -7   4  -5  425.36   33.34
  -7   4  -5  494.93   29.43
  -7   4  -5  510.05   29.75
  -7   4  -5  408.75   30.03
  -7   4  -4  455.06   34.80
  -7   4  -4  601.91   28.14
  -7   4  -4  565.36   31.82
  -7   4  -4  527.00   36.44
  -7   4  -4  510.93   33.79
  -7   4  -3   -1.18    6.04
  -7   4  -3    9.75    7.81
  -7   4  -3    5.69    4.58
  -7   4  -3   14.65    7.77
  -7   4  -2 1089.89   52.07
  -7   4  -2 1030.75   55.13
  -7   4  -2 1027.49   57.41
  -7   4  -2 1118.63   47.49
  -7   4  -1  365.61   20.63
  -7   4  -1  332.05   26.57
  -7   4  -1  324.46   21.42
  -7   4  -1  398.63   25.37
  -7   4   0   98.86   10.13
  -7   4   0   90.27   14.28
  -7   4   0   92.95   10.80
  -7   4   0   80.48   11.67
  -7   4   1  628.08   32.59
  -7   4   1  639.87   40.33
  -7   4   1  651.09   34.39
  -7   4   1  700.65   37.62
  -7   4   2  722.50   36.71
  -7   4   2  691.42   42.96
  -7   4   2  739.69   37.88
  -7   4   2  747.37   40.68
  -7   4   3   11.66    6.75
  -7   4   3    7.61    8.38
  -7   4   3    3.58    6.11
  -7   4   3    5.93    6.94
  -7   4   4 1061.94   56.30
  -7   4   4 1024.52   58.74
  -7   4   4 1126.76   52.33
  -7   4   4 1175.05   54.94
  -7   4   4 1215.88   54.09
  -7   4   5  320.46   25.47
  -7   4   5  322.71   21.82
  -7   4   5  299.95   23.28
  -7   4   5  292.28   22.34
  -7   4   6   30.10   11.19
  -7   4   6   28.93    8.42
  -7   4   6   27.64    9.51
  -7   4   6   24.81    9.36
  -7   4   7  298.19   25.97
  -7   4   7  322.21   22.89
  -7   4   7  327.13   25.82
  -7   4   7  321.69   24.95
  -7   4   8  600.21   39.18
  -7   4   8  472.02   33.20
  -7   4   8  502.23   35.44
  -7   4   8  577.78   32.89
  -7   4   9   61.34   12.83
  -7   4   9   70.79   14.08
  -7   4   9   41.27   12.82
  -7   4   9   66.09   12.19
  -7   4  10  411.10   31.30
  -7   4  10  405.17   32.80
  -7   4  10  421.71   28.79
  -7   4  11  216.84   25.67
  -7   4  11  218.23   20.94
  -7   4  12   31.88   13.76
  -7   4  12   37.08   12.00
  -7   4  13  301.09   31.27
  -7   4  13  297.89   25.90
  -7   4  14   94.90   20.67
  -7   4  14  106.62   17.63
  -7   5 -14  151.48   24.44
  -7   5 -14  121.72   23.89
  -7   5 -13   -5.73   14.41
  -7   5 -12  149.02   22.88
  -7   5 -11  528.49   41.24
  -7   5 -10   69.24   13.47
  -7   5 -10   63.94   16.62
  -7   5  -9  325.03   27.34
  -7   5  -9  337.48   32.01
  -7   5  -9  354.81   32.66
  -7   5  -8  306.10   28.24
  -7   5  -8  244.38   22.63
  -7   5  -8  245.95   26.32
  -7   5  -8  319.42   24.05
  -7   5  -7    4.58    9.86
  -7   5  -7    1.62    7.61
  -7   5  -7   -2.32    8.25
  -7   5  -7   -4.12    7.68
  -7   5  -6  414.78   34.24
  -7   5  -6  415.41   30.46
  -7   5  -6  489.83   36.52
  -7   5  -6  535.24   31.14
  -7   5  -6  549.19   31.68
  -7   5  -5  700.19   45.20
  -7   5  -5  765.82   39.48
  -7   5  -5  737.67   39.41
  -7   5  -5  630.42   39.74
  -7   5  -5  724.61   45.55
  -7   5  -4    4.86    7.29
  -7   5  -4    6.42    7.37
  -7   5  -4    7.64    5.84
  -7   5  -4   12.60    9.05
  -7   5  -3  615.38   33.45
  -7   5  -3  476.63   36.02
  -7   5  -3  567.41   28.73
  -7   5  -3  454.30   32.72
  -7   5  -2  727.44   39.53
  -7   5  -2  749.19   42.72
  -7   5  -2  752.36   35.44
  -7   5  -1  116.91   14.14
  -7   5  -1  122.66   16.41
  -7   5  -1  145.39   12.95
  -7   5  -1  121.80   16.95
  -7   5  -1  151.47   14.19
  -7   5   0  337.50   21.74
  -7   5   0  353.82   27.66
  -7   5   0  354.16   25.14
  -7   5   0  360.50   23.58
  -7   5   1  282.86   19.62
  -7   5   1  296.02   25.49
  -7   5   1  292.22   22.62
  -7   5   1  282.85   20.85
  -7   5   2   19.32    6.89
  -7   5   2   17.40    9.27
  -7   5   2   29.97   10.43
  -7   5   2   40.77    9.12
  -7   5   3  865.97   44.16
  -7   5   3  887.14   51.42
  -7   5   3  884.08   48.10
  -7   5   3  926.76   46.29
  -7   5   4  134.71   14.88
  -7   5   4  156.25   19.34
  -7   5   4  171.86   18.60
  -7   5   4  158.64   16.72
  -7   5   5  371.33   28.11
  -7   5   5  355.20   29.58
  -7   5   5  278.65   22.94
  -7   5   5  327.15   21.90
  -7   5   5  322.92   25.00
  -7   5   6  582.64   37.87
  -7   5   6  526.88   38.22
  -7   5   6  527.77   33.79
  -7   5   6  531.01   30.81
  -7   5   6  586.88   36.02
  -7   5   7  291.09   26.64
  -7   5   7  265.20   23.29
  -7   5   7  274.51   23.65
  -7   5   7  292.93   25.45
  -7   5   7  338.63   29.52
  -7   5   7  298.67   21.18
  -7   5   8    9.26   11.05
  -7   5   8    2.51    7.38
  -7   5   8    4.95    8.96
  -7   5   8  -11.43   10.78
  -7   5   9  476.25   30.34
  -7   5   9  499.94   36.07
  -7   5  10  161.46   17.21
  -7   5  10  178.31   21.95
  -7   5  11   70.62   12.89
  -7   5  11   56.66   15.81
  -7   5  12  198.85   20.44
  -7   5  12  189.42   25.32
  -7   5  13  138.10   18.62
  -7   5  13  140.30   22.86
  -7   5  14    3.47   10.94
  -7   5  14   25.78   16.43
  -7   6 -13   95.44   20.68
  -7   6 -12  217.12   27.88
  -7   6 -10  301.75   24.29
  -7   6  -9   85.77   14.90
  -7   6  -8   26.79   10.33
  -7   6  -8   -2.57   11.34
  -7   6  -8   11.52    9.08
  -7   6  -7  385.30   26.93
  -7   6  -7  424.82   28.31
  -7   6  -7  329.08   30.74
  -7   6  -7  298.16   25.39
  -7   6  -6  351.95   24.88
  -7   6  -6  346.22   25.52
  -7   6  -6  308.37   25.29
  -7   6  -6  311.80   29.63
  -7   6  -5   14.19    8.48
  -7   6  -5   11.22    8.60
  -7   6  -5   21.18    8.82
  -7   6  -5   16.11    7.60
  -7   6  -5   36.66   12.82
  -7   6  -4  623.50   32.24
  -7   6  -4  642.96   36.30
  -7   6  -3  334.62   21.49
  -7   6  -3  309.03   25.53
  -7   6  -3  341.65   25.04
  -7   6  -2   39.71   10.34
  -7   6  -2   56.81   11.39
  -7   6  -2   63.99    9.64
  -7   6  -1  594.28   31.13
  -7   6  -1  525.26   35.83
  -7   6  -1  494.65   32.99
  -7   6  -1  602.14   33.29
  -7   6   0  400.94   25.18
  -7   6   0  434.88   31.67
  -7   6   0  429.68   29.15
  -7   6   0  421.27   27.17
  -7   6   1   16.76    7.36
  -7   6   1   15.53    9.95
  -7   6   1   29.26   10.02
  -7   6   1   15.65    7.70
  -7   6   2  843.43   42.80
  -7   6   2  822.75   49.06
  -7   6   2  816.06   45.82
  -7   6   2  855.79   44.61
  -7   6   3  415.81   27.69
  -7   6   3  475.56   34.38
  -7   6   3  404.17   30.36
  -7   6   3  473.26   30.03
  -7   6   4  253.16   21.56
  -7   6   4  291.44   26.69
  -7   6   4  235.34   21.76
  -7   6   5  490.46   31.60
  -7   6   5  495.47   36.55
  -7   6   5  487.80   34.60
  -7   6   5  479.97   32.57
  -7   6   6  308.63   24.91
  -7   6   6  311.48   25.92
  -7   6   6  297.76   28.10
  -7   6   7   18.73   10.19
  -7   6   7    3.35    8.30
  -7   6   7    8.26    9.25
  -7   6   7   25.84    7.74
  -7   6   7   18.52   11.06
  -7   6   8  626.20   43.55
  -7   6   8  591.19   39.71
  -7   6   8  545.04   32.36
  -7   6   9  307.11   28.28
  -7   6   9  262.97   20.96
  -7   6  10  123.69   20.03
  -7   6  10  127.12   15.56
  -7   6  11  510.47   39.93
  -7   6  11  470.98   31.05
  -7   6  12   41.83   16.33
  -7   6  12   31.07   11.44
  -7   6  13   58.42   17.12
  -7   6  13   72.05   14.58
  -7   7 -13  147.82   25.77
  -7   7 -12    6.24   13.75
  -7   7 -11  356.65   36.13
  -7   7 -10  166.61   25.75
  -7   7  -8  163.71   18.33
  -7   7  -7  263.00   22.75
  -7   7  -7  266.73   22.55
  -7   7  -6    8.32    8.93
  -7   7  -6    7.90    9.06
  -7   7  -6    7.62   12.99
  -7   7  -5  912.62   47.33
  -7   7  -5  865.23   53.20
  -7   7  -5  875.91   42.80
  -7   7  -4  135.23   14.57
  -7   7  -4  120.51   15.90
  -7   7  -3   83.43   14.33
  -7   7  -3   98.96   14.90
  -7   7  -3  111.63   13.17
  -7   7  -2  705.50   42.93
  -7   7  -2  784.57   39.05
  -7   7  -2  715.27   41.75
  -7   7  -1  250.33   19.44
  -7   7  -1  234.88   22.89
  -7   7  -1  235.75   20.55
  -7   7  -1  229.27   21.31
  -7   7   0   71.54   11.15
  -7   7   0   81.80   14.22
  -7   7   0   70.45   12.21
  -7   7   0   67.25   13.16
  -7   7   1  734.65   40.23
  -7   7   1  750.77   46.08
  -7   7   1  784.68   42.36
  -7   7   1  752.75   43.84
  -7   7   2  142.52   15.47
  -7   7   2  113.29   17.60
  -7   7   2  140.00   16.89
  -7   7   2  138.12   17.62
  -7   7   3  319.77   24.71
  -7   7   3  365.79   30.59
  -7   7   3  326.06   26.13
  -7   7   3  380.29   29.25
  -7   7   4  437.53   34.60
  -7   7   4  418.45   29.18
  -7   7   4  458.89   31.70
  -7   7   5  171.03   18.13
  -7   7   5  176.84   21.57
  -7   7   5  129.81   17.81
  -7   7   6   11.72    9.36
  -7   7   6    7.46    9.84
  -7   7   6    7.01   11.36
  -7   7   7  564.71   42.08
  -7   7   7  596.66   40.27
  -7   7   7  627.62   39.30
  -7   7   8  261.04   28.49
  -7   7   8  271.08   27.49
  -7   7   8  300.62   20.30
  -7   7   9   79.22   16.72
  -7   7   9  101.65   20.46
  -7   7   9  101.81   12.82
  -7   7  10  461.35   37.33
  -7   7  10  439.95   27.89
  -7   7  11   10.22   13.06
  -7   7  11    8.93    9.01
  -7   7  12  151.66   23.96
  -7   8 -11   53.57   18.28
  -7   8 -11   76.11   19.89
  -7   8 -10  152.93   24.34
  -7   8 -10   86.04   19.97
  -7   8  -9  111.70   20.57
  -7   8  -9  154.62   24.26
  -7   8  -8   18.91   12.92
  -7   8  -8   25.30   10.20
  -7   8  -7    1.50   10.03
  -7   8  -7    6.26    8.75
  -7   8  -7   15.75   11.05
  -7   8  -6  736.96   40.29
  -7   8  -6  754.85   39.63
  -7   8  -6  695.23   47.82
  -7   8  -5  132.98   15.16
  -7   8  -5  109.93   14.85
  -7   8  -5  117.04   18.94
  -7   8  -4   82.26   12.39
  -7   8  -4   77.33   13.69
  -7   8  -4   73.17   15.45
  -7   8  -3  322.43   26.54
  -7   8  -3  302.55   29.67
  -7   8  -2  273.94   20.85
  -7   8  -2  242.20   25.01
  -7   8  -2  200.00   21.19
  -7   8  -1  117.68   14.54
  -7   8  -1  144.80   16.99
  -7   8  -1   92.11   17.07
  -7   8  -1  120.65   16.66
  -7   8   0  430.77   28.08
  -7   8   0  432.94   29.68
  -7   8   0  368.89   32.48
  -7   8   0  384.29   30.54
  -7   8   1   78.93   14.98
  -7   8   1   86.73   14.57
  -7   8   1   96.91   13.77
  -7   8   2  193.61   22.09
  -7   8   2  197.16   19.93
  -7   8   2  173.51   18.33
  -7   8   3  501.31   37.95
  -7   8   3  461.13   33.43
  -7   8   3  523.93   33.30
  -7   8   4   29.71   12.99
  -7   8   4   35.19   11.35
  -7   8   4   32.57   12.04
  -7   8   5  183.04   19.40
  -7   8   5  137.13   20.76
  -7   8   5  168.80   20.57
  -7   8   6  664.29   42.64
  -7   8   6  638.55   45.22
  -7   8   7   95.71   19.58
  -7   8   7  112.53   18.98
  -7   8   8  221.68   26.69
  -7   8   8  186.10   23.79
  -7   8   9  297.63   29.80
  -7   8   9  306.50   31.61
  -7   8  10   32.76   15.71
  -7   8  10    5.64   15.54
  -7   8  11  152.34   23.54
  -7   9 -10  143.03   23.90
  -7   9 -10  132.16   23.83
  -7   9  -9    8.67   13.28
  -7   9  -9    6.27   11.88
  -7   9  -8   52.30   12.33
  -7   9  -8   25.27   13.24
  -7   9  -8   51.69   17.73
  -7   9  -7  329.42   25.31
  -7   9  -7  319.41   33.47
  -7   9  -7  272.61   30.24
  -7   9  -6   69.01   14.07
  -7   9  -6   50.32   11.58
  -7   9  -5  203.48   19.64
  -7   9  -5  186.46   19.40
  -7   9  -5  221.37   26.32
  -7   9  -4  219.14   25.82
  -7   9  -4  198.44   19.71
  -7   9  -4  225.95   20.46
  -7   9  -3   75.11   16.23
  -7   9  -3   87.22   13.86
  -7   9  -3   91.68   14.25
  -7   9  -2   59.68   14.89
  -7   9  -2  102.57   14.75
  -7   9  -2   72.45   13.46
  -7   9  -1  296.79   23.61
  -7   9  -1  234.00   26.37
  -7   9  -1  263.57   24.47
  -7   9  -1  288.94   25.20
  -7   9   0  250.22   22.05
  -7   9   0  239.42   26.05
  -7   9   0  239.83   24.07
  -7   9   0  246.28   23.14
  -7   9   1   65.69   15.41
  -7   9   1   79.40   15.50
  -7   9   1   67.37   13.65
  -7   9   2  517.16   37.45
  -7   9   2  538.44   36.02
  -7   9   2  460.05   32.58
  -7   9   3   56.89   15.24
  -7   9   3   77.03   14.51
  -7   9   3   53.20   13.84
  -7   9   4  215.54   22.88
  -7   9   4  179.24   23.31
  -7   9   5  330.91   29.10
  -7   9   5  315.19   31.09
  -7   9   6  163.08   21.49
  -7   9   6  144.59   22.43
  -7   9   7   31.56   13.66
  -7   9   7   55.15   16.25
  -7   9   8  387.94   34.87
  -7   9   8  467.07   38.65
  -7   9   9    8.45   14.17
  -7   9   9    7.52   12.83
  -7   9  10  172.69   25.76
  -7   9  10  156.71   24.50
  -7  10  -9   77.65   19.58
  -7  10  -9   69.20   20.25
  -7  10  -8  188.69   25.77
  -7  10  -8  153.75   26.71
  -7  10  -7   50.94   16.35
  -7  10  -7   48.43   12.65
  -7  10  -7   71.76   19.32
  -7  10  -6  146.66   23.04
  -7  10  -6  159.19   17.77
  -7  10  -6  185.12   26.34
  -7  10  -5  332.64   32.18
  -7  10  -5  286.98   23.83
  -7  10  -5  369.30   36.55
  -7  10  -4    6.15    8.48
  -7  10  -4   10.62   11.70
  -7  10  -3  139.97   17.45
  -7  10  -3  188.04   24.05
  -7  10  -2  197.20   20.67
  -7  10  -2  230.28   26.36
  -7  10  -1   54.18   13.27
  -7  10  -1   27.98   12.34
  -7  10  -1   61.81   15.77
  -7  10   0  289.27   26.05
  -7  10   0  290.01   26.44
  -7  10   1  420.93   32.63
  -7  10   1  425.87   32.36
  -7  10   1  349.94   33.64
  -7  10   2    3.95   10.58
  -7  10   2   -4.38   11.20
  -7  10   3  234.69   24.91
  -7  10   3  226.53   25.50
  -7  10   4  252.48   26.28
  -7  10   4  230.50   26.76
  -7  10   5  118.80   19.70
  -7  10   5   80.96   18.64
  -7  10   6   89.58   18.27
  -7  10   6   76.14   18.92
  -7  10   7  581.21   41.69
  -7  10   7  455.12   40.99
  -7  10   8   11.30   15.36
  -7  10   8    7.60   13.16
  -7  10   9  140.29   24.19
  -7  10   9  127.16   22.94
  -7  11  -7  121.29   23.87
  -7  11  -7  108.02   21.68
  -7  11  -6  374.53   38.15
  -7  11  -6  363.75   34.94
  -7  11  -5    3.12   15.18
  -7  11  -5   -2.81   13.40
  -7  11  -4  198.56   25.43
  -7  11  -4  176.57   18.52
  -7  11  -3   92.43   19.15
  -7  11  -3   94.96   14.41
  -7  11  -2   16.27   12.81
  -7  11  -2   10.75   12.59
  -7  11  -2    9.90    9.23
  -7  11  -1  158.65   21.10
  -7  11  -1  142.05   22.29
  -7  11  -1  154.91   18.82
  -7  11   0  197.87   25.41
  -7  11   0  220.92   23.47
  -7  11   1   12.54   13.31
  -7  11   1   -2.69   10.78
  -7  11   1   26.35   12.07
  -7  11   2  284.95   27.88
  -7  11   2  220.60   27.27
  -7  11   2  244.62   25.69
  -7  11   3  159.01   22.48
  -7  11   3  156.13   22.14
  -7  11   4    9.16   12.96
  -7  11   4    2.47   12.20
  -7  11   5  120.90   20.74
  -7  11   5  113.84   20.74
  -7  11   6  376.23   34.76
  -7  11   6  397.19   36.50
  -7  11   7   17.94   14.34
  -7  11   7   19.73   14.19
  -7  12  -3   11.28   12.96
  -7  12  -2  127.83   20.91
  -7  12  -2  142.31   22.43
  -7  12  -1  313.72   28.68
  -7  12  -1  247.43   28.74
  -7  12  -1  240.87   23.26
  -7  12   0    6.70   14.21
  -7  12   0    8.33   12.23
  -7  12   0    7.34   10.12
  -7  12   1  181.34   25.58
  -7  12   1  248.74   25.12
  -7  12   2   71.76   17.64
  -7  12   2   78.79   18.86
  -7  12   2   90.17   17.54
  -7  12   3    2.39   13.86
  -7  12   3   17.14   14.14
  -7  12   3   11.54   12.00
  -7  12   4   41.78   15.39
  -7  12   4   46.92   16.90
  -6 -15   6   -4.83   15.06
  -6 -14   1   93.53   14.37
  -6 -14   2    3.17    8.96
  -6 -14   3  530.00   34.85
  -6 -14   4  438.04   31.73
  -6 -14   5   53.11   13.77
  -6 -14   5   68.46   17.22
  -6 -14   6  524.21   36.56
  -6 -14   6  542.20   40.61
  -6 -14   7  149.29   20.46
  -6 -14   7  209.30   25.31
  -6 -14   8    6.01   13.79
  -6 -14   8   43.64   16.23
  -6 -13   1  139.95   16.66
  -6 -13   2  212.03   20.45
  -6 -13   3  381.42   28.34
  -6 -13   4  197.50   20.61
  -6 -13   5  625.80   39.85
  -6 -13   5  680.81   43.62
  -6 -13   6  234.73   23.36
  -6 -13   6  205.85   23.82
  -6 -13   7   52.00   13.67
  -6 -13   7   53.13   14.92
  -6 -13   8  424.75   32.91
  -6 -13   8  445.66   36.02
  -6 -13   9  223.65   25.02
  -6 -12   0  188.75   18.75
  -6 -12   1  642.70   37.97
  -6 -12   2  210.37   19.99
  -6 -12   3   76.68   14.06
  -6 -12   4  971.71   51.52
  -6 -12   5    9.92    9.86
  -6 -12   5   25.28   11.59
  -6 -12   6   49.86   13.09
  -6 -12   6   66.34   14.45
  -6 -12   7  237.58   23.12
  -6 -12   7  207.74   23.66
  -6 -12   8   51.31   13.19
  -6 -12   9   64.27   15.50
  -6 -12  10  403.56   33.29
  -6 -12  10  387.01   34.23
  -6 -12  11   92.16   19.53
  -6 -12  11   54.35   16.29
  -6 -11 -13   85.22   15.24
  -6 -11   0  778.03   42.59
  -6 -11   1  145.45   16.53
  -6 -11   2  494.54   31.92
  -6 -11   3 1314.49   63.60
  -6 -11   4  225.68   21.19
  -6 -11   5  258.95   23.24
  -6 -11   5  258.30   24.21
  -6 -11   6  584.48   37.12
  -6 -11   6  611.58   39.54
  -6 -11   7  127.48   17.21
  -6 -11   7  144.03   18.61
  -6 -11   8  120.61   17.75
  -6 -11   9  545.00   37.84
  -6 -11  10   52.18   15.30
  -6 -11  10   38.73   13.93
  -6 -11  11  255.82   27.06
  -6 -11  11  253.53   27.03
  -6 -11  12  298.83   30.18
  -6 -11  12  287.18   28.93
  -6 -10 -14   59.14   13.93
  -6 -10 -13  334.33   26.33
  -6 -10 -12  102.22   15.01
  -6 -10 -11  307.67   23.48
  -6 -10   0   16.91    7.90
  -6 -10   1  315.89   23.96
  -6 -10   2  785.23   42.92
  -6 -10   2  785.18   34.85
  -6 -10   3  390.65   27.14
  -6 -10   3  376.19   19.37
  -6 -10   4  425.67   28.58
  -6 -10   4  394.79   19.58
  -6 -10   4  365.45   18.65
  -6 -10   5 1448.83   67.41
  -6 -10   5 1369.84   57.57
  -6 -10   6    8.03    9.80
  -6 -10   6   19.32    5.15
  -6 -10   6   12.30    9.29
  -6 -10   6   16.58    5.73
  -6 -10   7  322.72   26.26
  -6 -10   8  822.98   47.58
  -6 -10   9  122.87   18.12
  -6 -10   9   72.12   14.81
  -6 -10  10  531.16   37.24
  -6 -10  10  466.23   35.71
  -6 -10  11  348.82   30.93
  -6 -10  11  346.58   29.87
  -6 -10  12    2.30   12.48
  -6 -10  12   15.13   11.58
  -6 -10  13  167.10   23.71
  -6 -10  13  174.27   23.03
  -6  -9 -15  286.62   25.43
  -6  -9 -14  129.27   16.53
  -6  -9 -13   30.10   10.91
  -6  -9 -12  167.35   17.57
  -6  -9 -11  574.02   33.46
  -6  -9 -10   53.66   10.08
  -6  -9  -9  469.36   27.70
  -6  -9   0  193.77   14.36
  -6  -9   0  239.86   19.49
  -6  -9   1  729.37   34.67
  -6  -9   1  797.53   42.00
  -6  -9   2   20.22    5.29
  -6  -9   2   12.47    7.45
  -6  -9   3  496.43   21.79
  -6  -9   3  509.25   25.32
  -6  -9   3  483.36   30.99
  -6  -9   4  614.81   27.87
  -6  -9   4  578.28   28.95
  -6  -9   4  634.12   36.29
  -6  -9   5   -1.44    4.37
  -6  -9   5    2.20    4.71
  -6  -9   5    5.91    7.68
  -6  -9   6  175.29   14.43
  -6  -9   6  204.00   14.68
  -6  -9   6  207.21   19.65
  -6  -9   7  332.84   22.04
  -6  -9   7  344.13   21.38
  -6  -9   7  337.98   26.91
  -6  -9   8  101.53   12.97
  -6  -9   8  115.73   12.69
  -6  -9   8   80.91   14.93
  -6  -9   8  119.66   16.60
  -6  -9   9  618.25   36.56
  -6  -9   9  692.17   42.18
  -6  -9   9  628.73   40.42
  -6  -9   9  651.28   35.26
  -6  -9  10  615.92   39.68
  -6  -9  10  568.54   39.69
  -6  -9  11    7.84   11.94
  -6  -9  11   19.08   13.35
  -6  -9  12  261.62   26.27
  -6  -9  12  245.06   26.40
  -6  -9  13  308.85   29.20
  -6  -9  13  297.79   29.99
  -6  -9  14   -2.51   14.22
  -6  -8 -15  284.43   25.02
  -6  -8 -14    7.54   10.09
  -6  -8 -13  167.54   21.09
  -6  -8 -13  191.51   18.74
  -6  -8 -12  553.52   31.70
  -6  -8 -12  574.71   33.59
  -6  -8 -12  576.51   38.16
  -6  -8 -11   50.12    9.69
  -6  -8 -11   55.58   13.14
  -6  -8 -11   77.69   11.48
  -6  -8 -10  580.49   32.17
  -6  -8 -10  651.92   38.62
  -6  -8 -10  624.02   33.23
  -6  -8  -9  309.15   24.40
  -6  -8  -9  322.11   21.02
  -6  -8  -8   70.74   11.60
  -6  -8  -8   72.83    9.41
  -6  -8  -7  250.81   19.39
  -6  -8  -2   33.98    6.77
  -6  -8  -1  529.05   27.61
  -6  -8  -1  499.21   30.78
  -6  -8   0  542.21   28.39
  -6  -8   0  585.48   33.60
  -6  -8   1    6.23    4.75
  -6  -8   1    6.72    6.88
  -6  -8   2 1943.11   76.92
  -6  -8   2 1956.61   83.50
  -6  -8   2 1853.35   71.05
  -6  -8   3  407.24   22.76
  -6  -8   3  441.34   27.79
  -6  -8   3  399.32   19.63
  -6  -8   4    5.02    4.80
  -6  -8   4    6.86    6.42
  -6  -8   4   -0.61    3.64
  -6  -8   5  343.56   20.56
  -6  -8   5  283.70   22.89
  -6  -8   5  313.67   18.82
  -6  -8   6  284.81   19.29
  -6  -8   6  276.77   22.68
  -6  -8   6  253.74   18.04
  -6  -8   7   27.85    7.50
  -6  -8   7   17.63    9.70
  -6  -8   7   27.43    7.68
  -6  -8   8  427.25   28.31
  -6  -8   8  478.71   29.25
  -6  -8   8  510.55   33.66
  -6  -8   8  542.19   33.75
  -6  -8   9  753.25   41.37
  -6  -8   9  734.28   40.57
  -6  -8   9  792.66   45.14
  -6  -8   9  818.23   46.27
  -6  -8  10   -1.50    8.70
  -6  -8  10    1.37    7.43
  -6  -8  10    9.73   10.42
  -6  -8  10   -3.54    9.33
  -6  -8  11  354.07   27.70
  -6  -8  11  363.24   29.75
  -6  -8  11  388.19   31.50
  -6  -8  11  437.74   28.67
  -6  -8  12  333.96   30.70
  -6  -8  13    2.33   13.37
  -6  -8  14  314.58   32.09
  -6  -7 -16  262.74   28.87
  -6  -7 -15    2.29   11.88
  -6  -7 -15    1.61    9.81
  -6  -7 -14  154.70   17.99
  -6  -7 -14  152.03   20.71
  -6  -7 -13  376.17   30.63
  -6  -7 -13  390.87   26.81
  -6  -7 -13  343.47   24.84
  -6  -7 -12   -1.19    7.07
  -6  -7 -12    1.24    8.23
  -6  -7 -12   -7.45   10.54
  -6  -7 -12   -4.62    7.04
  -6  -7 -11  685.19   31.83
  -6  -7 -11  671.14   36.12
  -6  -7 -11  722.87   42.38
  -6  -7 -11  711.68   37.15
  -6  -7 -11  700.00   36.73
  -6  -7 -10  585.96   27.21
  -6  -7 -10  646.08   32.61
  -6  -7 -10  601.98   37.12
  -6  -7 -10  647.07   33.09
  -6  -7 -10  616.95   32.98
  -6  -7  -9  203.40   15.64
  -6  -7  -9  181.05   18.09
  -6  -7  -9  191.24   10.40
  -6  -7  -9  209.56   15.84
  -6  -7  -8  396.62   22.61
  -6  -7  -8  412.97   27.09
  -6  -7  -7 1218.59   51.85
  -6  -7  -7 1195.93   56.29
  -6  -7  -6   54.86    9.30
  -6  -7  -5  777.16   37.94
  -6  -7  -4 1055.67   47.08
  -6  -7  -3   17.64    6.06
  -6  -7  -2  589.49   31.00
  -6  -7  -1 1014.96   48.57
  -6  -7  -1  922.10   44.14
  -6  -7   0   11.78    6.37
  -6  -7   0    7.79    4.58
  -6  -7   1 1351.66   54.91
  -6  -7   1 1432.70   58.54
  -6  -7   1 1304.99   52.31
  -6  -7   2 1031.68   42.27
  -6  -7   2 1126.89   47.97
  -6  -7   2  985.33   50.76
  -6  -7   2 1076.03   50.09
  -6  -7   3  108.78    8.56
  -6  -7   3  104.95   10.77
  -6  -7   3  100.96   12.46
  -6  -7   3   95.70   11.81
  -6  -7   4  975.18   43.54
  -6  -7   4 1045.94   47.49
  -6  -7   4 1066.28   51.13
  -6  -7   4  985.78   49.46
  -6  -7   5  640.42   33.09
  -6  -7   5  695.77   36.28
  -6  -7   5  780.28   39.90
  -6  -7   5  723.95   38.89
  -6  -7   6   93.19   10.79
  -6  -7   6  106.24   12.24
  -6  -7   6  122.23   14.74
  -6  -7   6   98.98   13.19
  -6  -7   7  961.65   47.08
  -6  -7   7 1001.65   49.05
  -6  -7   7 1003.62   51.75
  -6  -7   7 1002.98   51.13
  -6  -7   8  538.61   32.16
  -6  -7   8  585.70   36.19
  -6  -7   8  533.63   31.47
  -6  -7   9   10.66    8.49
  -6  -7   9   10.92    8.33
  -6  -7   9    6.78    7.58
  -6  -7  10  474.44   31.70
  -6  -7  10  524.47   32.24
  -6  -7  10  545.42   35.95
  -6  -7  10  425.81   32.27
  -6  -7  11  212.48   22.13
  -6  -7  11  152.89   19.03
  -6  -7  11  176.23   18.91
  -6  -7  12    1.83    9.49
  -6  -7  12   -3.27    9.27
  -6  -7  12   -4.29   11.64
  -6  -7  13  214.03   24.79
  -6  -7  14  389.98   34.70
  -6  -7  15   -7.62   14.76
  -6  -6 -16    7.28   12.00
  -6  -6 -16    3.49   10.39
  -6  -6 -15  262.50   27.84
  -6  -6 -15  262.85   23.73
  -6  -6 -14  345.85   29.89
  -6  -6 -14  347.89   26.23
  -6  -6 -14  322.21   24.95
  -6  -6 -13   -3.98   10.67
  -6  -6 -13    2.71    8.07
  -6  -6 -13    6.48    8.66
  -6  -6 -13   -2.62    8.77
  -6  -6 -12  551.29   30.50
  -6  -6 -12  614.05   34.13
  -6  -6 -12  633.94   34.70
  -6  -6 -12  624.42   39.84
  -6  -6 -12  600.50   33.98
  -6  -6 -12  615.70   36.41
  -6  -6 -11  433.81   24.55
  -6  -6 -11  518.05   28.57
  -6  -6 -11  505.34   28.68
  -6  -6 -11  460.58   32.60
  -6  -6 -11  469.92   30.06
  -6  -6 -11  463.54   28.17
  -6  -6 -10   39.12    6.29
  -6  -6 -10   23.06    7.87
  -6  -6 -10   55.62    9.06
  -6  -6 -10   61.74   12.27
  -6  -6 -10   69.20    9.58
  -6  -6  -9  683.67   30.23
  -6  -6  -9  734.01   35.74
  -6  -6  -9  708.01   39.44
  -6  -6  -9  637.39   33.40
  -6  -6  -9  692.99   36.22
  -6  -6  -9  695.49   33.89
  -6  -6  -8  377.56   17.74
  -6  -6  -8  422.25   23.85
  -6  -6  -8  375.62   21.41
  -6  -6  -8  392.48   26.24
  -6  -6  -8  383.89   23.37
  -6  -6  -8  401.43   21.38
  -6  -6  -7   20.38    2.07
  -6  -6  -7   16.77    2.32
  -6  -6  -7   30.10    5.78
  -6  -6  -7   32.03    8.04
  -6  -6  -7   22.94    5.94
  -6  -6  -6 2081.04   87.02
  -6  -6  -6 2023.33   83.12
  -6  -6  -6 2128.96   81.60
  -6  -6  -5  659.97   30.60
  -6  -6  -5  675.50   33.70
  -6  -6  -4  170.91   15.17
  -6  -6  -4  157.79   10.48
  -6  -6  -4  154.86   12.54
  -6  -6  -3  418.53   25.08
  -6  -6  -3  390.61   21.48
  -6  -6  -3  416.24   19.40
  -6  -6  -2  696.18   35.46
  -6  -6  -2  704.67   33.25
  -6  -6  -2  695.99   30.99
  -6  -6  -2  686.49   29.08
  -6  -6  -1    8.55    2.68
  -6  -6  -1    7.53    4.83
  -6  -6  -1   15.06    6.22
  -6  -6  -1   15.24    3.32
  -6  -6  -1   14.25    5.62
  -6  -6   0  978.29   46.84
  -6  -6   0  964.48   43.33
  -6  -6   0  950.34   43.13
  -6  -6   0  864.59   37.26
  -6  -6   1 1287.80   58.90
  -6  -6   1 1232.65   55.42
  -6  -6   1 1268.04   56.24
  -6  -6   2   37.41    8.20
  -6  -6   2   40.77    7.52
  -6  -6   2   30.57    7.49
  -6  -6   3  868.62   43.36
  -6  -6   3  847.25   41.15
  -6  -6   3  801.04   41.43
  -6  -6   4  186.28   16.54
  -6  -6   4  141.98   14.03
  -6  -6   4  190.08   16.39
  -6  -6   4  163.04   12.37
  -6  -6   5    6.66    7.36
  -6  -6   5   17.76    6.82
  -6  -6   5   16.44    6.32
  -6  -6   5   22.25    5.70
  -6  -6   6 1028.79   50.55
  -6  -6   6 1035.44   49.09
  -6  -6   6  966.74   45.99
  -6  -6   6  938.68   49.57
  -6  -6   7  421.39   28.28
  -6  -6   7  408.86   26.49
  -6  -6   7  373.19   27.17
  -6  -6   7  405.23   25.01
  -6  -6   8  325.21   23.50
  -6  -6   8  298.23   24.51
  -6  -6   8  307.71   22.37
  -6  -6   9 1049.89   52.76
  -6  -6   9 1001.73   51.82
  -6  -6   9 1101.79   56.09
  -6  -6  10   78.70   12.93
  -6  -6  10   84.84   13.17
  -6  -6  10   95.84   15.33
  -6  -6  10   73.26   13.48
  -6  -6  11  177.22   19.10
  -6  -6  11  182.42   20.85
  -6  -6  12  241.97   23.32
  -6  -6  12  204.89   23.25
  -6  -6  13  211.30   24.92
  -6  -6  14   58.84   16.03
  -6  -6  15  435.23   37.12
  -6  -5 -17   51.35   17.59
  -6  -5 -16  211.05   21.79
  -6  -5 -16  198.28   24.94
  -6  -5 -15  316.56   26.84
  -6  -5 -15  335.26   30.51
  -6  -5 -14   10.45    9.71
  -6  -5 -14   21.44   11.15
  -6  -5 -14   11.58    8.86
  -6  -5 -13  720.49   39.86
  -6  -5 -13  674.03   43.84
  -6  -5 -13  723.64   39.73
  -6  -5 -13  765.98   38.60
  -6  -5 -13  675.62   39.38
  -6  -5 -12  391.58   25.59
  -6  -5 -12  343.44   22.77
  -6  -5 -12  399.82   27.25
  -6  -5 -12  335.27   24.22
  -6  -5 -12  382.47   29.48
  -6  -5 -12  341.92   26.90
  -6  -5 -12  376.48   25.16
  -6  -5 -11    8.08    7.63
  -6  -5 -11   -4.68    6.80
  -6  -5 -11    2.71    4.84
  -6  -5 -11    5.77    7.73
  -6  -5 -11    6.58    6.68
  -6  -5 -11    2.14    6.94
  -6  -5 -11    1.74    8.29
  -6  -5 -10  930.97   43.73
  -6  -5 -10  801.48   39.20
  -6  -5 -10  856.14   41.74
  -6  -5 -10  886.17   41.83
  -6  -5 -10  846.96   47.22
  -6  -5 -10  879.40   45.07
  -6  -5 -10  908.65   45.09
  -6  -5  -9  355.02   19.09
  -6  -5  -9  352.03   25.25
  -6  -5  -9  328.47   20.48
  -6  -5  -9  353.74   22.39
  -6  -5  -9  327.00   23.16
  -6  -5  -9  331.13   20.53
  -6  -5  -8   57.27    8.94
  -6  -5  -8   48.87    7.13
  -6  -5  -8   61.06    9.20
  -6  -5  -8   59.06   10.58
  -6  -5  -8   55.58    7.19
  -6  -5  -7  948.10   47.30
  -6  -5  -7 1049.97   47.80
  -6  -5  -7 1073.71   44.37
  -6  -5  -7 1085.05   51.17
  -6  -5  -7 1061.72   44.07
  -6  -5  -6  797.35   39.28
  -6  -5  -6  732.10   36.08
  -6  -5  -6  751.05   29.71
  -6  -5  -6  781.57   32.83
  -6  -5  -5   77.97    8.43
  -6  -5  -5   79.48    9.51
  -6  -5  -5   64.10    9.97
  -6  -5  -5   72.60    4.21
  -6  -5  -4 1041.95   45.20
  -6  -5  -4 1101.48   51.60
  -6  -5  -4 1103.16   48.49
  -6  -5  -4 1123.77   46.61
  -6  -5  -3   52.69    6.53
  -6  -5  -3   35.03    7.57
  -6  -5  -3   31.03    5.72
  -6  -5  -3   42.38    5.38
  -6  -5  -2  561.12   27.25
  -6  -5  -2  549.84   30.02
  -6  -5  -2  546.78   25.90
  -6  -5  -2  525.83   25.16
  -6  -5  -1  896.09   38.66
  -6  -5  -1  885.51   39.36
  -6  -5  -1 1035.64   47.57
  -6  -5  -1  979.77   42.50
  -6  -5  -1  995.68   44.80
  -6  -5   0  319.82   19.90
  -6  -5   0  309.51   21.34
  -6  -5   0  293.42   18.43
  -6  -5   0  263.54   13.55
  -6  -5   1   54.08    8.18
  -6  -5   1   57.66    9.22
  -6  -5   1   53.39    8.29
  -6  -5   1   53.08    3.35
  -6  -5   2  812.54   40.76
  -6  -5   2  772.56   39.68
  -6  -5   3  454.85   26.95
  -6  -5   3  422.32   25.68
  -6  -5   3  380.45   24.55
  -6  -5   4    7.40    6.11
  -6  -5   4   10.73    6.10
  -6  -5   4    9.07    5.81
  -6  -5   5  690.67   38.61
  -6  -5   5  723.71   38.09
  -6  -5   5  710.53   37.64
  -6  -5   6  608.51   33.76
  -6  -5   6  526.28   32.09
  -6  -5   6  560.32   30.20
  -6  -5   6  544.96   21.89
  -6  -5   6  569.83   32.62
  -6  -5   7  117.88   14.42
  -6  -5   7  109.43   13.37
  -6  -5   7  104.45    7.29
  -6  -5   7  105.12   12.33
  -6  -5   7  113.10   14.08
  -6  -5   8  794.79   44.65
  -6  -5   8  812.35   35.05
  -6  -5   8  846.46   42.72
  -6  -5   8  812.94   43.58
  -6  -5   9  272.27   22.59
  -6  -5   9  244.15   20.75
  -6  -5   9  182.67   19.01
  -6  -5   9  193.97   18.57
  -6  -5   9  204.95   13.78
  -6  -5  10   74.01   13.01
  -6  -5  10   85.98   14.35
  -6  -5  10   52.01   11.40
  -6  -5  10   62.08    8.27
  -6  -5  11  635.47   39.00
  -6  -5  11  620.60   38.69
  -6  -5  11  626.42   40.45
  -6  -5  12  114.14   17.37
  -6  -5  12   97.68   15.42
  -6  -5  13  164.28   22.01
  -6  -4 -17  182.32   25.59
  -6  -4 -16   74.98   15.47
  -6  -4 -16   51.19   16.46
  -6  -4 -15   71.13   16.99
  -6  -4 -15   44.77   12.29
  -6  -4 -15   66.03   13.21
  -6  -4 -14  285.83   24.39
  -6  -4 -14  324.92   28.64
  -6  -4 -14  338.05   28.32
  -6  -4 -14  320.34   24.26
  -6  -4 -14  335.74   25.79
  -6  -4 -13   82.95   13.18
  -6  -4 -13   72.99   11.24
  -6  -4 -13   78.33   12.96
  -6  -4 -13   78.62   14.88
  -6  -4 -13   97.59   16.22
  -6  -4 -13   89.59   13.46
  -6  -4 -12  110.10   13.86
  -6  -4 -12  101.54   13.96
  -6  -4 -12  107.82   13.21
  -6  -4 -12   92.33   14.45
  -6  -4 -12   94.15   13.62
  -6  -4 -12  119.77   17.07
  -6  -4 -11  580.14   34.03
  -6  -4 -11  542.47   31.14
  -6  -4 -11  586.70   31.62
  -6  -4 -11  547.29   34.32
  -6  -4 -11  492.24   35.45
  -6  -4 -11  597.83   33.19
  -6  -4 -10  672.08   36.90
  -6  -4 -10  648.60   34.18
  -6  -4 -10  681.58   34.29
  -6  -4 -10  642.27   39.37
  -6  -4 -10  646.18   37.57
  -6  -4 -10  680.89   35.84
  -6  -4  -9   75.88   10.75
  -6  -4  -9   92.68   11.72
  -6  -4  -9  103.15   10.34
  -6  -4  -9   65.81    8.76
  -6  -4  -9   70.80   11.79
  -6  -4  -9   97.68   12.52
  -6  -4  -8 1012.08   48.23
  -6  -4  -8 1004.94   43.49
  -6  -4  -8 1015.73   46.71
  -6  -4  -8  988.18   50.07
  -6  -4  -8  963.24   43.33
  -6  -4  -7  915.53   45.07
  -6  -4  -7  961.22   40.64
  -6  -4  -7 1013.24   45.10
  -6  -4  -7  967.68   40.62
  -6  -4  -7  874.73   46.81
  -6  -4  -6  134.09   13.22
  -6  -4  -6  124.34   11.93
  -6  -4  -6  135.96   14.08
  -6  -4  -6  116.81   11.55
  -6  -4  -6  130.57    8.53
  -6  -4  -6  112.44    8.18
  -6  -4  -6  110.99    7.17
  -6  -4  -5 1701.40   64.94
  -6  -4  -5 1804.46   65.27
  -6  -4  -5 1586.91   66.02
  -6  -4  -5 1765.01   71.32
  -6  -4  -5 1657.30   72.33
  -6  -4  -5 1702.68   74.82
  -6  -4  -4  745.40   30.03
  -6  -4  -4  736.56   32.38
  -6  -4  -4  738.71   35.06
  -6  -4  -4  729.83   36.03
  -6  -4  -4  743.04   38.38
  -6  -4  -3  239.75   12.07
  -6  -4  -3  239.82   14.55
  -6  -4  -3  233.11   15.41
  -6  -4  -3  294.26   16.86
  -6  -4  -3  241.24   18.15
  -6  -4  -2  955.86   39.18
  -6  -4  -2  979.05   42.67
  -6  -4  -2  935.94   42.55
  -6  -4  -2 1036.23   42.71
  -6  -4  -2 1025.87   46.73
  -6  -4  -1 1169.13   47.37
  -6  -4  -1 1252.20   51.19
  -6  -4  -1 1145.00   49.96
  -6  -4  -1 1140.75   53.57
  -6  -4  -1 1189.78   48.56
  -6  -4   0  888.88   42.57
  -6  -4   0  787.93   37.77
  -6  -4   0  794.28   40.14
  -6  -4   0  772.27   34.90
  -6  -4   0  839.46   34.07
  -6  -4   1 2596.25  101.80
  -6  -4   1 2626.47  104.67
  -6  -4   1 2463.18   95.05
  -6  -4   1 2693.03  105.57
  -6  -4   2  340.30   21.73
  -6  -4   2  388.55   24.17
  -6  -4   2  359.70   15.51
  -6  -4   2  385.63   24.13
  -6  -4   3  605.96   31.90
  -6  -4   3  617.27   33.59
  -6  -4   3  660.06   34.01
  -6  -4   3  602.64   23.64
  -6  -4   3  585.19   23.32
  -6  -4   4 1279.15   55.19
  -6  -4   4 1161.80   54.49
  -6  -4   4 1118.79   43.45
  -6  -4   4 1189.74   53.36
  -6  -4   5  705.58   37.22
  -6  -4   5  680.80   37.16
  -6  -4   5  649.98   27.02
  -6  -4   5  670.10   35.93
  -6  -4   6   93.81   12.30
  -6  -4   6  110.63   13.12
  -6  -4   6   96.26    7.18
  -6  -4   6  106.16   12.82
  -6  -4   7 1876.03   81.71
  -6  -4   7 1794.23   71.94
  -6  -4   7 1926.17   81.91
  -6  -4   8  462.59   28.99
  -6  -4   8  466.54   23.37
  -6  -4   8  473.57   30.46
  -6  -4   8  443.74   29.96
  -6  -4   9  110.63   14.48
  -6  -4   9   95.71   14.37
  -6  -4   9  113.40   14.37
  -6  -4   9   95.61    9.60
  -6  -4  10  376.41   22.29
  -6  -4  10  378.52   27.68
  -6  -4  10  393.12   27.96
  -6  -4  10  351.69   28.42
  -6  -4  11  105.38   14.92
  -6  -4  11  116.98   16.06
  -6  -4  11   88.66   11.44
  -6  -4  12  119.62   16.94
  -6  -4  12  133.27   17.76
  -6  -4  16  328.24   32.17
  -6  -3 -17   46.95   15.60
  -6  -3 -17   18.10   12.61
  -6  -3 -16   56.30   14.02
  -6  -3 -16   75.35   14.99
  -6  -3 -15  331.03   27.00
  -6  -3 -15  340.03   31.57
  -6  -3 -15  372.31   31.14
  -6  -3 -14   98.62   15.23
  -6  -3 -14  105.65   17.76
  -6  -3 -14  103.23   15.43
  -6  -3 -14  105.38   17.51
  -6  -3 -13   92.83   16.50
  -6  -3 -13   72.55   14.67
  -6  -3 -13  117.52   15.01
  -6  -3 -13  126.50   15.02
  -6  -3 -13  108.05   15.10
  -6  -3 -12  811.62   44.36
  -6  -3 -12  794.93   41.92
  -6  -3 -12  782.88   41.87
  -6  -3 -12  792.67   47.62
  -6  -3 -12  819.64   46.44
  -6  -3 -12  824.69   43.49
  -6  -3 -11   12.66    7.57
  -6  -3 -11   34.19    9.83
  -6  -3 -11   22.35    7.78
  -6  -3 -11   31.85   10.87
  -6  -3 -11   14.44    8.95
  -6  -3 -11   11.36    7.11
  -6  -3 -10  323.40   22.19
  -6  -3 -10  339.44   22.99
  -6  -3 -10  287.68   20.04
  -6  -3 -10  243.36   21.81
  -6  -3 -10  292.78   24.38
  -6  -3 -10  325.99   21.01
  -6  -3  -9  765.13   38.73
  -6  -3  -9  810.53   40.05
  -6  -3  -9  776.46   36.18
  -6  -3  -9  687.00   39.88
  -6  -3  -9  688.98   41.43
  -6  -3  -9  733.96   36.18
  -6  -3  -8  221.50   17.48
  -6  -3  -8  262.56   18.89
  -6  -3  -8  266.15   15.67
  -6  -3  -8  224.40   15.28
  -6  -3  -8  196.59   18.52
  -6  -3  -8  205.87   18.01
  -6  -3  -7  167.73   15.72
  -6  -3  -7  155.62   14.49
  -6  -3  -7  135.31   15.15
  -6  -3  -7  160.22   10.88
  -6  -3  -7  173.65   14.14
  -6  -3  -7  146.61    7.63
  -6  -3  -7  188.77   11.83
  -6  -3  -6 1721.21   74.50
  -6  -3  -6 1686.02   71.38
  -6  -3  -6 1692.22   75.51
  -6  -3  -6 1726.21   73.17
  -6  -3  -6 1715.77   65.92
  -6  -3  -6 1742.19   66.47
  -6  -3  -6 1648.33   64.89
  -6  -3  -5  494.31   27.87
  -6  -3  -5  486.93   26.67
  -6  -3  -5  500.01   21.86
  -6  -3  -5  463.85   25.99
  -6  -3  -5  477.18   28.77
  -6  -3  -5  464.38   20.21
  -6  -3  -5  470.34   20.55
  -6  -3  -5  493.04   22.00
  -6  -3  -4  462.71   21.71
  -6  -3  -4  491.56   23.05
  -6  -3  -4  515.33   26.91
  -6  -3  -4  492.85   27.01
  -6  -3  -4  504.84   28.87
  -6  -3  -3  599.73   27.04
  -6  -3  -3  665.42   29.01
  -6  -3  -3  627.65   31.12
  -6  -3  -3  594.38   30.89
  -6  -3  -3  629.97   33.91
  -6  -3  -2  901.31   38.22
  -6  -3  -2  911.42   40.09
  -6  -3  -2  890.83   41.65
  -6  -3  -2  963.93   45.03
  -6  -3  -2  938.96   41.32
  -6  -3  -1   85.02    8.51
  -6  -3  -1   93.18   10.74
  -6  -3  -1   73.98    7.04
  -6  -3  -1   81.05    7.77
  -6  -3   0 2662.06  106.03
  -6  -3   0 2424.95  100.93
  -6  -3   0 2471.81  104.90
  -6  -3   0 2548.62   99.45
  -6  -3   0 2705.83   99.22
  -6  -3   1  101.24   11.74
  -6  -3   1   99.42   10.07
  -6  -3   1  101.96   11.59
  -6  -3   1   95.29    9.16
  -6  -3   1  106.54    7.99
  -6  -3   2  352.54   21.10
  -6  -3   2  414.58   24.85
  -6  -3   2  361.83   24.34
  -6  -3   2  399.38   22.74
  -6  -3   3 1323.93   57.37
  -6  -3   3 1262.65   60.80
  -6  -3   3 1337.98   60.08
  -6  -3   3 1329.65   58.28
  -6  -3   4   13.69    6.28
  -6  -3   4    9.28    5.65
  -6  -3   4    7.73    5.57
  -6  -3   4   12.93    3.05
  -6  -3   5  261.01   18.79
  -6  -3   5  252.90   19.73
  -6  -3   5  235.27   13.32
  -6  -3   5  284.79   20.77
  -6  -3   6 1600.23   69.13
  -6  -3   6 1510.61   61.56
  -6  -3   6 1564.39   70.50
  -6  -3   7  157.65   11.38
  -6  -3   7  179.11   17.31
  -6  -3   8  680.36   32.53
  -6  -3   9  419.37   23.78
  -6  -3   9  423.96   28.62
  -6  -3   9  427.80   28.54
  -6  -3  10   96.92   14.29
  -6  -3  10   83.82   10.77
  -6  -3  10   91.44   13.52
  -6  -3  11  278.25   24.72
  -6  -3  11  292.04   20.42
  -6  -3  11  277.73   23.50
  -6  -3  12  547.88   37.24
  -6  -3  12  533.14   31.50
  -6  -3  12  498.73   34.66
  -6  -3  12  572.94   38.07
  -6  -3  13   63.36   14.60
  -6  -3  14  427.87   34.18
  -6  -3  15  382.52   32.74
  -6  -3  16   70.75   17.54
  -6  -2 -17   99.54   19.89
  -6  -2 -17   62.14   15.86
  -6  -2 -16  193.31   24.78
  -6  -2 -16  201.65   25.95
  -6  -2 -16  226.25   22.98
  -6  -2 -15  121.47   19.84
  -6  -2 -15  102.31   16.39
  -6  -2 -15  101.51   18.67
  -6  -2 -14  171.70   18.75
  -6  -2 -14  140.70   19.73
  -6  -2 -14  142.92   20.05
  -6  -2 -14  167.06   18.64
  -6  -2 -13 1031.13   51.94
  -6  -2 -13  977.37   51.48
  -6  -2 -13 1007.06   55.98
  -6  -2 -13  985.72   56.79
  -6  -2 -13 1021.35   52.59
  -6  -2 -12   15.51    9.17
  -6  -2 -12   16.29    8.62
  -6  -2 -12   11.69    8.28
  -6  -2 -12   27.03   10.61
  -6  -2 -12   13.80    9.25
  -6  -2 -12    3.99    8.47
  -6  -2 -11  288.16   22.42
  -6  -2 -11  306.37   23.14
  -6  -2 -11  315.41   21.41
  -6  -2 -11  267.19   23.95
  -6  -2 -11  261.85   24.42
  -6  -2 -11  308.09   21.96
  -6  -2 -10  245.90   19.13
  -6  -2 -10  251.09   20.09
  -6  -2 -10  227.19   17.74
  -6  -2 -10  227.55   20.80
  -6  -2 -10  222.08   21.02
  -6  -2 -10  216.59   17.82
  -6  -2  -9  380.27   24.40
  -6  -2  -9  392.42   24.79
  -6  -2  -9  369.09   21.69
  -6  -2  -9  343.37   25.58
  -6  -2  -9  351.76   26.43
  -6  -2  -9  339.52   21.93
  -6  -2  -8  222.22   10.31
  -6  -2  -8  263.33   18.59
  -6  -2  -8  257.76   18.67
  -6  -2  -8  258.32   15.75
  -6  -2  -8  235.31   15.88
  -6  -2  -8  217.73   19.66
  -6  -2  -8  221.21   18.99
  -6  -2  -7  698.37   38.57
  -6  -2  -7  753.38   35.68
  -6  -2  -7  743.71   37.90
  -6  -2  -7  656.14   37.94
  -6  -2  -7  714.16   31.26
  -6  -2  -7  710.96   32.00
  -6  -2  -7  627.35   27.75
  -6  -2  -6  125.34   13.44
  -6  -2  -6  142.38   12.73
  -6  -2  -6  140.17   13.45
  -6  -2  -6  134.82    8.84
  -6  -2  -6  125.24    9.24
  -6  -2  -6  125.86    8.44
  -6  -2  -5  458.46   27.53
  -6  -2  -5  503.69   22.57
  -6  -2  -5  426.65   25.21
  -6  -2  -5  476.95   28.55
  -6  -2  -5  503.07   27.76
  -6  -2  -5  466.11   19.90
  -6  -2  -5  469.33   21.84
  -6  -2  -5  449.71   20.85
  -6  -2  -4  621.79   33.32
  -6  -2  -4  657.34   28.76
  -6  -2  -4  702.88   34.42
  -6  -2  -4  640.61   34.82
  -6  -2  -4  631.42   29.07
  -6  -2  -4  640.45   25.85
  -6  -2  -3  109.79    8.53
  -6  -2  -3  106.62   12.03
  -6  -2  -3  124.53   11.83
  -6  -2  -3  125.86    9.71
  -6  -2  -3  123.03   11.43
  -6  -2  -2  187.05   11.52
  -6  -2  -2  161.79   14.69
  -6  -2  -2  170.41   13.89
  -6  -2  -2  154.83   11.83
  -6  -2  -2  164.01   12.98
  -6  -2  -1 1328.48   62.65
  -6  -2  -1 1383.40   57.17
  -6  -2  -1 1426.28   58.71
  -6  -2  -1 1442.53   59.17
  -6  -2   0   94.13   10.90
  -6  -2   0  107.72   12.06
  -6  -2   0   94.80    8.79
  -6  -2   0   90.56    9.37
  -6  -2   0   79.37    8.11
  -6  -2   1  313.99   18.66
  -6  -2   1  318.54   22.09
  -6  -2   1  323.48   19.70
  -6  -2   1  325.12   22.59
  -6  -2   2 1025.31   50.28
  -6  -2   2 1000.51   46.66
  -6  -2   2 1048.57   46.36
  -6  -2   3  262.27   20.14
  -6  -2   3  248.88   17.60
  -6  -2   3  235.22   17.16
  -6  -2   4  415.85   26.62
  -6  -2   4  370.24   23.75
  -6  -2   4  396.63   24.03
  -6  -2   5 1995.69   85.39
  -6  -2   5 1948.80   76.45
  -6  -2   5 1901.39   82.55
  -6  -2   5 1889.45   82.10
  -6  -2   6  174.38   15.99
  -6  -2   6  187.70   12.66
  -6  -2   6  171.08   16.68
  -6  -2   7  716.44   33.77
  -6  -2   8  575.46   28.93
  -6  -2   8  513.97   32.21
  -6  -2   9    6.59    5.67
  -6  -2   9    9.92    7.25
  -6  -2   9   -3.03    7.62
  -6  -2  10   54.83    9.25
  -6  -2  10   52.39   11.51
  -6  -2  10   61.77   12.20
  -6  -2  11  560.26   36.75
  -6  -2  11  566.11   32.56
  -6  -2  11  602.38   36.58
  -6  -2  11  585.20   37.46
  -6  -2  12   10.48    7.53
  -6  -2  12    3.33    9.20
  -6  -2  12    9.29    9.66
  -6  -2  12   22.88   11.08
  -6  -2  13  280.76   26.12
  -6  -2  14  586.29   40.80
  -6  -2  15   17.92   12.70
  -6  -2  16   45.10   15.96
  -6  -1 -17  232.25   27.48
  -6  -1 -17  210.78   24.07
  -6  -1 -17  229.02   28.28
  -6  -1 -16   77.77   17.14
  -6  -1 -16   52.03   14.87
  -6  -1 -16   58.25   16.92
  -6  -1 -15  331.16   26.81
  -6  -1 -15  293.68   29.34
  -6  -1 -15  258.62   27.78
  -6  -1 -14  535.82   35.36
  -6  -1 -14  601.75   40.42
  -6  -1 -14  561.64   40.58
  -6  -1 -14  534.79   36.11
  -6  -1 -13   -1.50    8.51
  -6  -1 -13   10.09   11.87
  -6  -1 -13   10.76    9.88
  -6  -1 -13    3.08    9.18
  -6  -1 -12  401.84   28.09
  -6  -1 -12  420.04   28.64
  -6  -1 -12  409.23   27.24
  -6  -1 -12  411.42   31.17
  -6  -1 -12  356.17   30.66
  -6  -1 -12  397.48   27.54
  -6  -1 -11  270.73   21.48
  -6  -1 -11  287.35   22.21
  -6  -1 -11  278.46   20.68
  -6  -1 -11  294.08   24.56
  -6  -1 -11  228.05   23.22
  -6  -1 -11  240.32   20.23
  -6  -1 -10  176.67    8.44
  -6  -1 -10  175.09    8.51
  -6  -1 -10  211.63   17.73
  -6  -1 -10  194.90   17.31
  -6  -1 -10  178.88   15.77
  -6  -1 -10  174.01   18.49
  -6  -1 -10  217.31   20.80
  -6  -1 -10  187.31   16.56
  -6  -1  -9  843.68   42.54
  -6  -1  -9  870.24   43.12
  -6  -1  -9  880.36   40.21
  -6  -1  -9  772.63   45.36
  -6  -1  -9  792.10   40.21
  -6  -1  -9  827.22   33.06
  -6  -1  -9  752.39   44.39
  -6  -1  -8 1454.03   70.11
  -6  -1  -8 1697.02   68.71
  -6  -1  -8 1651.71   72.88
  -6  -1  -8 1617.12   68.10
  -6  -1  -8 1596.10   65.44
  -6  -1  -8 1429.37   59.16
  -6  -1  -7    8.12    3.49
  -6  -1  -7    6.80    6.49
  -6  -1  -7   10.24    5.88
  -6  -1  -7   11.58    6.49
  -6  -1  -7    4.32    6.62
  -6  -1  -7    0.75    4.29
  -6  -1  -6  742.98   35.83
  -6  -1  -6  712.68   38.11
  -6  -1  -6  681.56   38.03
  -6  -1  -6  705.87   38.52
  -6  -1  -6  677.80   31.93
  -6  -1  -6  699.06   30.63
  -6  -1  -5  796.07   37.23
  -6  -1  -5  707.66   39.42
  -6  -1  -5  724.42   38.82
  -6  -1  -5  746.05   39.31
  -6  -1  -5  743.92   32.82
  -6  -1  -4   43.88    8.11
  -6  -1  -4   55.91    8.74
  -6  -1  -4   58.60    6.53
  -6  -1  -4   60.08    8.23
  -6  -1  -4   63.20    9.48
  -6  -1  -4   50.46    6.47
  -6  -1  -4   53.84    3.84
  -6  -1  -3  111.42    9.12
  -6  -1  -3  107.01   11.60
  -6  -1  -3  114.12   12.46
  -6  -1  -3  118.37   11.87
  -6  -1  -3  114.93    9.65
  -6  -1  -2  905.44   40.12
  -6  -1  -2  976.71   39.73
  -6  -1  -2  814.41   42.89
  -6  -1  -2  857.10   44.67
  -6  -1  -2  914.89   42.49
  -6  -1  -2  894.03   34.67
  -6  -1  -1  372.75   20.00
  -6  -1  -1  351.97   21.13
  -6  -1  -1  355.15   23.73
  -6  -1  -1  355.65   20.30
  -6  -1  -1  360.43   15.68
  -6  -1   0  910.71   45.60
  -6  -1   0  916.81   40.43
  -6  -1   0  879.64   40.73
  -6  -1   0  878.65   35.88
  -6  -1   1 1484.83   66.47
  -6  -1   1 1461.55   61.16
  -6  -1   1 1440.86   61.60
  -6  -1   1 1417.39   56.99
  -6  -1   2  133.27   14.18
  -6  -1   2  114.28   10.89
  -6  -1   2   96.26   10.39
  -6  -1   2  113.93    9.00
  -6  -1   3  999.65   50.50
  -6  -1   3 1003.49   47.23
  -6  -1   3 1029.50   47.51
  -6  -1   3 1027.81   44.58
  -6  -1   4 2523.29  101.44
  -6  -1   4 2278.86   97.34
  -6  -1   4 2425.86   97.35
  -6  -1   4 2297.98   94.64
  -6  -1   5  890.63   42.86
  -6  -1   5  837.51   42.96
  -6  -1   5  879.71   45.23
  -6  -1   5  813.46   41.66
  -6  -1   5  820.34   40.62
  -6  -1   6 1237.62   58.63
  -6  -1   6 1128.20   56.03
  -6  -1   6 1195.12   51.09
  -6  -1   6 1154.41   55.08
  -6  -1   7 1592.61   66.88
  -6  -1   7 1600.15   71.54
  -6  -1   8  125.37   14.47
  -6  -1   8  147.06   13.02
  -6  -1   8  128.07   14.32
  -6  -1   9  477.67   31.75
  -6  -1   9  550.87   30.00
  -6  -1   9  550.68   33.13
  -6  -1  10  386.97   27.98
  -6  -1  10  436.58   26.36
  -6  -1  10  381.16   28.33
  -6  -1  11  140.77   15.25
  -6  -1  11  125.71   16.23
  -6  -1  12  564.87   36.30
  -6  -1  12  579.24   34.78
  -6  -1  12  578.57   39.22
  -6  -1  12  595.86   38.05
  -6  -1  13  506.00   34.78
  -6  -1  13  493.04   32.75
  -6  -1  13  519.80   36.21
  -6  -1  14    8.17   10.61
  -6  -1  15  188.55   23.01
  -6  -1  16  165.59   22.75
  -6   0 -17   34.09   15.58
  -6   0 -17   34.55   14.70
  -6   0 -16   63.68   15.77
  -6   0 -16   57.85   16.16
  -6   0 -15  480.64   34.82
  -6   0 -15  480.34   38.49
  -6   0 -15  515.29   39.32
  -6   0 -15  485.72   35.85
  -6   0 -14   -5.10   10.60
  -6   0 -14    4.67   10.93
  -6   0 -14   -2.24   11.62
  -6   0 -14   -1.76    9.43
  -6   0 -13  249.95   25.18
  -6   0 -13  282.87   26.86
  -6   0 -13  274.68   23.88
  -6   0 -12  574.55   38.06
  -6   0 -12  540.70   34.18
  -6   0 -12  503.13   37.22
  -6   0 -12  534.33   33.98
  -6   0 -11   -1.97    9.57
  -6   0 -11    3.76    8.47
  -6   0 -11    4.88    3.09
  -6   0 -11    1.36    7.91
  -6   0 -11   -1.40    7.83
  -6   0 -10  517.67   34.73
  -6   0 -10  501.29   31.01
  -6   0 -10  518.67   35.19
  -6   0 -10  558.43   32.31
  -6   0  -9 1086.37   57.38
  -6   0  -9 1145.22   52.96
  -6   0  -9 1183.83   54.57
  -6   0  -9 1111.88   58.45
  -6   0  -8    1.14    6.11
  -6   0  -8    8.18    7.05
  -6   0  -8   14.09    8.51
  -6   0  -7 1776.54   75.52
  -6   0  -7 1718.50   79.69
  -6   0  -7 1794.47   79.70
  -6   0  -6 1439.68   61.61
  -6   0  -6 1310.19   64.83
  -6   0  -6 1410.41   65.35
  -6   0  -5    2.82    4.88
  -6   0  -5    2.64    5.14
  -6   0  -5    1.32    5.00
  -6   0  -4 1365.06   55.50
  -6   0  -4 1288.94   52.47
  -6   0  -4 1212.20   58.02
  -6   0  -3  850.40   44.90
  -6   0  -3  942.21   40.60
  -6   0  -3  834.60   45.14
  -6   0  -3  871.38   44.65
  -6   0  -3  944.48   35.35
  -6   0  -2    0.76    1.39
  -6   0  -2   -2.52    5.43
  -6   0  -2   -1.40    3.86
  -6   0  -2    1.06    3.66
  -6   0  -2   -1.22    4.49
  -6   0  -1  544.57   22.46
  -6   0  -1  531.36   23.71
  -6   0  -1  562.83   28.18
  -6   0  -1  564.79   32.66
  -6   0  -1  562.00   27.68
  -6   0   0  474.80   21.85
  -6   0   0  475.03   25.55
  -6   0   0  479.15   29.49
  -6   0   0  452.56   24.94
  -6   0   1   90.77   12.06
  -6   0   1   96.16   10.06
  -6   0   1   87.39    9.70
  -6   0   1   92.17    7.86
  -6   0   1   69.70    9.58
  -6   0   2  261.38   18.67
  -6   0   2  243.65   20.48
  -6   0   2  254.90   17.75
  -6   0   2  251.63   15.31
  -6   0   2  262.21   17.93
  -6   0   3  510.88   29.11
  -6   0   3  525.32   32.18
  -6   0   3  509.74   26.50
  -6   0   3  533.18   28.97
  -6   0   3  523.86   29.04
  -6   0   4   11.39    6.28
  -6   0   4    8.71    5.40
  -6   0   4   13.82    5.90
  -6   0   4   15.42    5.48
  -6   0   4    6.43    5.32
  -6   0   5 1170.40   52.19
  -6   0   5 1120.95   55.23
  -6   0   5 1091.64   50.93
  -6   0   5 1127.84   53.61
  -6   0   5 1017.90   51.30
  -6   0   6  684.83   37.98
  -6   0   6  727.87   36.70
  -6   0   6  608.43   35.18
  -6   0   7   25.31    8.82
  -6   0   7   27.52    7.11
  -6   0   7   38.14    8.45
  -6   0   7   32.20    8.25
  -6   0   8  670.89   40.28
  -6   0   8  690.32   38.55
  -6   0   8  715.34   40.05
  -6   0   8  707.06   38.67
  -6   0   8  720.70   36.53
  -6   0   9  403.31   27.93
  -6   0   9  432.00   26.51
  -6   0   9  446.10   28.89
  -6   0  10   41.31    9.59
  -6   0  10   58.12   11.60
  -6   0  10   56.03   11.10
  -6   0  11  841.17   44.80
  -6   0  11  799.42   45.92
  -6   0  11  882.34   47.49
  -6   0  12  781.58   45.32
  -6   0  12  878.58   47.67
  -6   0  12  882.24   48.37
  -6   0  13   16.37   10.46
  -6   0  13   35.24   12.56
  -6   0  13   32.70   11.66
  -6   0  14  317.98   27.80
  -6   0  15  187.65   22.76
  -6   0  16   47.02   15.07
  -6   1 -17  248.31   26.41
  -6   1 -17  214.23   29.21
  -6   1 -16  365.16   31.25
  -6   1 -16  377.23   35.13
  -6   1 -15    2.46   12.99
  -6   1 -14  333.42   30.40
  -6   1 -14  301.69   26.85
  -6   1 -14  269.25   29.38
  -6   1 -13  243.87   25.40
  -6   1 -13  300.70   25.07
  -6   1 -13  225.62   25.16
  -6   1 -12   22.31    5.30
  -6   1 -12   24.31    9.89
  -6   1 -12   18.91   10.05
  -6   1 -12   12.67    8.38
  -6   1 -12   24.66    9.83
  -6   1 -12    8.65    9.76
  -6   1 -11  152.41   11.63
  -6   1 -11  187.26   18.20
  -6   1 -11  179.25   17.67
  -6   1 -11  213.14   22.43
  -6   1 -11  195.28   18.59
  -6   1 -11  173.08   20.24
  -6   1 -10  288.29   25.55
  -6   1 -10  351.18   24.12
  -6   1 -10  283.63   25.95
  -6   1 -10  302.70   22.74
  -6   1  -9   56.74   12.05
  -6   1  -9   63.98   10.64
  -6   1  -9   54.96   12.21
  -6   1  -9   61.84   11.14
  -6   1  -8  889.37   48.70
  -6   1  -8  973.26   51.57
  -6   1  -8  909.80   50.96
  -6   1  -8 1009.98   47.39
  -6   1  -8  987.63   47.16
  -6   1  -7  455.16   26.36
  -6   1  -7  399.53   28.61
  -6   1  -7  387.88   27.22
  -6   1  -7  440.91   30.27
  -6   1  -7  435.03   26.06
  -6   1  -6    9.05    6.94
  -6   1  -6   20.08    7.18
  -6   1  -6   18.50    6.42
  -6   1  -6    7.60    5.94
  -6   1  -5  528.38   28.78
  -6   1  -5  499.07   31.73
  -6   1  -5  538.11   32.89
  -6   1  -4 1414.87   57.69
  -6   1  -4 1276.11   62.54
  -6   1  -4 1338.30   63.45
  -6   1  -3    1.28    2.29
  -6   1  -3   11.35    5.91
  -6   1  -3    4.49    4.07
  -6   1  -3    4.08    6.24
  -6   1  -2 2148.15   83.31
  -6   1  -2 2017.17   77.69
  -6   1  -1  790.09   33.15
  -6   1  -1  838.79   34.73
  -6   1  -1  782.64   37.72
  -6   1   0  510.72   24.09
  -6   1   0  561.08   33.18
  -6   1   0  550.43   25.40
  -6   1   0  557.20   28.69
  -6   1   1  849.54   40.67
  -6   1   1  817.38   44.84
  -6   1   1  811.50   36.49
  -6   1   1  897.90   37.93
  -6   1   1  863.95   41.26
  -6   1   2  758.80   38.84
  -6   1   2  802.60   42.95
  -6   1   2  761.19   35.37
  -6   1   2  761.34   38.40
  -6   1   2  842.25   36.63
  -6   1   2  788.97   39.15
  -6   1   3   -1.06    4.55
  -6   1   3   -1.46    5.52
  -6   1   3    3.34    5.42
  -6   1   3   -0.85    4.19
  -6   1   3   -7.34    5.78
  -6   1   4  803.04   39.96
  -6   1   4  794.23   43.30
  -6   1   4  784.22   40.73
  -6   1   4  798.36   38.84
  -6   1   4  777.81   39.79
  -6   1   5 1101.20   49.47
  -6   1   5 1114.91   54.04
  -6   1   5  986.35   48.49
  -6   1   5 1013.30   50.81
  -6   1   5  969.78   49.00
  -6   1   6  118.39   14.01
  -6   1   6  136.76   13.51
  -6   1   6  144.53   14.27
  -6   1   7  293.88   23.68
  -6   1   7  302.29   22.69
  -6   1   7  322.78   21.90
  -6   1   7  298.82   22.52
  -6   1   8  308.85   25.12
  -6   1   8  319.90   23.80
  -6   1   8  340.35   22.82
  -6   1   8  329.42   23.16
  -6   1   8  330.11   24.91
  -6   1   9  118.33   14.12
  -6   1   9  127.70   16.77
  -6   1   9  104.31   13.11
  -6   1   9  141.54   16.69
  -6   1   9  115.74   14.30
  -6   1  10  177.36   18.25
  -6   1  10  166.37   19.65
  -6   1  10  198.61   18.69
  -6   1  10  219.09   18.86
  -6   1  11  705.20   42.33
  -6   1  11  776.81   42.45
  -6   1  11  772.31   43.21
  -6   1  12   35.20   11.04
  -6   1  12   26.42   10.45
  -6   1  12   23.51   10.40
  -6   1  13  330.96   27.69
  -6   1  13  366.93   28.60
  -6   1  13  380.60   29.41
  -6   1  14  349.58   29.48
  -6   1  14  411.58   30.97
  -6   1  15   20.41   12.31
  -6   1  16  299.26   29.42
  -6   2 -16    2.69   12.85
  -6   2 -15  355.81   33.80
  -6   2 -14  287.68   29.52
  -6   2 -14  343.84   29.22
  -6   2 -13   55.67   14.67
  -6   2 -13   27.30   12.25
  -6   2 -12  453.07   30.03
  -6   2 -12  380.89   33.21
  -6   2 -12  410.90   22.82
  -6   2 -12  371.52   32.52
  -6   2 -11  390.79   31.24
  -6   2 -11  355.73   26.09
  -6   2 -11  305.26   28.68
  -6   2 -11  391.30   27.55
  -6   2 -10    1.99    8.78
  -6   2 -10    7.99    8.57
  -6   2 -10   -2.04    8.17
  -6   2 -10   -1.39    8.86
  -6   2  -9  866.71   49.76
  -6   2  -9  863.91   44.29
  -6   2  -9  879.02   50.12
  -6   2  -8  552.28   34.51
  -6   2  -8  632.83   38.58
  -6   2  -8  616.02   33.23
  -6   2  -8  543.67   37.04
  -6   2  -7   62.82   11.83
  -6   2  -7   51.94   10.17
  -6   2  -7   65.25    9.82
  -6   2  -7   36.33    9.72
  -6   2  -6  383.22   26.43
  -6   2  -6  433.36   29.46
  -6   2  -6  417.85   29.16
  -6   2  -5  437.97   27.87
  -6   2  -5  451.31   30.18
  -6   2  -5  437.15   29.71
  -6   2  -4   12.12    6.39
  -6   2  -4   16.09    5.78
  -6   2  -4    8.79    6.03
  -6   2  -4    6.57    5.41
  -6   2  -3  864.17   39.51
  -6   2  -3  861.08   35.33
  -6   2  -3  723.44   42.03
  -6   2  -3  839.75   43.95
  -6   2  -2  375.10   18.19
  -6   2  -2  360.76   21.61
  -6   2  -1   45.30    6.34
  -6   2  -1   56.25    5.89
  -6   2  -1   56.39    8.31
  -6   2   0 1508.91   61.43
  -6   2   0 1498.30   60.05
  -6   2   0 1464.49   64.48
  -6   2   1 1248.96   51.73
  -6   2   1 1165.00   50.15
  -6   2   1 1186.57   54.26
  -6   2   2   16.54    6.26
  -6   2   2   13.12    5.07
  -6   2   2   15.57    5.55
  -6   2   2    5.90    4.35
  -6   2   3 2117.11   86.42
  -6   2   3 2077.29   82.45
  -6   2   3 2102.63   83.44
  -6   2   3 2022.74   84.03
  -6   2   4 1110.15   54.22
  -6   2   4 1105.50   56.60
  -6   2   4 1158.19   52.39
  -6   2   4 1179.19   53.64
  -6   2   4 1133.14   52.18
  -6   2   4 1126.86   51.34
  -6   2   5   38.57    9.56
  -6   2   5   34.12    8.05
  -6   2   5   23.85    9.21
  -6   2   5   48.10    8.49
  -6   2   6  919.56   51.40
  -6   2   6 1080.55   49.17
  -6   2   6 1066.58   51.06
  -6   2   7  383.90   28.59
  -6   2   7  392.91   26.93
  -6   2   7  476.56   27.03
  -6   2   7  420.43   28.24
  -6   2   8   22.37   10.01
  -6   2   8   12.46    7.55
  -6   2   8   12.71    7.68
  -6   2   8   29.47    8.46
  -6   2   8   12.84    7.96
  -6   2   9  613.60   41.32
  -6   2   9  678.14   39.46
  -6   2   9  718.63   39.25
  -6   2   9  744.24   39.12
  -6   2   9  747.79   42.66
  -6   2  10  279.14   25.71
  -6   2  10  322.46   24.34
  -6   2  10  255.50   22.25
  -6   2  10  330.64   23.88
  -6   2  10  308.08   26.62
  -6   2  11   17.54    9.15
  -6   2  11    8.36    9.22
  -6   2  11    9.46    9.05
  -6   2  11   10.58    8.45
  -6   2  12  692.58   41.32
  -6   2  12  724.75   41.34
  -6   2  12  676.17   45.43
  -6   2  12  642.26   40.48
  -6   2  13  197.31   20.87
  -6   2  13  152.35   19.19
  -6   2  14   29.63   12.89
  -6   2  15  215.02   24.12
  -6   2  16  220.16   24.81
  -6   3 -16  193.83   26.20
  -6   3 -16  189.60   26.15
  -6   3 -15  274.58   30.33
  -6   3 -15  337.61   32.67
  -6   3 -14   58.54   16.33
  -6   3 -13  330.38   31.27
  -6   3 -12  207.20   16.44
  -6   3 -12  250.12   26.10
  -6   3 -11   15.48    9.95
  -6   3 -11    4.32    9.16
  -6   3 -11   -2.26   10.80
  -6   3 -10 1046.76   59.38
  -6   3 -10 1146.05   54.31
  -6   3 -10 1045.94   59.44
  -6   3  -9  670.51   41.48
  -6   3  -9  624.44   35.27
  -6   3  -9  561.59   39.64
  -6   3  -8  111.28   12.97
  -6   3  -8  105.22   16.15
  -6   3  -8   86.57   13.05
  -6   3  -8   91.81   13.00
  -6   3  -7 1538.67   66.41
  -6   3  -7 1469.60   72.73
  -6   3  -7 1442.57   68.95
  -6   3  -7 1513.27   73.51
  -6   3  -7 1531.70   67.54
  -6   3  -6  567.75   36.69
  -6   3  -6  546.50   33.32
  -6   3  -6  578.77   36.98
  -6   3  -6  612.12   32.46
  -6   3  -5   23.56    8.69
  -6   3  -5   34.78    8.33
  -6   3  -5   45.37   10.54
  -6   3  -5   35.30    8.29
  -6   3  -4  795.83   45.72
  -6   3  -4  878.80   41.11
  -6   3  -4  876.42   41.36
  -6   3  -4  893.32   47.13
  -6   3  -4  781.28   43.42
  -6   3  -3  934.78   37.98
  -6   3  -3  869.28   41.56
  -6   3  -2  259.99   15.07
  -6   3  -2  246.83   20.29
  -6   3  -2  262.82   18.20
  -6   3  -1  645.26   38.08
  -6   3  -1  677.04   30.83
  -6   3  -1  686.28   34.84
  -6   3   0  264.88   16.28
  -6   3   0  299.96   23.22
  -6   3   0  304.76   17.88
  -6   3   0  263.90   19.02
  -6   3   1  310.66   18.60
  -6   3   1  276.18   17.31
  -6   3   1  273.12   19.91
  -6   3   2  943.76   44.30
  -6   3   2  951.76   43.44
  -6   3   2  987.31   47.38
  -6   3   3  541.64   31.67
  -6   3   3  575.60   29.61
  -6   3   3  516.75   29.41
  -6   3   3  524.60   28.69
  -6   3   4  279.56   21.65
  -6   3   4  286.48   19.38
  -6   3   4  286.25   20.15
  -6   3   4  291.65   19.97
  -6   3   5 1286.12   64.76
  -6   3   5 1425.52   61.75
  -6   3   5 1432.36   63.88
  -6   3   5 1386.62   62.64
  -6   3   6   44.90   10.59
  -6   3   6   44.24    8.70
  -6   3   6   55.38   10.62
  -6   3   7  103.17   15.24
  -6   3   7  137.33   13.54
  -6   3   7  111.24   14.48
  -6   3   7  138.43   14.94
  -6   3   8  851.76   46.72
  -6   3   8  763.60   42.84
  -6   3   8  811.81   41.17
  -6   3   8  750.09   44.52
  -6   3   9  116.11   17.28
  -6   3   9  108.04   14.58
  -6   3   9  148.07   17.87
  -6   3   9  144.81   16.46
  -6   3   9  120.38   13.97
  -6   3  10   41.87   11.31
  -6   3  10   59.68   13.25
  -6   3  10   33.01   10.51
  -6   3  10   33.84    9.82
  -6   3  11  600.97   37.29
  -6   3  11  578.21   37.50
  -6   3  11  635.45   36.70
  -6   3  11  624.88   41.92
  -6   3  12  182.92   21.02
  -6   3  12  199.70   23.60
  -6   3  12  211.46   20.99
  -6   3  12  205.97   20.68
  -6   3  13   51.73   13.26
  -6   3  13   69.90   16.83
  -6   3  14  303.55   25.95
  -6   3  15  112.14   18.00
  -6   4 -16  130.38   22.60
  -6   4 -15   36.28   14.78
  -6   4 -15   33.24   15.52
  -6   4 -14  279.72   29.40
  -6   4 -14  214.29   26.84
  -6   4 -13   30.44   13.22
  -6   4 -12   21.87   12.43
  -6   4 -12    3.40    6.75
  -6   4 -11  477.20   30.72
  -6   4 -11  415.74   34.93
  -6   4 -10  253.80   21.36
  -6   4 -10  243.23   25.00
  -6   4 -10  287.08   23.21
  -6   4  -9   99.38   17.12
  -6   4  -9  111.72   14.10
  -6   4  -9   82.85   16.93
  -6   4  -9  114.98   14.55
  -6   4  -8  837.69   49.84
  -6   4  -8  828.91   45.04
  -6   4  -8  819.94   50.09
  -6   4  -8  839.53   42.87
  -6   4  -8  893.92   44.69
  -6   4  -7  202.38   16.62
  -6   4  -7  172.00   19.74
  -6   4  -7  198.18   18.24
  -6   4  -7  159.13   19.23
  -6   4  -7  200.49   17.25
  -6   4  -6  111.72   15.64
  -6   4  -6   93.00   12.71
  -6   4  -6  121.67   16.51
  -6   4  -6  129.83   13.40
  -6   4  -5  368.69   29.21
  -6   4  -5  416.10   27.12
  -6   4  -5  353.39   29.02
  -6   4  -5  458.63   26.08
  -6   4  -4  502.94   32.96
  -6   4  -4  490.44   27.44
  -6   4  -4  453.15   29.25
  -6   4  -4  423.25   31.18
  -6   4  -3  264.02   18.88
  -6   4  -3  274.50   16.38
  -6   4  -3  230.92   19.59
  -6   4  -3  223.00   21.52
  -6   4  -2 1180.49   63.21
  -6   4  -2 1244.51   61.64
  -6   4  -2 1300.64   54.63
  -6   4  -1  107.44   13.62
  -6   4  -1   92.58    9.21
  -6   4  -1   89.94   10.87
  -6   4   0  148.51   11.93
  -6   4   0  145.05   16.10
  -6   4   0  131.42   12.19
  -6   4   0  148.59   14.32
  -6   4   1  802.39   38.73
  -6   4   1  831.79   45.74
  -6   4   1  813.00   40.10
  -6   4   1  892.57   43.21
  -6   4   2  750.63   36.14
  -6   4   2  646.93   40.48
  -6   4   2  746.14   37.30
  -6   4   2  736.22   39.11
  -6   4   3  156.05   14.03
  -6   4   3  152.28   16.92
  -6   4   3  159.58   14.74
  -6   4   3  136.17   15.39
  -6   4   4 1252.36   62.75
  -6   4   4 1321.74   65.70
  -6   4   4 1388.72   58.86
  -6   4   4 1381.16   61.60
  -6   4   4 1298.61   60.02
  -6   4   5  137.16   16.22
  -6   4   5  147.75   13.55
  -6   4   5  159.48   15.93
  -6   4   5  144.13   14.77
  -6   4   6  448.22   31.16
  -6   4   6  436.12   26.80
  -6   4   6  454.18   29.35
  -6   4   6  462.77   30.07
  -6   4   6  490.77   29.83
  -6   4   7  710.36   42.49
  -6   4   7  738.21   41.85
  -6   4   7  745.05   40.47
  -6   4   7  683.65   36.69
  -6   4   8  125.91   16.60
  -6   4   8  143.14   16.16
  -6   4   8  147.21   14.74
  -6   4   9  275.14   23.17
  -6   4   9  311.70   26.40
  -6   4   9  270.93   23.78
  -6   4   9  291.17   21.42
  -6   4  10  496.02   33.08
  -6   4  10  542.46   34.97
  -6   4  10  516.21   31.32
  -6   4  10  479.54   35.71
  -6   4  11   81.09   14.80
  -6   4  11   86.58   16.93
  -6   4  11   66.12   13.79
  -6   4  11   83.53   13.40
  -6   4  12  160.38   22.48
  -6   4  12  173.45   18.85
  -6   4  13  302.71   30.39
  -6   4  13  279.77   23.94
  -6   4  14   79.57   19.94
  -6   4  14   44.52   12.23
  -6   4  15   31.13   12.75
  -6   5 -15  246.37   29.54
  -6   5 -15  217.76   28.19
  -6   5 -14   80.01   18.98
  -6   5 -14   67.29   18.58
  -6   5 -13   44.96   16.17
  -6   5 -13   32.43   14.32
  -6   5 -12  418.36   35.30
  -6   5 -12  368.00   33.95
  -6   5 -11  277.08   28.97
  -6   5 -11  304.29   24.09
  -6   5 -10  167.43   22.65
  -6   5 -10  209.03   19.01
  -6   5 -10  190.65   19.14
  -6   5  -9  704.50   37.46
  -6   5  -9  695.71   39.08
  -6   5  -8  262.00   21.69
  -6   5  -8  284.70   20.77
  -6   5  -8  289.01   22.18
  -6   5  -7  103.26   12.13
  -6   5  -7   63.50   14.58
  -6   5  -7  107.79   13.57
  -6   5  -7   57.64   14.51
  -6   5  -7  109.04   13.28
  -6   5  -6  424.70   33.02
  -6   5  -6  440.68   29.34
  -6   5  -6  518.74   35.63
  -6   5  -6  515.39   29.47
  -6   5  -5  332.99   28.14
  -6   5  -5  381.03   23.50
  -6   5  -5  369.62   23.82
  -6   5  -5  289.37   23.07
  -6   5  -5  279.58   25.94
  -6   5  -4  143.52   13.93
  -6   5  -4  138.62   14.19
  -6   5  -4  140.94   15.02
  -6   5  -3 1198.16   49.92
  -6   5  -3 1130.36   53.01
  -6   5  -2   20.83    7.51
  -6   5  -2   13.76    5.93
  -6   5  -2   13.91    6.50
  -6   5  -1  269.33   21.90
  -6   5  -1  251.53   19.55
  -6   5  -1  259.32   17.33
  -6   5   0  702.43   34.49
  -6   5   0  643.87   39.72
  -6   5   0  702.74   37.84
  -6   5   0  710.74   36.09
  -6   5   1  198.57   15.79
  -6   5   1  246.16   21.56
  -6   5   1  218.10   18.47
  -6   5   1  203.62   16.72
  -6   5   2   77.34   10.07
  -6   5   2   80.12   12.96
  -6   5   2   61.30   10.76
  -6   5   2   61.35   10.06
  -6   5   3 1357.09   59.76
  -6   5   3 1342.92   65.73
  -6   5   3 1307.58   62.95
  -6   5   3 1253.34   60.31
  -6   5   4  252.09   19.72
  -6   5   4  288.16   24.05
  -6   5   4  259.59   21.79
  -6   5   4  252.10   20.34
  -6   5   5  162.37   17.79
  -6   5   5  134.16   15.40
  -6   5   5  144.89   15.23
  -6   5   5  130.95   16.91
  -6   5   5  143.37   12.75
  -6   5   6  728.72   42.06
  -6   5   6  768.41   41.87
  -6   5   6  718.21   36.94
  -6   5   6  780.52   45.52
  -6   5   7  344.47   25.67
  -6   5   7  322.88   26.20
  -6   5   7  311.43   25.14
  -6   5   7  355.04   22.63
  -6   5   8  111.69   14.86
  -6   5   8  125.21   16.74
  -6   5   8  110.35   12.92
  -6   5   9  845.28   49.86
  -6   5   9  834.73   45.99
  -6   5   9  806.60   47.22
  -6   5   9  865.97   43.02
  -6   5  10  169.32   18.62
  -6   5  10  130.77   19.20
  -6   5  10  165.94   19.55
  -6   5  10  157.07   16.03
  -6   5  11  471.89   29.89
  -6   5  11  466.98   36.78
  -6   5  11  447.15   32.50
  -6   5  12  226.21   20.79
  -6   5  12  239.82   27.10
  -6   5  13   33.68   11.34
  -6   5  13   50.24   15.43
  -6   5  14  163.65   19.56
  -6   5  14  177.39   25.27
  -6   5  15  314.65   27.01
  -6   5  15  326.68   34.97
  -6   6 -14   64.40   18.38
  -6   6 -13  184.31   25.05
  -6   6 -12   76.81   18.03
  -6   6 -11  128.83   16.48
  -6   6 -11   92.73   19.13
  -6   6 -10  573.81   34.29
  -6   6 -10  539.60   41.48
  -6   6  -9   98.90   13.93
  -6   6  -9  143.74   16.92
  -6   6  -8  270.55   20.75
  -6   6  -8  319.81   22.94
  -6   6  -7  505.43   32.60
  -6   6  -7  608.78   33.95
  -6   6  -6  691.08   36.70
  -6   6  -6  663.64   37.18
  -6   6  -6  599.56   43.15
  -6   6  -5  199.72   17.66
  -6   6  -5  196.15   16.73
  -6   6  -5  159.16   20.12
  -6   6  -5  148.13   16.26
  -6   6  -4  911.42   41.65
  -6   6  -4  879.13   42.64
  -6   6  -4  945.94   45.20
  -6   6  -3  411.75   23.80
  -6   6  -3  348.02   25.75
  -6   6  -3  387.67   25.78
  -6   6  -2  588.37   36.47
  -6   6  -2  651.62   35.84
  -6   6  -2  666.44   33.22
  -6   6  -1  605.17   37.46
  -6   6  -1  661.54   33.55
  -6   6  -1  664.24   36.71
  -6   6   0  129.85   13.10
  -6   6   0  155.99   17.20
  -6   6   0  146.52   14.52
  -6   6   0  133.54   15.15
  -6   6   1  256.68   18.40
  -6   6   1  234.37   21.85
  -6   6   1  223.68   18.84
  -6   6   1  201.63   19.17
  -6   6   2 1226.79   55.95
  -6   6   2 1112.71   60.70
  -6   6   2 1222.92   57.35
  -6   6   2 1223.37   59.31
  -6   6   3   85.92   13.72
  -6   6   3   64.42   11.23
  -6   6   3   72.64   11.42
  -6   6   3   45.46   11.45
  -6   6   4 1138.23   56.85
  -6   6   4 1203.01   56.07
  -6   6   4 1105.45   59.80
  -6   6   5  423.10   29.43
  -6   6   5  431.15   28.78
  -6   6   5  431.04   31.70
  -6   6   6    9.63    5.91
  -6   6   6   -1.98    8.92
  -6   6   6   -1.68    8.29
  -6   6   6    9.09    8.35
  -6   6   7  323.50   20.92
  -6   6   7  340.75   27.23
  -6   6   7  320.72   26.02
  -6   6   8  482.59   36.75
  -6   6   8  568.40   35.33
  -6   6   8  544.93   37.33
  -6   6   8  551.65   36.66
  -6   6   8  562.43   30.51
  -6   6   9  141.74   19.58
  -6   6   9  115.47   16.01
  -6   6   9  151.74   14.55
  -6   6  10  384.04   32.51
  -6   6  10  376.47   25.23
  -6   6  11  313.79   29.94
  -6   6  11  294.16   22.44
  -6   6  12   38.35   15.13
  -6   6  12   50.11   11.39
  -6   6  13  158.31   24.16
  -6   6  13  151.04   17.85
  -6   6  14  505.64   43.32
  -6   6  14  513.75   33.91
  -6   7 -14  156.25   25.36
  -6   7 -14  134.36   23.54
  -6   7 -13    2.85   13.61
  -6   7 -13   -2.97   13.92
  -6   7 -12   79.55   19.36
  -6   7 -12  129.81   22.31
  -6   7 -11  461.98   38.17
  -6   7 -11  390.40   37.00
  -6   7 -10   -8.21   10.29
  -6   7 -10   -2.54   11.88
  -6   7 -10   16.19   11.89
  -6   7  -9  268.56   28.63
  -6   7  -9  305.20   23.04
  -6   7  -9  287.44   29.60
  -6   7  -9  322.03   25.06
  -6   7  -8  207.42   19.43
  -6   7  -8  219.15   18.73
  -6   7  -8  205.31   19.73
  -6   7  -7   14.64    8.57
  -6   7  -7   11.32    9.54
  -6   7  -7   12.32    8.63
  -6   7  -6  189.21   17.77
  -6   7  -6  224.97   19.80
  -6   7  -6  180.17   22.00
  -6   7  -6  178.47   17.89
  -6   7  -5  517.93   29.45
  -6   7  -5  473.73   30.61
  -6   7  -5  437.36   29.12
  -6   7  -5  426.04   34.21
  -6   7  -4   -4.13    9.02
  -6   7  -4    1.08    6.68
  -6   7  -4    6.25    8.33
  -6   7  -4    9.68    7.19
  -6   7  -3  119.21   12.94
  -6   7  -3  108.15   14.09
  -6   7  -3   90.60   13.19
  -6   7  -3   87.85   14.88
  -6   7  -2  617.49   35.24
  -6   7  -2  634.52   32.55
  -6   7  -2  554.39   34.71
  -6   7  -1  115.03   14.07
  -6   7  -1   92.25   13.76
  -6   7  -1   97.18   12.10
  -6   7  -1   90.74   14.78
  -6   7   0   26.04    7.92
  -6   7   0   20.48    9.84
  -6   7   0   34.81    8.93
  -6   7   0   37.96   10.44
  -6   7   1 1304.96   60.40
  -6   7   1 1322.44   66.09
  -6   7   1 1432.04   63.38
  -6   7   1 1203.02   62.66
  -6   7   2  165.04   17.08
  -6   7   2  134.30   15.30
  -6   7   2  159.24   18.80
  -6   7   3  829.82   45.56
  -6   7   3  823.16   44.11
  -6   7   3  886.67   49.42
  -6   7   4  350.96   26.69
  -6   7   4  384.65   26.73
  -6   7   4  377.95   29.97
  -6   7   5   -3.03    8.91
  -6   7   5    3.37    8.88
  -6   7   5    2.00    9.37
  -6   7   6  282.30   23.50
  -6   7   6  205.79   23.43
  -6   7   6  231.95   22.74
  -6   7   6  243.98   24.06
  -6   7   7  691.59   43.19
  -6   7   7  681.28   40.94
  -6   7   7  598.65   31.54
  -6   7   7  694.42   42.41
  -6   7   8   11.09   10.18
  -6   7   8    4.54    5.90
  -6   7   8   -8.22   11.63
  -6   7   9  487.11   27.71
  -6   7   9  466.95   35.90
  -6   7  10  376.25   24.12
  -6   7  10  363.15   32.19
  -6   7  11    3.52    8.28
  -6   7  11    2.49   12.74
  -6   7  12  156.76   16.05
  -6   7  12  141.04   23.06
  -6   7  13  389.89   37.18
  -6   8 -13  147.30   24.14
  -6   8 -13   99.45   21.61
  -6   8 -12  496.91   40.63
  -6   8 -12  399.51   38.64
  -6   8 -11   16.44   12.85
  -6   8 -11   20.58   15.05
  -6   8 -10  311.83   31.74
  -6   8 -10  349.25   25.68
  -6   8 -10  290.44   32.65
  -6   8  -9  234.22   26.99
  -6   8  -9  292.47   21.59
  -6   8  -8   -2.45   11.49
  -6   8  -8    8.06   10.47
  -6   8  -8    4.10    7.95
  -6   8  -8    7.28    9.55
  -6   8  -7  185.07   22.21
  -6   8  -7  198.48   18.05
  -6   8  -7  159.02   23.75
  -6   8  -7  171.11   18.03
  -6   8  -6  495.13   31.60
  -6   8  -6  441.73   36.96
  -6   8  -5    2.44    8.14
  -6   8  -5   -5.34    8.84
  -6   8  -5    4.57    9.49
  -6   8  -5   -1.25    8.43
  -6   8  -5    2.24    8.73
  -6   8  -4  355.40   25.59
  -6   8  -4  246.79   21.41
  -6   8  -4  282.05   27.19
  -6   8  -4  322.07   22.65
  -6   8  -3  327.06   22.79
  -6   8  -3  277.23   26.70
  -6   8  -3  271.35   22.52
  -6   8  -2    1.51    9.70
  -6   8  -2   -1.52    6.25
  -6   8  -2    2.41    8.07
  -6   8  -2    2.13    8.29
  -6   8  -1  292.48   23.63
  -6   8  -1  301.76   21.80
  -6   8   0  572.61   35.91
  -6   8   0  544.07   37.77
  -6   8   0  460.21   30.47
  -6   8   0  530.77   33.21
  -6   8   1   54.10   11.38
  -6   8   1   58.90   13.05
  -6   8   1   67.22   12.73
  -6   8   2  184.78   18.49
  -6   8   2  190.28   20.82
  -6   8   2  197.71   19.34
  -6   8   3  652.33   37.60
  -6   8   3  576.91   37.22
  -6   8   3  615.74   41.02
  -6   8   4   40.20   12.53
  -6   8   4   57.14   13.82
  -6   8   4   90.48   14.64
  -6   8   4   64.87   12.72
  -6   8   5  146.75   19.05
  -6   8   5  183.06   19.20
  -6   8   5  117.22   17.81
  -6   8   5  123.97   18.61
  -6   8   6  863.79   52.72
  -6   8   6  883.11   49.62
  -6   8   6  906.77   51.33
  -6   8   7   35.08   12.83
  -6   8   7   24.86   12.66
  -6   8   7   16.40   10.85
  -6   8   8  346.94   30.45
  -6   8   9  310.79   19.54
  -6   8   9  296.04   28.66
  -6   8  10    4.56    7.06
  -6   8  10   -4.93   14.13
  -6   8  11  310.78   31.62
  -6   8  12  160.85   24.59
  -6   8  13    2.94   15.95
  -6   9 -11  368.18   34.81
  -6   9 -11  271.91   32.37
  -6   9 -10  240.90   28.78
  -6   9 -10  201.09   28.42
  -6   9  -9   10.58   13.09
  -6   9  -9   29.29   14.99
  -6   9  -8  276.02   28.03
  -6   9  -8  221.80   28.47
  -6   9  -7  323.21   24.27
  -6   9  -7  393.70   33.56
  -6   9  -7  282.20   31.50
  -6   9  -7  410.90   27.49
  -6   9  -6   52.93   14.50
  -6   9  -6   62.28   12.26
  -6   9  -6   67.34   16.56
  -6   9  -6   67.25   11.74
  -6   9  -5  754.69   40.52
  -6   9  -5  666.71   38.33
  -6   9  -5  702.40   46.74
  -6   9  -4  202.41   18.77
  -6   9  -4  158.84   16.24
  -6   9  -4  148.84   20.76
  -6   9  -3    4.23    6.86
  -6   9  -3    1.34    8.71
  -6   9  -3   11.26    9.25
  -6   9  -2  435.22   30.00
  -6   9  -2  393.38   33.44
  -6   9  -1  259.28   22.86
  -6   9  -1  220.12   24.14
  -6   9  -1  288.47   22.36
  -6   9   0    1.74    8.17
  -6   9   0   -1.41    8.19
  -6   9   0    2.23    8.68
  -6   9   0   -9.90    9.58
  -6   9   1  369.91   26.84
  -6   9   1  381.20   29.68
  -6   9   1  346.94   27.62
  -6   9   1  371.60   29.28
  -6   9   2  511.70   33.52
  -6   9   2  529.57   37.10
  -6   9   2  553.82   35.78
  -6   9   2  524.89   36.06
  -6   9   3    2.05   10.99
  -6   9   3    3.61    8.92
  -6   9   3    4.78    8.90
  -6   9   4  658.92   43.54
  -6   9   4  634.40   40.83
  -6   9   4  644.73   39.90
  -6   9   5  294.91   27.95
  -6   9   5  335.17   27.40
  -6   9   5  268.93   25.94
  -6   9   6   10.38   11.45
  -6   9   6   25.02   12.02
  -6   9   7  385.69   32.13
  -6   9   7  346.59   31.97
  -6   9   8  404.69   34.34
  -6   9   8  356.78   33.18
  -6   9   9   -9.79   12.52
  -6   9  10  450.37   37.85
  -6   9  11  172.71   25.07
  -6  10 -10   31.07   15.38
  -6  10 -10   18.92   15.35
  -6  10  -9  315.54   32.28
  -6  10  -9  264.79   31.69
  -6  10  -8  156.64   23.07
  -6  10  -8  161.63   25.10
  -6  10  -7    5.85   12.62
  -6  10  -7    3.74    7.51
  -6  10  -7   12.97   10.60
  -6  10  -7   25.70   13.15
  -6  10  -6  368.75   34.97
  -6  10  -6  367.05   25.61
  -6  10  -6  448.01   28.59
  -6  10  -6  330.91   32.29
  -6  10  -5  197.87   18.49
  -6  10  -5  207.93   24.55
  -6  10  -4   53.34   10.98
  -6  10  -4   81.56   16.93
  -6  10  -3  136.63   20.43
  -6  10  -3  149.66   16.10
  -6  10  -3  197.38   19.03
  -6  10  -2  207.57   24.25
  -6  10  -2  204.62   19.91
  -6  10  -1   13.95    9.79
  -6  10  -1    6.09    9.50
  -6  10  -1   12.77    9.17
  -6  10   0  407.11   28.68
  -6  10   0  307.58   30.27
  -6  10   0  396.41   30.14
  -6  10   0  370.35   28.65
  -6  10   1  355.53   26.41
  -6  10   1  312.33   26.60
  -6  10   1  285.71   25.78
  -6  10   2   38.16   11.95
  -6  10   2   68.37   14.60
  -6  10   3  526.77   38.83
  -6  10   3  564.78   38.34
  -6  10   4   26.47   12.86
  -6  10   4   36.83   13.73
  -6  10   5   11.48   11.93
  -6  10   5   -2.13   11.25
  -6  10   6  236.80   26.07
  -6  10   6  182.82   23.36
  -6  10   7  297.46   30.32
  -6  10   7  348.90   31.68
  -6  10   8   -2.56   13.09
  -6  10   8   17.22   14.11
  -6  10   9  360.47   33.74
  -6  10   9  278.08   31.00
  -6  10  10  133.87   22.96
  -6  11  -8   13.74   15.77
  -6  11  -8   22.07   15.87
  -6  11  -7  291.24   30.42
  -6  11  -7  299.17   33.28
  -6  11  -6  286.60   29.77
  -6  11  -6  289.98   32.59
  -6  11  -5   76.74   11.68
  -6  11  -5  101.85   19.23
  -6  11  -4  236.45   19.46
  -6  11  -4  220.12   25.90
  -6  11  -3  118.87   14.57
  -6  11  -3  145.18   20.85
  -6  11  -2   18.52    8.90
  -6  11  -2   21.86   12.64
  -6  11  -1  317.76   30.51
  -6  11  -1  315.38   25.43
  -6  11  -1  389.20   30.69
  -6  11   0  342.88   26.84
  -6  11   0  350.23   29.22
  -6  11   1   61.21   15.40
  -6  11   1   70.50   14.31
  -6  11   1   46.36   14.50
  -6  11   2  432.78   34.02
  -6  11   2  483.15   36.52
  -6  11   3  130.97   20.46
  -6  11   3  174.74   21.86
  -6  11   4   49.99   15.20
  -6  11   4   73.01   17.61
  -6  11   5  312.92   30.32
  -6  11   5  291.92   29.52
  -6  11   6  246.20   27.59
  -6  11   6  224.85   27.13
  -6  11   7   77.30   18.99
  -6  11   7   41.13   16.31
  -6  11   8  230.58   28.18
  -6  11   8  196.85   26.52
  -6  11   9   52.17   16.61
  -6  11   9   36.02   16.37
  -6  12  -6   63.59   18.78
  -6  12  -6   35.12   15.78
  -6  12  -5  283.39   32.47
  -6  12  -5  246.33   28.06
  -6  12  -4   51.94   15.75
  -6  12  -3   28.17   13.95
  -6  12  -2  192.66   24.33
  -6  12  -2  180.98   17.84
  -6  12  -1  186.75   24.43
  -6  12  -1  190.31   19.35
  -6  12   0  129.04   19.81
  -6  12   0   78.29   17.61
  -6  12   0  109.49   15.69
  -6  12   1  502.20   37.09
  -6  12   1  395.73   35.82
  -6  12   1  481.21   34.12
  -6  12   2   40.31   14.97
  -6  12   2   64.26   17.14
  -6  12   2   65.35   15.13
  -6  12   3   71.30   16.91
  -6  12   3   51.62   14.27
  -6  12   4  416.80   35.53
  -6  12   4  424.17   35.37
  -6  12   5  194.82   25.73
  -6  12   5  165.07   23.31
  -6  12   6   89.35   20.22
  -6  12   6   66.04   18.43
  -6  12   7  569.34   44.42
  -6  12   7  515.24   42.65
  -6  13  -3  220.53   27.24
  -6  13  -2  122.59   20.95
  -6  13  -2   63.00   17.67
  -6  13  -1   99.33   18.84
  -6  13  -1   62.94   17.61
  -6  13   0  477.12   36.84
  -6  13   0  337.52   33.18
  -6  13   1   14.24   14.63
  -6  13   1    5.26   11.34
  -6  13   2   72.56   18.01
  -6  13   2   39.84   15.16
  -6  13   3  280.23   29.79
  -6  13   3  265.92   26.66
  -5 -16   3   96.86   19.28
  -5 -15   2   49.04   14.64
  -5 -15   3   85.04   18.36
  -5 -15   4  434.44   35.23
  -5 -15   5  100.62   19.92
  -5 -15   6  179.63   23.97
  -5 -14   2   44.19   14.21
  -5 -14   3  462.07   31.77
  -5 -14   3  549.31   37.71
  -5 -14   4  140.72   17.26
  -5 -14   4  126.62   19.01
  -5 -14   5  267.52   23.93
  -5 -14   5  331.14   29.44
  -5 -14   6  404.07   29.55
  -5 -14   6  339.49   32.26
  -5 -14   7   26.44   11.73
  -5 -14   7   41.53   15.90
  -5 -14   8  202.86   22.31
  -5 -14   8  231.72   26.99
  -5 -13   1  300.39   22.89
  -5 -13   1  279.77   24.86
  -5 -13   2  287.05   22.81
  -5 -13   2  292.93   25.72
  -5 -13   3   36.26   10.86
  -5 -13   3   14.96   10.48
  -5 -13   4  372.86   27.97
  -5 -13   4  445.49   32.54
  -5 -13   5  312.27   25.38
  -5 -13   5  337.49   28.83
  -5 -13   6   11.38   10.03
  -5 -13   6   16.76   12.18
  -5 -13   7   99.36   15.99
  -5 -13   7  102.14   17.89
  -5 -13   8  238.77   24.10
  -5 -13   8  289.96   27.97
  -5 -13   9   -1.93   11.22
  -5 -13   9   13.94   14.63
  -5 -13  10  133.46   20.53
  -5 -12   0  333.22   23.33
  -5 -12   1  419.36   27.63
  -5 -12   1  421.84   29.79
  -5 -12   2   98.45   13.28
  -5 -12   2   70.37   13.05
  -5 -12   3  765.03   42.11
  -5 -12   3  785.68   45.18
  -5 -12   4  640.15   36.94
  -5 -12   4  578.43   38.54
  -5 -12   5    5.97    8.90
  -5 -12   5   22.63   10.97
  -5 -12   6  452.56   31.32
  -5 -12   6  462.95   34.34
  -5 -12   7  368.45   28.19
  -5 -12   7  351.75   29.84
  -5 -12   8   12.41   10.82
  -5 -12   8   21.07   12.70
  -5 -12   9  282.57   26.42
  -5 -12  10  349.92   29.84
  -5 -12  11    6.45   12.80
  -5 -12  11   18.67   14.06
  -5 -11 -14    1.80   11.90
  -5 -11 -13  152.93   19.33
  -5 -11 -12  444.16   31.35
  -5 -11 -11   42.72   11.66
  -5 -11   0  561.37   32.57
  -5 -11   1   37.64    9.18
  -5 -11   2  407.29   27.93
  -5 -11   2  498.33   31.45
  -5 -11   3 1004.20   51.42
  -5 -11   3 1078.55   54.58
  -5 -11   4   34.36    9.41
  -5 -11   4   16.86   10.88
  -5 -11   5  429.27   28.65
  -5 -11   5  388.03   29.72
  -5 -11   6  385.90   27.84
  -5 -11   6  411.37   30.71
  -5 -11   7    1.62    8.92
  -5 -11   7   13.27    9.54
  -5 -11   8  305.42   25.53
  -5 -11   9  359.45   29.02
  -5 -11  10   -1.99   12.90
  -5 -11  10   -2.12   10.30
  -5 -11  11  473.30   36.68
  -5 -11  11  493.31   37.16
  -5 -11  12  400.04   33.57
  -5 -11  12  297.18   29.74
  -5 -10 -15    7.33   12.93
  -5 -10 -14  274.22   25.34
  -5 -10 -13  231.16   22.34
  -5 -10 -12   28.92   10.23
  -5 -10 -11  521.47   33.05
  -5 -10 -10  571.22   34.19
  -5 -10   0  310.29   22.64
  -5 -10   1  585.08   33.74
  -5 -10   2  551.68   34.21
  -5 -10   2  599.18   33.74
  -5 -10   3   37.57    9.77
  -5 -10   3   42.38    9.02
  -5 -10   4  649.30   29.45
  -5 -10   4  660.52   38.96
  -5 -10   4  679.28   37.22
  -5 -10   5  348.24   18.76
  -5 -10   5  285.54   13.28
  -5 -10   5  348.78   26.40
  -5 -10   5  358.73   24.60
  -5 -10   6   42.81    7.52
  -5 -10   6   56.04   11.42
  -5 -10   6   32.19    3.85
  -5 -10   6   22.07    8.95
  -5 -10   7  369.40   23.16
  -5 -10   7  335.12   28.17
  -5 -10   7  372.81   27.31
  -5 -10   8  358.39   24.40
  -5 -10   8  400.48   29.52
  -5 -10   9   36.22   12.29
  -5 -10   9   16.34   11.22
  -5 -10  10  467.28   34.58
  -5 -10  10  484.63   35.34
  -5 -10  11  229.81   24.61
  -5 -10  11  174.33   22.32
  -5 -10  12  102.21   17.97
  -5 -10  12   68.39   17.46
  -5 -10  13  143.09   21.45
  -5 -10  13  168.36   23.79
  -5  -9 -15  373.62   29.74
  -5  -9 -14  138.82   18.15
  -5  -9 -13   20.30   10.76
  -5  -9 -12  430.85   29.24
  -5  -9 -11  392.18   27.02
  -5  -9 -10   68.14    9.34
  -5  -9 -10   72.44   11.80
  -5  -9  -9  578.92   32.69
  -5  -9  -8  221.05   17.66
  -5  -9  -1   53.39    9.12
  -5  -9   0  296.68   21.45
  -5  -9   1   94.57   12.32
  -5  -9   2    9.37    6.73
  -5  -9   2    2.42    5.67
  -5  -9   2    1.83    3.23
  -5  -9   3 2279.69   90.47
  -5  -9   3 2046.76   79.69
  -5  -9   3 2173.92   92.06
  -5  -9   3 2080.65   80.45
  -5  -9   4  214.90   19.15
  -5  -9   4  254.75   14.62
  -5  -9   4  238.89   21.02
  -5  -9   4  256.66   13.63
  -5  -9   5   73.60   10.90
  -5  -9   5   44.65    7.40
  -5  -9   5   72.27   12.22
  -5  -9   5   53.03    5.94
  -5  -9   6  662.25   37.04
  -5  -9   6  666.73   32.13
  -5  -9   6  621.60   37.80
  -5  -9   6  572.68   28.23
  -5  -9   7  259.22   19.18
  -5  -9   7  306.25   24.00
  -5  -9   7  283.30   17.08
  -5  -9   8    1.18    6.11
  -5  -9   8    3.31    9.13
  -5  -9   8    0.84    5.44
  -5  -9   9 1015.22   53.19
  -5  -9   9  912.76   47.82
  -5  -9   9 1000.55   52.94
  -5  -9   9  919.64   44.31
  -5  -9  10  374.91   30.09
  -5  -9  10  346.16   29.03
  -5  -9  10  417.50   28.33
  -5  -9  11   36.64   13.38
  -5  -9  11   19.17   11.31
  -5  -9  12  387.48   31.15
  -5  -9  13  133.65   20.80
  -5  -9  13   96.93   17.10
  -5  -9  14   24.38   15.38
  -5  -9  14   21.31   13.44
  -5  -8 -16  452.20   34.24
  -5  -8 -15   91.92   16.00
  -5  -8 -14   36.13   11.66
  -5  -8 -13  307.32   23.93
  -5  -8 -13  271.14   23.17
  -5  -8 -13  254.02   22.10
  -5  -8 -12  415.04   27.83
  -5  -8 -12  434.46   29.18
  -5  -8 -12  447.24   28.96
  -5  -8 -12  394.66   24.90
  -5  -8 -11   59.08   10.85
  -5  -8 -11   52.33    9.20
  -5  -8 -11   53.72   10.39
  -5  -8 -11   49.81    7.35
  -5  -8 -10  989.74   41.66
  -5  -8 -10 1025.49   45.93
  -5  -8 -10  975.42   48.50
  -5  -8  -9  137.13    8.77
  -5  -8  -9  163.11   12.99
  -5  -8  -9  130.01   13.66
  -5  -8  -8  282.25   19.43
  -5  -8  -7  900.35   42.32
  -5  -8  -1  943.30   46.20
  -5  -8   0  606.27   28.62
  -5  -8   0  593.79   33.59
  -5  -8   1   75.76   10.27
  -5  -8   1   54.55    6.38
  -5  -8   2 1366.24   52.42
  -5  -8   2 1388.18   62.59
  -5  -8   2 1435.64   56.38
  -5  -8   3  304.05   21.70
  -5  -8   3  302.38   15.72
  -5  -8   3  307.11   22.40
  -5  -8   3  335.30   17.26
  -5  -8   4  424.26   26.66
  -5  -8   4  411.93   21.28
  -5  -8   4  445.33   28.18
  -5  -8   4  419.89   21.40
  -5  -8   5  137.62   14.49
  -5  -8   5  137.43   11.26
  -5  -8   5  129.46   14.86
  -5  -8   5  128.50   10.54
  -5  -8   6  134.44   12.26
  -5  -8   6  137.94   15.35
  -5  -8   6  123.35   11.25
  -5  -8   7  105.82   11.76
  -5  -8   7   87.98   13.13
  -5  -8   7  103.64   10.99
  -5  -8   8  677.12   40.36
  -5  -8   8  698.55   37.17
  -5  -8   8  718.51   40.74
  -5  -8   8  670.38   35.10
  -5  -8   9  349.58   27.32
  -5  -8   9  332.69   23.99
  -5  -8   9  323.93   25.69
  -5  -8   9  309.85   21.64
  -5  -8  10  156.03   18.95
  -5  -8  10  145.00   16.74
  -5  -8  10  143.62   17.77
  -5  -8  10  140.71   14.68
  -5  -8  11  511.09   36.84
  -5  -8  11  515.54   34.46
  -5  -8  11  505.72   35.22
  -5  -8  11  573.05   32.49
  -5  -8  12  212.54   23.97
  -5  -8  12  231.79   23.06
  -5  -8  12  240.22   23.17
  -5  -8  13   27.11   13.95
  -5  -8  13   24.98   12.64
  -5  -8  14  473.18   37.75
  -5  -8  14  452.86   34.93
  -5  -8  15  180.37   24.46
  -5  -8  15  119.74   19.74
  -5  -7 -16  107.56   18.18
  -5  -7 -15   44.51   15.64
  -5  -7 -15   42.01   12.44
  -5  -7 -14  259.63   22.94
  -5  -7 -14  241.73   25.62
  -5  -7 -14  246.95   23.14
  -5  -7 -13  387.72   25.93
  -5  -7 -13  429.27   32.31
  -5  -7 -13  406.45   29.14
  -5  -7 -13  400.77   28.41
  -5  -7 -13  466.74   29.70
  -5  -7 -12   92.11   10.44
  -5  -7 -12   88.95   11.69
  -5  -7 -12  101.45   13.61
  -5  -7 -12   79.25   14.97
  -5  -7 -12   94.82   13.58
  -5  -7 -12   87.62   13.14
  -5  -7 -11  855.52   38.91
  -5  -7 -11  898.61   41.74
  -5  -7 -11  835.69   47.31
  -5  -7 -11  825.73   43.47
  -5  -7 -11  810.77   42.88
  -5  -7 -11  853.90   43.96
  -5  -7 -10  168.48   11.83
  -5  -7 -10  178.71   14.30
  -5  -7 -10  168.19   17.70
  -5  -7 -10  166.35   15.75
  -5  -7 -10  179.99   15.71
  -5  -7 -10  153.02   15.38
  -5  -7  -9  128.21   12.58
  -5  -7  -9  107.82   13.88
  -5  -7  -9  110.31    8.50
  -5  -7  -9  111.07   12.00
  -5  -7  -9  124.06   11.70
  -5  -7  -8  262.00   12.81
  -5  -7  -8  244.98   16.84
  -5  -7  -8  253.42   17.71
  -5  -7  -8  297.28   21.41
  -5  -7  -7  436.30   23.92
  -5  -7  -7  409.06   26.07
  -5  -7  -6  140.23   11.60
  -5  -7  -6  134.07   12.95
  -5  -7  -5 1224.32   54.03
  -5  -7  -2 1101.23   48.56
  -5  -7  -1  243.16   15.56
  -5  -7  -1  260.64   18.67
  -5  -7   0  145.32   11.13
  -5  -7   0  137.32   13.68
  -5  -7   1 1561.22   63.47
  -5  -7   1 1563.35   68.79
  -5  -7   2  728.41   31.08
  -5  -7   2  795.15   34.77
  -5  -7   2  861.78   40.25
  -5  -7   3  945.86   39.93
  -5  -7   3  979.11   42.32
  -5  -7   3  974.39   46.65
  -5  -7   4  655.32   31.23
  -5  -7   4  722.41   37.55
  -5  -7   4  674.96   32.73
  -5  -7   4  722.49   37.09
  -5  -7   5   74.85    8.54
  -5  -7   5   76.56    9.23
  -5  -7   5   86.69   11.32
  -5  -7   6  459.88   26.37
  -5  -7   6  523.25   27.85
  -5  -7   6  494.07   30.34
  -5  -7   7  465.03   28.00
  -5  -7   7  533.67   31.80
  -5  -7   7  504.87   28.20
  -5  -7   7  502.49   31.60
  -5  -7   8   74.64   10.86
  -5  -7   8   75.66   11.60
  -5  -7   8   81.03   13.10
  -5  -7   8   78.73   10.34
  -5  -7   9  606.59   35.53
  -5  -7   9  614.75   37.22
  -5  -7   9  638.86   34.94
  -5  -7   9  643.32   38.72
  -5  -7  10  608.11   38.23
  -5  -7  10  575.05   35.18
  -5  -7  10  552.44   35.60
  -5  -7  11   31.06   12.01
  -5  -7  11   16.36   10.02
  -5  -7  11   41.26   10.98
  -5  -7  12  118.37   18.05
  -5  -7  12  136.04   17.67
  -5  -7  12  120.51   16.66
  -5  -7  13  225.83   23.04
  -5  -7  13  262.88   26.71
  -5  -7  14  100.45   16.62
  -5  -7  14  105.78   19.90
  -5  -7  15   82.94   17.17
  -5  -7  15   87.15   18.97
  -5  -6 -17   94.46   20.31
  -5  -6 -17   92.84   18.28
  -5  -6 -16  103.09   19.44
  -5  -6 -16  120.67   17.45
  -5  -6 -15  257.31   26.36
  -5  -6 -15  206.89   21.89
  -5  -6 -14  131.37   17.56
  -5  -6 -14  177.08   21.24
  -5  -6 -14  166.58   18.71
  -5  -6 -14  123.68   15.27
  -5  -6 -14  166.45   16.30
  -5  -6 -13  167.29   15.23
  -5  -6 -13  193.59   18.76
  -5  -6 -13  194.38   19.03
  -5  -6 -13  171.04   20.01
  -5  -6 -13  147.68   16.00
  -5  -6 -13  178.86   18.17
  -5  -6 -12  762.98   38.97
  -5  -6 -12  757.78   41.77
  -5  -6 -12  817.40   43.14
  -5  -6 -12  767.14   45.74
  -5  -6 -12  868.10   41.84
  -5  -6 -12  832.00   43.19
  -5  -6 -11  220.93   15.90
  -5  -6 -11  230.57   18.83
  -5  -6 -11  219.31   18.63
  -5  -6 -11  263.31   22.87
  -5  -6 -11  235.44   18.13
  -5  -6 -11  227.27   19.57
  -5  -6 -10  374.88   20.90
  -5  -6 -10  368.96   24.02
  -5  -6 -10  409.04   24.82
  -5  -6 -10  361.71   26.92
  -5  -6 -10  395.90   23.54
  -5  -6 -10  411.83   25.75
  -5  -6  -9  359.48   18.85
  -5  -6  -9  355.40   21.94
  -5  -6  -9  347.52   22.05
  -5  -6  -9  383.70   25.84
  -5  -6  -9  347.27   21.44
  -5  -6  -9  352.58   23.14
  -5  -6  -8  126.45   11.62
  -5  -6  -8  122.93   13.69
  -5  -6  -8  119.67   11.28
  -5  -6  -8  119.21    8.42
  -5  -6  -8  144.69   11.84
  -5  -6  -7  202.75   16.65
  -5  -6  -7  175.92   13.32
  -5  -6  -7  182.54   13.67
  -5  -6  -7  183.93   13.07
  -5  -6  -6 1474.19   57.76
  -5  -6  -6 1375.19   57.49
  -5  -6  -6 1290.14   60.38
  -5  -6  -5  209.83   12.46
  -5  -6  -5  180.59   14.53
  -5  -6  -4  124.99    8.51
  -5  -6  -4  137.96   11.36
  -5  -6  -3  632.87   31.76
  -5  -6  -3  610.78   29.07
  -5  -6  -3  625.21   25.79
  -5  -6  -2    9.70    3.47
  -5  -6  -2   12.06    1.90
  -5  -6  -2   13.81    4.74
  -5  -6  -1  140.68   12.56
  -5  -6  -1   97.49    9.56
  -5  -6   0 1033.27   40.08
  -5  -6   0 1117.74   46.62
  -5  -6   0 1103.66   50.30
  -5  -6   0 1107.25   47.54
  -5  -6   1  164.40   12.21
  -5  -6   1  154.91   14.06
  -5  -6   1  156.99   13.50
  -5  -6   1  166.90    8.65
  -5  -6   2  191.12   13.51
  -5  -6   2  197.68   15.88
  -5  -6   2  168.12   14.38
  -5  -6   2  194.81   10.82
  -5  -6   3  939.84   41.91
  -5  -6   3  964.68   44.50
  -5  -6   3  852.85   42.98
  -5  -6   3  881.22   38.18
  -5  -6   4  327.08   18.28
  -5  -6   4  357.25   22.50
  -5  -6   4  315.53   21.80
  -5  -6   4  332.62   20.66
  -5  -6   5   51.98    7.48
  -5  -6   5   58.41    9.39
  -5  -6   5   59.74    9.72
  -5  -6   5   59.94    8.76
  -5  -6   6 1136.83   51.38
  -5  -6   6 1129.02   52.38
  -5  -6   6 1196.84   55.60
  -5  -6   6 1155.69   54.61
  -5  -6   7  325.45   21.84
  -5  -6   7  332.69   23.55
  -5  -6   7  353.68   24.86
  -5  -6   7  331.93   22.00
  -5  -6   8  488.99   29.26
  -5  -6   8  457.69   28.57
  -5  -6   8  532.92   31.32
  -5  -6   8  500.18   31.70
  -5  -6   9 1104.23   56.39
  -5  -6   9 1090.84   54.87
  -5  -6   9 1054.49   53.87
  -5  -6   9 1131.06   53.83
  -5  -6  10   36.52    7.19
  -5  -6  10   38.44   10.24
  -5  -6  10   32.32    9.44
  -5  -6  10   43.20   10.96
  -5  -6  10   28.17   10.68
  -5  -6  11  161.59   18.46
  -5  -6  11  147.53   17.98
  -5  -6  11  141.76   18.34
  -5  -6  12  303.44   27.77
  -5  -6  12  346.84   26.60
  -5  -6  12  343.80   27.46
  -5  -6  13   64.69   15.89
  -5  -6  13   64.89   12.82
  -5  -6  14  170.08   22.08
  -5  -6  14  169.63   19.97
  -5  -6  15  389.95   35.25
  -5  -6  15  455.97   32.67
  -5  -6  16    5.15   13.58
  -5  -5 -17   39.51   15.66
  -5  -5 -17   61.11   15.31
  -5  -5 -16  336.05   31.30
  -5  -5 -16  380.67   30.73
  -5  -5 -15   32.82   12.49
  -5  -5 -15   56.20   13.68
  -5  -5 -15   43.72   13.38
  -5  -5 -15   45.05   11.36
  -5  -5 -14   77.94   12.30
  -5  -5 -14   46.47   12.30
  -5  -5 -14   90.64   14.98
  -5  -5 -14   53.43   13.69
  -5  -5 -14   66.97   12.97
  -5  -5 -13  586.99   33.13
  -5  -5 -13  535.04   34.04
  -5  -5 -13  577.62   38.70
  -5  -5 -13  592.95   35.79
  -5  -5 -13  607.62   35.90
  -5  -5 -13  596.75   34.30
  -5  -5 -12   42.94   10.09
  -5  -5 -12   47.85    9.14
  -5  -5 -12   56.62   11.54
  -5  -5 -12   55.25   11.01
  -5  -5 -12   48.08   11.94
  -5  -5 -12   57.16   11.40
  -5  -5 -11  546.49   29.37
  -5  -5 -11  545.23   31.59
  -5  -5 -11  548.98   32.00
  -5  -5 -11  538.31   35.07
  -5  -5 -11  528.98   32.00
  -5  -5 -11  584.41   31.60
  -5  -5 -10  824.59   39.90
  -5  -5 -10  736.61   36.85
  -5  -5 -10  826.84   41.39
  -5  -5 -10  811.87   40.18
  -5  -5 -10  781.08   43.73
  -5  -5 -10  849.45   42.27
  -5  -5 -10  784.60   39.71
  -5  -5  -9   44.42    8.20
  -5  -5  -9   39.65    7.70
  -5  -5  -9   35.50    6.12
  -5  -5  -9   35.76    7.94
  -5  -5  -9   44.46    8.18
  -5  -5  -9   37.14    7.62
  -5  -5  -9   36.01    8.74
  -5  -5  -8  274.21   17.68
  -5  -5  -8  241.86   14.25
  -5  -5  -8  265.32   16.75
  -5  -5  -8  258.21   16.98
  -5  -5  -8  223.80   19.31
  -5  -5  -8  245.05   17.94
  -5  -5  -8  254.07   18.28
  -5  -5  -7 1564.34   62.96
  -5  -5  -7 1677.96   67.70
  -5  -5  -7 1654.51   66.50
  -5  -5  -7 1602.35   70.89
  -5  -5  -7 1586.48   68.26
  -5  -5  -7 1689.62   66.28
  -5  -5  -6  259.66   12.81
  -5  -5  -6  283.44   17.26
  -5  -5  -6  283.70   15.88
  -5  -5  -6  274.53   18.94
  -5  -5  -6  277.93   17.15
  -5  -5  -6  299.19   15.78
  -5  -5  -5  944.92   38.75
  -5  -5  -5  880.52   40.02
  -5  -5  -5  935.70   42.85
  -5  -5  -4 1768.76   70.88
  -5  -5  -4 1900.50   76.43
  -5  -5  -4 1786.97   73.44
  -5  -5  -3  726.82   34.93
  -5  -5  -3  712.44   32.43
  -5  -5  -3  689.23   30.07
  -5  -5  -2  571.84   29.02
  -5  -5  -2  564.47   24.47
  -5  -5  -2  562.06   27.15
  -5  -5  -2  592.97   26.27
  -5  -5  -1 2721.94  108.08
  -5  -5  -1 2754.55  103.36
  -5  -5  -1 2700.22  106.79
  -5  -5  -1 2832.76  111.17
  -5  -5   0  536.13   26.95
  -5  -5   0  539.65   21.68
  -5  -5   0  518.03   29.28
  -5  -5   0  481.81   26.26
  -5  -5   1  929.46   42.72
  -5  -5   1  966.95   45.23
  -5  -5   1  941.93   42.89
  -5  -5   2  962.36   43.35
  -5  -5   2  949.99   44.99
  -5  -5   2  918.87   43.34
  -5  -5   3  100.72   10.38
  -5  -5   3   98.95   10.92
  -5  -5   3   78.51    9.55
  -5  -5   4  157.72   13.78
  -5  -5   4  168.14   14.67
  -5  -5   4  166.53   14.13
  -5  -5   4  151.21   11.68
  -5  -5   5  312.28   20.78
  -5  -5   5  313.53   19.07
  -5  -5   5  299.43   21.40
  -5  -5   5  339.83   21.89
  -5  -5   6   85.31    9.89
  -5  -5   6   93.82   11.57
  -5  -5   6  115.77   12.76
  -5  -5   6   87.26   10.69
  -5  -5   6   81.41    5.83
  -5  -5   7  344.94   22.78
  -5  -5   7  319.45   21.79
  -5  -5   7  339.67   17.14
  -5  -5   7  386.32   25.20
  -5  -5   7  339.89   23.07
  -5  -5   8 1458.89   65.32
  -5  -5   8 1286.86   61.69
  -5  -5   8 1362.91   55.47
  -5  -5   8 1311.16   61.57
  -5  -5   9   69.34    8.37
  -5  -5   9  103.14   14.13
  -5  -5   9   94.04   13.53
  -5  -5   9   76.74   11.76
  -5  -5   9   84.95   12.23
  -5  -5  10  227.59   16.38
  -5  -5  10  285.67   23.68
  -5  -5  10  194.04   19.22
  -5  -5  10  226.85   19.64
  -5  -5  10  252.38   21.17
  -5  -5  11  733.69   36.01
  -5  -5  11  692.34   42.82
  -5  -5  11  726.67   39.87
  -5  -5  11  653.22   39.94
  -5  -5  11  647.15   40.33
  -5  -5  12   25.60   11.51
  -5  -5  12   32.60   10.62
  -5  -5  12   33.96   11.08
  -5  -5  12   45.94   11.54
  -5  -5  13  273.56   25.58
  -5  -5  13  304.78   28.22
  -5  -5  14  566.60   40.64
  -5  -5  15   -2.38   13.82
  -5  -4 -17  305.64   30.18
  -5  -4 -17  248.72   26.09
  -5  -4 -16   19.16   11.68
  -5  -4 -16    9.30   12.27
  -5  -4 -16    5.08    9.33
  -5  -4 -15  257.55   22.93
  -5  -4 -15  278.88   25.14
  -5  -4 -15  260.82   24.50
  -5  -4 -15  324.52   28.85
  -5  -4 -14  343.39   30.21
  -5  -4 -14  419.17   30.16
  -5  -4 -14  427.40   29.79
  -5  -4 -14  406.22   28.33
  -5  -4 -14  467.53   29.81
  -5  -4 -13   39.17    9.97
  -5  -4 -13   35.02    9.94
  -5  -4 -13   48.94   11.63
  -5  -4 -13   43.20   10.88
  -5  -4 -13   50.10   12.61
  -5  -4 -13   46.13   12.02
  -5  -4 -12  397.02   26.60
  -5  -4 -12  402.85   25.85
  -5  -4 -12  402.00   30.36
  -5  -4 -12  453.36   28.08
  -5  -4 -12  406.93   27.69
  -5  -4 -12  394.26   28.45
  -5  -4 -12  400.38   26.92
  -5  -4 -11  751.74   40.21
  -5  -4 -11  820.66   45.13
  -5  -4 -11  787.48   40.91
  -5  -4 -11  800.76   40.48
  -5  -4 -11  739.08   42.13
  -5  -4 -11  798.54   41.71
  -5  -4 -10    1.18    6.62
  -5  -4 -10   -1.31    6.15
  -5  -4 -10   -3.22    6.32
  -5  -4 -10   -1.06    5.76
  -5  -4 -10    3.11    6.32
  -5  -4 -10   -3.07    7.71
  -5  -4  -9   47.02    9.02
  -5  -4  -9   48.32    8.81
  -5  -4  -9   43.05    8.09
  -5  -4  -9   47.41    8.45
  -5  -4  -9   40.78    7.80
  -5  -4  -9   44.88    9.60
  -5  -4  -8  495.88   27.79
  -5  -4  -8  472.15   27.81
  -5  -4  -8  487.34   25.77
  -5  -4  -8  464.65   26.34
  -5  -4  -8  505.88   25.83
  -5  -4  -8  487.88   29.82
  -5  -4  -7   37.54    7.54
  -5  -4  -7   38.47    7.33
  -5  -4  -7   43.99    6.27
  -5  -4  -7   51.20    7.44
  -5  -4  -7   38.01    7.89
  -5  -4  -7   24.65    5.40
  -5  -4  -6  583.38   29.93
  -5  -4  -6  566.96   27.05
  -5  -4  -6  632.26   29.86
  -5  -4  -6  601.98   32.03
  -5  -4  -6  604.49   27.27
  -5  -4  -5 1133.90   48.73
  -5  -4  -5 1206.92   52.79
  -5  -4  -5 1145.76   48.85
  -5  -4  -5 1122.59   45.39
  -5  -4  -5 1116.15   45.29
  -5  -4  -5 1089.74   50.32
  -5  -4  -4   28.63    3.99
  -5  -4  -4   21.41    2.43
  -5  -4  -4   20.60    4.34
  -5  -4  -4   27.25    5.99
  -5  -4  -4   24.94    5.70
  -5  -4  -4   27.24    3.58
  -5  -4  -3  541.45   21.35
  -5  -4  -3  517.22   24.51
  -5  -4  -3  531.69   25.23
  -5  -4  -3  566.03   26.62
  -5  -4  -3  557.03   28.82
  -5  -4  -2  899.33   35.74
  -5  -4  -2  914.55   38.93
  -5  -4  -2  983.58   43.14
  -5  -4  -2  992.10   39.85
  -5  -4  -2  934.91   39.65
  -5  -4  -1    5.81    2.59
  -5  -4  -1    3.82    2.64
  -5  -4  -1    3.71    3.77
  -5  -4  -1    9.14    4.45
  -5  -4  -1    5.03    4.14
  -5  -4   0  801.80   36.30
  -5  -4   0  798.35   37.84
  -5  -4   0  804.27   32.17
  -5  -4   0  788.57   39.34
  -5  -4   1 3408.34  126.59
  -5  -4   1 3153.95  127.56
  -5  -4   1 3226.73  119.31
  -5  -4   1 3439.66  129.73
  -5  -4   2   64.97    7.93
  -5  -4   2   77.60    9.16
  -5  -4   2   70.09    8.87
  -5  -4   3 1223.03   53.51
  -5  -4   3 1188.30   54.20
  -5  -4   3 1213.58   54.64
  -5  -4   4  753.46   37.06
  -5  -4   4  744.20   37.53
  -5  -4   4  749.30   37.67
  -5  -4   5   46.59    8.26
  -5  -4   5   51.34    4.31
  -5  -4   5   42.07    8.07
  -5  -4   5   50.28    8.19
  -5  -4   6  633.84   35.50
  -5  -4   6  726.56   36.48
  -5  -4   6  668.79   29.12
  -5  -4   6  726.07   35.20
  -5  -4   6  720.91   37.17
  -5  -4   7  814.77   39.56
  -5  -4   7  732.44   33.21
  -5  -4   7  779.21   40.81
  -5  -4   8   12.75    6.40
  -5  -4   8   14.42    6.56
  -5  -4   8   17.50    4.73
  -5  -4   8   27.84    9.02
  -5  -4   9  446.99   24.51
  -5  -4   9  428.67   28.60
  -5  -4   9  507.13   31.30
  -5  -4   9  481.28   29.77
  -5  -4  10  571.76   35.64
  -5  -4  10  569.57   34.63
  -5  -4  10  529.98   28.88
  -5  -4  10  533.56   33.32
  -5  -4  11   -1.78    9.41
  -5  -4  11   11.41    8.60
  -5  -4  11    1.03    6.08
  -5  -4  11   10.55    8.65
  -5  -4  12  391.62   31.92
  -5  -4  12  450.70   27.40
  -5  -4  12  455.10   31.00
  -5  -4  12  450.71   32.21
  -5  -4  13  515.71   34.39
  -5  -4  13  499.87   36.00
  -5  -3 -17    2.47   14.72
  -5  -3 -17    4.18   12.29
  -5  -3 -17    7.74   11.24
  -5  -3 -16  330.95   29.57
  -5  -3 -16  381.93   32.22
  -5  -3 -16  369.86   29.13
  -5  -3 -15  161.01   19.69
  -5  -3 -15  165.73   21.16
  -5  -3 -15  122.51   18.26
  -5  -3 -15  106.57   16.47
  -5  -3 -14    6.63    9.26
  -5  -3 -14   11.26    9.23
  -5  -3 -14   11.56   11.47
  -5  -3 -14   -6.21   10.25
  -5  -3 -14    3.02    8.33
  -5  -3 -13  492.44   31.22
  -5  -3 -13  437.99   30.13
  -5  -3 -13  504.62   34.49
  -5  -3 -13  415.79   29.77
  -5  -3 -13  439.61   31.91
  -5  -3 -13  441.46   29.49
  -5  -3 -12  512.06   31.32
  -5  -3 -12  499.67   30.79
  -5  -3 -12  457.81   29.67
  -5  -3 -12  420.44   31.93
  -5  -3 -12  443.04   31.59
  -5  -3 -12  519.94   30.89
  -5  -3 -11    2.41    7.08
  -5  -3 -11    1.30    7.16
  -5  -3 -11    7.35    7.12
  -5  -3 -11   -1.51    7.70
  -5  -3 -11    4.80    7.87
  -5  -3 -11    6.73    7.41
  -5  -3 -10  908.00   45.11
  -5  -3 -10  907.96   43.73
  -5  -3 -10  950.02   44.45
  -5  -3 -10  839.18   47.09
  -5  -3 -10  822.16   45.55
  -5  -3 -10  918.88   44.32
  -5  -3  -9  431.63   25.22
  -5  -3  -9  411.67   25.45
  -5  -3  -9  430.65   24.52
  -5  -3  -9  423.67   26.86
  -5  -3  -9  401.38   27.53
  -5  -3  -9  397.23   23.99
  -5  -3  -8  106.85   11.11
  -5  -3  -8  126.30   12.55
  -5  -3  -8   90.19    9.66
  -5  -3  -8  106.75   11.92
  -5  -3  -8  112.43   12.89
  -5  -3  -8  112.28   10.62
  -5  -3  -7  810.95   37.85
  -5  -3  -7  824.76   38.65
  -5  -3  -7  734.24   35.13
  -5  -3  -7  775.79   39.01
  -5  -3  -7  753.44   40.15
  -5  -3  -7  808.40   35.65
  -5  -3  -6  482.00   19.76
  -5  -3  -6  525.00   27.58
  -5  -3  -6  517.17   29.22
  -5  -3  -6  504.77   26.19
  -5  -3  -6  504.98   26.89
  -5  -3  -6  527.78   23.96
  -5  -3  -6  510.27   28.60
  -5  -3  -6  500.91   23.67
  -5  -3  -5   27.37    6.19
  -5  -3  -5   24.24    5.46
  -5  -3  -5   15.85    6.20
  -5  -3  -5   17.98    4.99
  -5  -3  -5   29.15    3.90
  -5  -3  -5   23.90    3.89
  -5  -3  -5   21.47    3.10
  -5  -3  -4  533.83   27.08
  -5  -3  -4  492.45   25.52
  -5  -3  -4  510.50   21.45
  -5  -3  -4  541.42   26.09
  -5  -3  -4  513.27   28.00
  -5  -3  -4  486.41   21.05
  -5  -3  -4  510.49   22.32
  -5  -3  -4  502.75   20.99
  -5  -3  -3  273.76   13.00
  -5  -3  -3  260.05   17.75
  -5  -3  -3  251.77   15.81
  -5  -3  -3  281.64   14.44
  -5  -3  -3  283.71   16.85
  -5  -3  -2    5.23    2.21
  -5  -3  -2    4.44    3.46
  -5  -3  -2    0.62    2.47
  -5  -3  -2    3.06    2.73
  -5  -3  -2    0.60    2.78
  -5  -3  -1 1029.18   41.94
  -5  -3  -1 1066.67   47.58
  -5  -3  -1  963.19   44.06
  -5  -3  -1 1078.02   44.30
  -5  -3  -1 1097.16   43.52
  -5  -3   0 1678.70   69.77
  -5  -3   0 1634.66   68.84
  -5  -3   0 1584.55   63.74
  -5  -3   0 1661.90   66.06
  -5  -3   0 1600.27   63.02
  -5  -3   1   35.22    6.65
  -5  -3   1   20.48    5.43
  -5  -3   1   19.92    4.26
  -5  -3   1   21.39    4.79
  -5  -3   1   20.67    3.15
  -5  -3   2 1245.65   53.41
  -5  -3   2 1313.92   56.91
  -5  -3   2 1281.79   54.88
  -5  -3   2 1295.55   57.45
  -5  -3   3  154.36   13.39
  -5  -3   3  169.22   14.22
  -5  -3   3  186.65   13.69
  -5  -3   4  331.21   20.89
  -5  -3   4  327.58   20.80
  -5  -3   4  271.74   19.30
  -5  -3   4  297.59   14.09
  -5  -3   5  711.06   35.95
  -5  -3   5  644.78   28.73
  -5  -3   5  744.83   36.15
  -5  -3   5  704.87   35.00
  -5  -3   6 1515.32   61.00
  -5  -3   6 1592.67   68.60
  -5  -3   7    1.20    3.56
  -5  -3   7   12.52    6.71
  -5  -3   8  956.99   41.40
  -5  -3   8  921.17   46.06
  -5  -3   8  857.59   45.20
  -5  -3   9  465.75   25.07
  -5  -3   9  447.34   29.15
  -5  -3   9  431.45   28.34
  -5  -3  10   82.51   10.15
  -5  -3  10   70.45   11.73
  -5  -3  10   63.34   11.40
  -5  -3  11  180.02   15.80
  -5  -3  11  127.94   16.99
  -5  -3  11  181.23   17.97
  -5  -3  12  227.40   18.72
  -5  -3  12  234.68   22.58
  -5  -3  12  202.20   20.02
  -5  -3  13    4.11    8.16
  -5  -3  13    1.62    8.95
  -5  -3  13    9.76    9.98
  -5  -3  14  436.73   34.02
  -5  -3  15  266.54   27.71
  -5  -3  16    2.40   12.08
  -5  -3  17  180.41   24.45
  -5  -2 -17   53.35   15.11
  -5  -2 -17   22.45   11.92
  -5  -2 -16  225.42   23.40
  -5  -2 -16  193.30   24.99
  -5  -2 -15   12.93   11.01
  -5  -2 -15    9.01   10.61
  -5  -2 -15   23.42   12.38
  -5  -2 -15   24.50   12.29
  -5  -2 -14  771.45   43.75
  -5  -2 -14  737.50   42.93
  -5  -2 -14  711.14   44.67
  -5  -2 -14  641.91   44.15
  -5  -2 -13  511.28   32.90
  -5  -2 -13  472.29   32.24
  -5  -2 -13  474.21   32.24
  -5  -2 -13  487.97   35.19
  -5  -2 -13  530.63   35.17
  -5  -2 -13  528.41   32.61
  -5  -2 -12   73.13   12.11
  -5  -2 -12   76.83   12.76
  -5  -2 -12   88.39   12.65
  -5  -2 -12   69.71   12.88
  -5  -2 -12   60.89   13.08
  -5  -2 -12   81.74   13.01
  -5  -2 -11 1075.73   49.02
  -5  -2 -11  901.50   47.79
  -5  -2 -11  945.39   47.44
  -5  -2 -11  945.09   50.46
  -5  -2 -11  972.20   51.61
  -5  -2 -11  885.07   46.80
  -5  -2 -10  121.33   13.13
  -5  -2 -10  137.68   14.09
  -5  -2 -10  133.24   13.11
  -5  -2 -10  132.14   15.06
  -5  -2 -10   82.71   13.39
  -5  -2 -10   92.28   11.97
  -5  -2  -9   11.68    6.61
  -5  -2  -9   -1.12    6.43
  -5  -2  -9    9.64    5.81
  -5  -2  -9   -2.67    6.60
  -5  -2  -9    8.82    7.01
  -5  -2  -9    2.93    5.15
  -5  -2  -8  676.81   34.63
  -5  -2  -8  675.86   35.07
  -5  -2  -8  692.90   33.22
  -5  -2  -8  638.34   35.96
  -5  -2  -8  706.32   37.94
  -5  -2  -8  659.36   33.06
  -5  -2  -7 1533.44   57.72
  -5  -2  -7 1646.06   69.39
  -5  -2  -7 1699.03   67.16
  -5  -2  -7 1586.60   67.23
  -5  -2  -7 1562.47   64.00
  -5  -2  -7 1514.57   69.34
  -5  -2  -7 1594.90   64.58
  -5  -2  -6    1.65    1.85
  -5  -2  -6    4.04    5.00
  -5  -2  -6    4.08    3.75
  -5  -2  -6   -1.14    4.31
  -5  -2  -6   -2.62    4.31
  -5  -2  -6    1.59    2.92
  -5  -2  -6    5.58    5.32
  -5  -2  -6   -0.57    3.65
  -5  -2  -5 2164.49   83.01
  -5  -2  -5 1989.17   79.40
  -5  -2  -5 2005.22   82.71
  -5  -2  -5 1955.38   80.94
  -5  -2  -5 1990.18   75.14
  -5  -2  -5 1796.79   75.29
  -5  -2  -5 1984.09   74.35
  -5  -2  -4 1060.63   47.52
  -5  -2  -4 1072.80   45.83
  -5  -2  -4 1020.02   48.18
  -5  -2  -4 1093.33   47.04
  -5  -2  -4 1036.20   40.20
  -5  -2  -4 1009.69   41.94
  -5  -2  -4 1050.25   40.94
  -5  -2  -3  262.57   13.70
  -5  -2  -3  270.52   18.12
  -5  -2  -3  259.45   16.75
  -5  -2  -3  280.51   14.51
  -5  -2  -3  276.83   17.23
  -5  -2  -2 1412.66   57.37
  -5  -2  -2 1425.85   62.92
  -5  -2  -2 1577.41   61.76
  -5  -2  -2 1442.98   58.57
  -5  -2  -2 1504.01   60.97
  -5  -2  -1 1953.30   79.76
  -5  -2  -1 1932.94   74.37
  -5  -2  -1 1858.17   75.45
  -5  -2  -1 1915.30   75.73
  -5  -2   0  103.00   10.36
  -5  -2   0  110.66   10.98
  -5  -2   0  101.03    8.08
  -5  -2   0   81.38    8.06
  -5  -2   0   76.36    7.34
  -5  -2   1 1521.19   63.84
  -5  -2   1 1660.47   67.97
  -5  -2   1 1533.66   64.69
  -5  -2   1 1684.10   69.12
  -5  -2   2  165.27   12.20
  -5  -2   2  187.71   14.03
  -5  -2   2  140.65   11.87
  -5  -2   2  166.88   14.33
  -5  -2   3   -1.08    4.09
  -5  -2   3    0.93    4.27
  -5  -2   3    1.62    3.50
  -5  -2   3    3.34    3.75
  -5  -2   4  705.55   36.09
  -5  -2   4  688.45   34.35
  -5  -2   4  680.51   34.29
  -5  -2   5 1029.41   47.87
  -5  -2   5 1082.92   50.09
  -5  -2   5 1035.09   43.28
  -5  -2   6   35.63    5.41
  -5  -2   7 1393.30   58.21
  -5  -2   8 1179.33   51.41
  -5  -2   8 1169.67   55.26
  -5  -2   9    5.51    5.27
  -5  -2   9    2.78    6.40
  -5  -2   9   12.65    6.78
  -5  -2  10  770.31   38.52
  -5  -2  10  783.85   42.98
  -5  -2  10  720.32   40.62
  -5  -2  11  426.93   30.07
  -5  -2  11  407.03   26.17
  -5  -2  11  430.59   28.88
  -5  -2  11  421.79   30.18
  -5  -2  12   39.25   10.09
  -5  -2  12   16.54    8.99
  -5  -2  12   27.15   10.68
  -5  -2  12   14.32    9.90
  -5  -2  13  417.58   28.56
  -5  -2  13  438.68   32.85
  -5  -2  13  395.00   29.33
  -5  -2  14  250.96   24.34
  -5  -2  14  211.20   21.49
  -5  -2  15   24.15   13.10
  -5  -2  16  165.93   22.89
  -5  -2  17  126.45   21.60
  -5  -1 -17  172.78   22.78
  -5  -1 -16   35.08   13.28
  -5  -1 -16   22.45   11.90
  -5  -1 -15  542.08   36.27
  -5  -1 -15  467.13   34.71
  -5  -1 -15  428.86   36.03
  -5  -1 -15  525.36   38.12
  -5  -1 -14  490.09   33.84
  -5  -1 -14  554.67   37.96
  -5  -1 -14  466.85   35.76
  -5  -1 -14  498.34   34.54
  -5  -1 -13   60.10   11.98
  -5  -1 -13   49.65   11.33
  -5  -1 -13   60.59   12.60
  -5  -1 -13   80.15   14.82
  -5  -1 -13   40.19   13.22
  -5  -1 -13   68.22   13.28
  -5  -1 -12  449.84   28.71
  -5  -1 -12  413.40   27.88
  -5  -1 -12  369.68   27.01
  -5  -1 -12  404.69   29.98
  -5  -1 -12  368.49   29.44
  -5  -1 -12  414.82   28.21
  -5  -1 -11  600.11   33.34
  -5  -1 -11  568.54   33.00
  -5  -1 -11  497.39   31.30
  -5  -1 -11  505.74   34.16
  -5  -1 -11  537.13   32.43
  -5  -1 -11  556.25   35.92
  -5  -1 -10  196.06   16.95
  -5  -1 -10  213.20   18.97
  -5  -1 -10  171.56   16.09
  -5  -1 -10  163.22   15.85
  -5  -1 -10  169.91   18.61
  -5  -1  -9  148.61    7.43
  -5  -1  -9  127.97   15.11
  -5  -1  -9  185.18   15.66
  -5  -1  -9  183.61   17.77
  -5  -1  -9  144.56   13.62
  -5  -1  -9  174.72   15.21
  -5  -1  -8  878.63   45.89
  -5  -1  -8  954.19   44.07
  -5  -1  -8  875.06   46.45
  -5  -1  -8  908.52   42.54
  -5  -1  -8  898.49   43.90
  -5  -1  -7  692.83   37.21
  -5  -1  -7  748.46   35.66
  -5  -1  -7  636.95   37.24
  -5  -1  -7  680.11   33.58
  -5  -1  -7  741.82   35.70
  -5  -1  -6  607.69   33.06
  -5  -1  -6  585.36   33.02
  -5  -1  -6  632.93   31.39
  -5  -1  -6  615.55   29.10
  -5  -1  -6  582.76   33.31
  -5  -1  -6  638.38   31.28
  -5  -1  -5  482.70   24.67
  -5  -1  -5  426.79   25.80
  -5  -1  -5  469.50   27.00
  -5  -1  -5  435.34   26.45
  -5  -1  -4  308.91   17.92
  -5  -1  -4  279.81   19.20
  -5  -1  -4  285.66   18.84
  -5  -1  -4  298.57   19.38
  -5  -1  -4  279.46   15.01
  -5  -1  -3 1152.15   46.73
  -5  -1  -3 1125.66   47.17
  -5  -1  -3 1210.43   52.42
  -5  -1  -3 1135.42   51.27
  -5  -1  -3 1164.03   51.12
  -5  -1  -2 1474.65   55.86
  -5  -1  -2 1398.40   56.46
  -5  -1  -2 1293.31   60.46
  -5  -1  -2 1363.30   58.67
  -5  -1  -2 1335.55   59.42
  -5  -1  -1  216.19   14.32
  -5  -1  -1  208.47   12.94
  -5  -1  -1  224.19    9.78
  -5  -1  -1  191.74   15.52
  -5  -1  -1  199.35   13.29
  -5  -1   0 1644.41   66.05
  -5  -1   0 1642.96   62.16
  -5  -1   0 1595.40   70.76
  -5  -1   0 1649.85   66.71
  -5  -1   1  598.67   28.76
  -5  -1   1  600.11   25.89
  -5  -1   1  611.61   32.83
  -5  -1   1  591.79   29.14
  -5  -1   2  106.47    9.73
  -5  -1   2   95.70    7.78
  -5  -1   2   96.09   11.18
  -5  -1   2   93.20    9.21
  -5  -1   3  488.48   25.61
  -5  -1   3  468.71   23.71
  -5  -1   3  477.18   27.69
  -5  -1   3  439.70   25.05
  -5  -1   4  359.96   21.53
  -5  -1   4  343.69   19.82
  -5  -1   4  313.99   21.76
  -5  -1   4  321.81   20.25
  -5  -1   5  196.14   15.75
  -5  -1   5  194.53   15.42
  -5  -1   6 1447.93   59.96
  -5  -1   6 1440.24   64.88
  -5  -1   7  425.05   26.48
  -5  -1   7  430.06   23.44
  -5  -1   8  435.01   26.80
  -5  -1   8  397.01   23.64
  -5  -1   8  450.79   27.50
  -5  -1   9  470.38   27.68
  -5  -1   9  486.48   29.88
  -5  -1   9  513.65   30.91
  -5  -1  10  633.54   34.56
  -5  -1  10  667.51   36.88
  -5  -1  10  615.96   37.00
  -5  -1  11   12.51    7.28
  -5  -1  11   21.02    8.65
  -5  -1  11    3.38    7.92
  -5  -1  11   11.24    7.39
  -5  -1  12 1102.91   57.31
  -5  -1  12 1193.93   60.17
  -5  -1  12 1131.97   56.64
  -5  -1  12 1258.52   62.22
  -5  -1  13  493.88   32.87
  -5  -1  13  485.91   34.42
  -5  -1  13  515.73   33.22
  -5  -1  14  178.49   19.66
  -5  -1  14  201.63   20.77
  -5  -1  14  211.37   22.86
  -5  -1  15  402.80   33.38
  -5  -1  16   31.74   13.38
  -5  -1  17    2.41   12.15
  -5   0 -17    2.56   13.51
  -5   0 -17   15.72   13.53
  -5   0 -16  341.19   31.42
  -5   0 -16  268.56   27.05
  -5   0 -15  116.78   17.53
  -5   0 -15   85.09   16.30
  -5   0 -15  106.38   19.06
  -5   0 -14   51.90   13.25
  -5   0 -14   55.74   13.31
  -5   0 -14   27.49   12.54
  -5   0 -13  507.73   36.88
  -5   0 -13  534.08   35.03
  -5   0 -13  618.88   40.02
  -5   0 -13  626.84   36.26
  -5   0 -13  532.43   35.91
  -5   0 -12  268.67   13.94
  -5   0 -12  326.88   26.59
  -5   0 -12  355.42   25.34
  -5   0 -12  329.78   24.48
  -5   0 -12  315.89   26.96
  -5   0 -12  285.43   23.35
  -5   0 -11    5.42    7.96
  -5   0 -11    5.21    8.45
  -5   0 -11    6.53    3.12
  -5   0 -11    2.77    7.43
  -5   0 -11    5.36    6.97
  -5   0 -10  569.67   34.93
  -5   0 -10  499.30   32.94
  -5   0 -10  487.72   22.35
  -5   0 -10  519.64   30.75
  -5   0 -10  528.43   30.82
  -5   0  -9  577.20   35.84
  -5   0  -9  633.39   37.28
  -5   0  -9  587.17   33.21
  -5   0  -9  647.69   34.08
  -5   0  -8  145.45   15.55
  -5   0  -8  147.64   15.74
  -5   0  -8  180.97   15.29
  -5   0  -7 1334.78   64.67
  -5   0  -7 1357.30   64.41
  -5   0  -7 1499.01   62.04
  -5   0  -6   40.29    8.13
  -5   0  -6   39.86    8.04
  -5   0  -6   34.69    6.92
  -5   0  -5  403.82   24.88
  -5   0  -5  330.82   23.26
  -5   0  -5  403.71   22.09
  -5   0  -4  805.89   39.65
  -5   0  -4  757.38   38.94
  -5   0  -4  801.57   36.80
  -5   0  -3  173.19   14.32
  -5   0  -3  142.32   11.74
  -5   0  -3  154.98   10.71
  -5   0  -3  155.86   13.42
  -5   0  -2  223.65   13.33
  -5   0  -2  221.21   16.50
  -5   0  -2  207.45   15.40
  -5   0  -2  216.84    9.68
  -5   0  -1 2465.14   90.90
  -5   0  -1 2429.88  100.85
  -5   0  -1 2374.82   95.41
  -5   0  -1 2495.13   92.08
  -5   0   0  612.41   25.24
  -5   0   0  578.08   32.54
  -5   0   0  651.68   29.50
  -5   0   0  594.30   29.30
  -5   0   0  593.62   25.91
  -5   0   1  450.71   26.45
  -5   0   1  386.59   22.02
  -5   0   1  434.61   22.93
  -5   0   1  405.32   19.82
  -5   0   2 1306.98   60.90
  -5   0   2 1358.93   55.55
  -5   0   2 1361.52   57.96
  -5   0   2 1371.76   57.99
  -5   0   3   31.05    6.57
  -5   0   3   39.13    6.91
  -5   0   3   40.30    6.05
  -5   0   3   32.34    6.30
  -5   0   4   40.38    7.73
  -5   0   4   41.32    8.44
  -5   0   4   53.27    7.57
  -5   0   4   46.12    6.97
  -5   0   4   57.83    8.22
  -5   0   5 1344.17   61.90
  -5   0   5 1381.43   60.28
  -5   0   5 1427.79   60.91
  -5   0   6  779.88   39.81
  -5   0   6  752.31   35.44
  -5   0   6  736.79   37.35
  -5   0   6  723.31   38.13
  -5   0   7  281.05   21.37
  -5   0   7  263.58   18.15
  -5   0   7  284.65   21.10
  -5   0   7  301.28   20.74
  -5   0   7  287.74   20.20
  -5   0   8  202.95   16.03
  -5   0   8  204.38   18.63
  -5   0   8  204.22   17.43
  -5   0   8  207.21   17.05
  -5   0   9  386.54   24.23
  -5   0   9  368.82   25.36
  -5   0   9  391.56   26.00
  -5   0  10    3.62    6.28
  -5   0  10    7.96    7.32
  -5   0  10   15.73    8.52
  -5   0  11  856.24   43.60
  -5   0  11  770.93   42.99
  -5   0  11  790.73   44.23
  -5   0  12  266.15   24.18
  -5   0  12  231.41   21.05
  -5   0  12  237.07   21.53
  -5   0  12  308.79   24.73
  -5   0  13  166.28   18.26
  -5   0  13  126.72   16.53
  -5   0  13  189.03   20.55
  -5   0  14  339.09   27.21
  -5   0  14  327.69   25.97
  -5   0  14  308.70   27.43
  -5   0  15  132.11   19.25
  -5   0  15  128.97   18.78
  -5   0  16   11.02   11.46
  -5   0  17  344.62   31.73
  -5   1 -17  215.67   26.83
  -5   1 -17  212.06   25.45
  -5   1 -17  220.37   26.59
  -5   1 -16  198.71   25.35
  -5   1 -16  153.41   22.56
  -5   1 -15   81.81   17.02
  -5   1 -14  609.34   40.12
  -5   1 -14  623.96   42.36
  -5   1 -13   66.09   13.61
  -5   1 -13   62.65   13.67
  -5   1 -12   71.59   14.72
  -5   1 -12   97.41   15.71
  -5   1 -12   72.06   12.66
  -5   1 -12   66.71   12.07
  -5   1 -12   67.26    7.21
  -5   1 -11  375.30   29.20
  -5   1 -11  362.42   28.88
  -5   1 -11  334.72   25.94
  -5   1 -11  373.22   19.36
  -5   1 -11  410.17   26.94
  -5   1 -10  296.91   25.17
  -5   1 -10  310.66   22.98
  -5   1 -10  312.68   25.40
  -5   1 -10  300.63   16.78
  -5   1  -9   40.18    9.84
  -5   1  -9   41.48   10.50
  -5   1  -9   15.50    6.91
  -5   1  -8 1229.76   62.64
  -5   1  -8 1346.80   64.04
  -5   1  -8 1383.71   60.31
  -5   1  -7  423.53   26.59
  -5   1  -7  431.86   28.00
  -5   1  -7  404.58   27.67
  -5   1  -7  412.28   24.53
  -5   1  -7  427.62   25.19
  -5   1  -6   79.93    9.60
  -5   1  -6   73.49   10.82
  -5   1  -6  109.41   12.60
  -5   1  -6   70.89   10.27
  -5   1  -6  104.89   10.55
  -5   1  -5 1903.68   77.40
  -5   1  -5 1905.61   77.02
  -5   1  -5 1803.51   81.18
  -5   1  -5 1870.61   81.67
  -5   1  -4  612.20   30.26
  -5   1  -4  614.26   33.73
  -5   1  -4  602.15   33.68
  -5   1  -3   20.78    4.40
  -5   1  -3   20.87    6.25
  -5   1  -2 2150.90   86.10
  -5   1  -2 2207.29   82.28
  -5   1  -1  150.49    8.60
  -5   1  -1  139.22   11.14
  -5   1   0  296.97   14.95
  -5   1   0  274.15   20.63
  -5   1   0  305.89   15.75
  -5   1   0  319.70   18.47
  -5   1   1  625.25   29.94
  -5   1   1  598.70   33.15
  -5   1   1  567.04   26.29
  -5   1   1  556.58   26.75
  -5   1   1  590.88   29.70
  -5   1   2  184.17   14.66
  -5   1   2  192.02   16.63
  -5   1   2  219.63   13.43
  -5   1   2  212.41   13.63
  -5   1   2  210.69   14.99
  -5   1   2  226.30   15.48
  -5   1   3   38.57    7.77
  -5   1   3   46.20    7.08
  -5   1   3   45.88    7.52
  -5   1   3   51.05    6.90
  -5   1   3   46.53    7.35
  -5   1   4  902.95   45.22
  -5   1   4  962.47   44.22
  -5   1   4  906.81   44.53
  -5   1   4  929.30   46.98
  -5   1   4 1075.89   44.82
  -5   1   5  589.51   32.95
  -5   1   5  580.62   31.16
  -5   1   5  565.52   29.90
  -5   1   6  735.03   41.16
  -5   1   6  833.26   39.60
  -5   1   6  825.48   41.29
  -5   1   7  991.63   49.56
  -5   1   7  928.13   46.76
  -5   1   7  989.99   45.92
  -5   1   7  968.39   46.47
  -5   1   7 1008.41   49.30
  -5   1   8  249.21   20.86
  -5   1   8  194.84   17.31
  -5   1   8  225.04   19.84
  -5   1   8  208.32   17.14
  -5   1   8  235.62   18.12
  -5   1   9  112.32   13.58
  -5   1   9  143.97   16.11
  -5   1   9  112.51   13.17
  -5   1   9  112.33   13.29
  -5   1  10 1310.25   61.90
  -5   1  10 1350.99   61.90
  -5   1  10 1294.31   62.05
  -5   1  10 1307.67   65.78
  -5   1  11   77.73   12.59
  -5   1  11   71.82   12.42
  -5   1  11   69.97   12.36
  -5   1  12  203.32   21.55
  -5   1  12  216.85   20.11
  -5   1  12  133.00   16.44
  -5   1  12  161.10   18.56
  -5   1  13  521.08   34.91
  -5   1  13  491.10   32.66
  -5   1  13  518.70   34.77
  -5   1  14   42.12   12.64
  -5   1  14   80.07   15.62
  -5   1  14   58.24   12.69
  -5   1  15    3.99   11.44
  -5   1  16  315.54   29.35
  -5   1  17   70.43   16.76
  -5   2 -17  159.12   23.90
  -5   2 -17  121.61   23.03
  -5   2 -16   88.56   18.25
  -5   2 -16   76.81   18.46
  -5   2 -15  536.67   40.83
  -5   2 -15  511.31   40.51
  -5   2 -14  137.04   20.10
  -5   2 -14  167.48   20.80
  -5   2 -13  176.93   21.89
  -5   2 -13  199.42   21.68
  -5   2 -13  179.75   13.57
  -5   2 -12  360.55   26.70
  -5   2 -12  337.19   29.22
  -5   2 -12  328.77   27.13
  -5   2 -12  359.75   20.42
  -5   2 -12  406.66   27.81
  -5   2 -11  246.34   20.80
  -5   2 -11  258.78   21.30
  -5   2 -11  243.93   15.95
  -5   2 -11  204.48   22.40
  -5   2 -10  154.45   18.56
  -5   2 -10  194.90   17.26
  -5   2 -10  139.07   18.12
  -5   2 -10  166.92   16.94
  -5   2  -9  490.46   32.86
  -5   2  -9  494.66   29.51
  -5   2  -9  526.62   33.95
  -5   2  -9  494.18   30.15
  -5   2  -8  139.46   15.62
  -5   2  -8  152.79   14.02
  -5   2  -7  259.14   21.15
  -5   2  -7  206.65   17.58
  -5   2  -7  244.00   17.26
  -5   2  -7  199.74   19.33
  -5   2  -6  774.14   41.77
  -5   2  -6  773.63   39.74
  -5   2  -6  812.34   37.90
  -5   2  -6  729.84   41.70
  -5   2  -5  267.13   21.17
  -5   2  -5  311.61   21.00
  -5   2  -5  333.37   19.28
  -5   2  -5  282.92   22.07
  -5   2  -4  243.79   18.10
  -5   2  -4  264.78   19.75
  -5   2  -4  233.67   19.17
  -5   2  -3 3242.66  118.01
  -5   2  -3 2958.52  122.70
  -5   2  -3 2801.97  120.68
  -5   2  -2  220.26   14.61
  -5   2  -2  209.98   11.92
  -5   2  -1 1224.55   49.23
  -5   2  -1 1231.83   52.90
  -5   2   0 1249.52   51.69
  -5   2   0 1269.16   50.73
  -5   2   0 1216.53   53.96
  -5   2   1  116.17    9.78
  -5   2   1  117.01    9.19
  -5   2   1  114.73   11.13
  -5   2   2  368.57   22.00
  -5   2   2  318.68   18.68
  -5   2   2  367.44   20.02
  -5   2   2  318.89   19.86
  -5   2   3  547.98   31.33
  -5   2   3  548.93   33.48
  -5   2   3  649.17   30.34
  -5   2   3  590.07   30.09
  -5   2   3  632.81   30.78
  -5   2   4   32.96    7.42
  -5   2   4   36.27    7.40
  -5   2   4   39.00    8.46
  -5   2   4   27.61    6.12
  -5   2   4   40.81    6.98
  -5   2   4   42.31    7.37
  -5   2   5  706.32   37.78
  -5   2   5  678.87   36.29
  -5   2   5  728.08   34.92
  -5   2   6  872.80   44.68
  -5   2   6  883.27   41.37
  -5   2   6  830.66   43.47
  -5   2   7   -1.44    6.50
  -5   2   7    1.18    5.73
  -5   2   7    4.07    5.99
  -5   2   7   18.02    7.85
  -5   2   8  329.08   25.22
  -5   2   8  330.24   23.41
  -5   2   8  339.97   23.26
  -5   2   8  361.40   22.85
  -5   2   8  348.02   25.64
  -5   2   9  710.85   41.13
  -5   2   9  679.22   37.64
  -5   2   9  655.25   37.31
  -5   2   9  653.66   36.21
  -5   2   9  707.59   40.95
  -5   2  10  108.15   14.04
  -5   2  10   87.22   15.27
  -5   2  10  111.92   13.93
  -5   2  10  123.68   14.22
  -5   2  11  429.47   28.58
  -5   2  11  340.72   26.02
  -5   2  11  397.33   27.41
  -5   2  11  406.46   31.35
  -5   2  12 1107.04   55.69
  -5   2  12 1001.89   59.02
  -5   2  12 1048.78   53.88
  -5   2  13   95.40   14.50
  -5   2  13   83.45   14.49
  -5   2  13   58.59   13.64
  -5   2  14  205.15   21.57
  -5   2  14  199.11   20.36
  -5   2  15  235.39   24.16
  -5   2  16   26.84   13.97
  -5   3 -17   37.99   17.32
  -5   3 -16  376.79   34.64
  -5   3 -16  324.68   32.78
  -5   3 -15   59.67   17.12
  -5   3 -15   82.73   17.87
  -5   3 -14  178.11   23.52
  -5   3 -14  280.47   27.38
  -5   3 -13  553.04   40.58
  -5   3 -13  560.26   30.18
  -5   3 -13  611.31   41.63
  -5   3 -12   80.75   13.35
  -5   3 -12   71.37    9.64
  -5   3 -11  130.47   15.10
  -5   3 -11   75.23   10.20
  -5   3 -11  109.50   16.38
  -5   3 -10  535.29   36.86
  -5   3 -10  561.48   32.94
  -5   3  -9  128.23   17.04
  -5   3  -9  139.65   14.48
  -5   3  -9  105.71   16.52
  -5   3  -8  391.50   28.39
  -5   3  -8  325.34   24.00
  -5   3  -8  362.78   28.41
  -5   3  -7  407.29   25.93
  -5   3  -7  417.46   28.93
  -5   3  -7  405.76   24.38
  -5   3  -7  399.40   28.76
  -5   3  -6    9.02    5.37
  -5   3  -6    1.53    6.29
  -5   3  -6    3.16    5.81
  -5   3  -6    5.75    5.07
  -5   3  -6    3.01    5.13
  -5   3  -5  173.28   13.48
  -5   3  -5  182.47   17.42
  -5   3  -5  161.52   14.85
  -5   3  -5  170.01   17.18
  -5   3  -5  185.50   14.60
  -5   3  -4  477.90   29.69
  -5   3  -4  492.45   25.74
  -5   3  -4  426.61   26.67
  -5   3  -4  448.22   29.23
  -5   3  -3  185.67   13.89
  -5   3  -3  198.74   14.28
  -5   3  -3  174.96   15.32
  -5   3  -2  859.12   36.16
  -5   3  -2  775.33   41.56
  -5   3  -2  841.26   38.98
  -5   3  -1 1192.88   56.87
  -5   3  -1 1217.63   49.88
  -5   3  -1 1210.94   53.33
  -5   3   0  331.25   17.73
  -5   3   0  294.63   22.19
  -5   3   0  321.86   18.67
  -5   3   0  326.63   20.37
  -5   3   1 1380.26   58.21
  -5   3   1 1390.34   57.20
  -5   3   1 1342.00   60.01
  -5   3   2 1885.01   78.86
  -5   3   2 1809.94   75.28
  -5   3   2 1824.42   76.39
  -5   3   2 1921.53   75.87
  -5   3   3   39.48    8.31
  -5   3   3   58.90    7.54
  -5   3   3   50.94    7.69
  -5   3   3   59.27    8.04
  -5   3   4  617.47   34.15
  -5   3   4  637.59   31.19
  -5   3   4  591.60   32.53
  -5   3   4  618.82   32.39
  -5   3   5  857.04   44.89
  -5   3   5  875.78   43.49
  -5   3   5  917.92   41.54
  -5   3   5  885.45   44.14
  -5   3   6   23.80    7.68
  -5   3   6   30.88    6.28
  -5   3   6   40.72    8.85
  -5   3   6   25.60    7.33
  -5   3   7  497.38   31.54
  -5   3   7  437.32   29.62
  -5   3   7  455.36   28.55
  -5   3   7  510.17   27.57
  -5   3   8  392.04   26.29
  -5   3   8  405.75   28.70
  -5   3   8  397.93   26.48
  -5   3   8  427.26   25.16
  -5   3   9   36.13    9.38
  -5   3   9   64.95   12.83
  -5   3   9   44.05    9.89
  -5   3   9   70.43   10.29
  -5   3  10  339.05   25.37
  -5   3  10  387.65   29.71
  -5   3  10  366.77   26.83
  -5   3  10  336.52   23.77
  -5   3  11  551.40   34.49
  -5   3  11  573.59   36.04
  -5   3  11  592.68   34.47
  -5   3  11  577.60   39.58
  -5   3  12    1.73    9.68
  -5   3  12   -4.51    9.72
  -5   3  12    4.46    7.96
  -5   3  12    3.05    8.75
  -5   3  13  234.32   23.79
  -5   3  13  221.12   26.24
  -5   3  13  278.21   23.23
  -5   3  13  286.28   23.67
  -5   3  14  122.30   16.96
  -5   3  14  143.42   18.23
  -5   3  15   44.50   13.50
  -5   3  16  152.86   20.31
  -5   4 -16   10.73   13.29
  -5   4 -16   38.19   17.19
  -5   4 -15  285.28   29.93
  -5   4 -15  298.45   30.47
  -5   4 -14  147.93   21.64
  -5   4 -14  170.57   22.85
  -5   4 -13    9.46   10.66
  -5   4 -13   17.56    7.83
  -5   4 -13   25.90   12.44
  -5   4 -12  156.56   17.27
  -5   4 -12  108.58   18.21
  -5   4 -12  138.92   19.73
  -5   4 -12  145.18   14.10
  -5   4 -11  475.37   35.30
  -5   4 -11  422.55   29.24
  -5   4 -11  513.69   32.22
  -5   4 -10  244.19   23.98
  -5   4 -10  217.18   19.38
  -5   4 -10  278.28   21.87
  -5   4  -9  756.35   45.95
  -5   4  -9  754.25   40.40
  -5   4  -9  843.51   42.80
  -5   4  -8  856.98   50.46
  -5   4  -8  881.08   46.36
  -5   4  -8 1005.29   46.19
  -5   4  -8  992.40   47.36
  -5   4  -7   61.93    9.39
  -5   4  -7   79.14   12.63
  -5   4  -7   61.18   12.56
  -5   4  -7   57.92   10.21
  -5   4  -7   51.80    9.73
  -5   4  -6  115.21   11.51
  -5   4  -6  118.19   15.07
  -5   4  -6  109.92   15.23
  -5   4  -6  116.45   12.44
  -5   4  -6  127.67   12.85
  -5   4  -5  787.10   36.41
  -5   4  -5  720.07   42.15
  -5   4  -5  682.01   37.81
  -5   4  -5  764.66   43.21
  -5   4  -5  819.02   38.11
  -5   4  -4  229.41   15.80
  -5   4  -4  179.02   17.79
  -5   4  -4  188.20   16.30
  -5   4  -3  483.05   26.01
  -5   4  -3  469.19   25.17
  -5   4  -3  397.24   26.12
  -5   4  -2  536.60   25.93
  -5   4  -2  485.32   29.93
  -5   4  -2  531.87   28.22
  -5   4  -1   45.68    8.72
  -5   4  -1   58.24    7.03
  -5   4  -1   68.39    8.84
  -5   4   0   68.17   10.55
  -5   4   0   63.41    9.11
  -5   4   0   73.14    7.96
  -5   4   1  387.86   22.07
  -5   4   1  420.40   27.47
  -5   4   1  453.84   25.67
  -5   4   1  391.87   23.16
  -5   4   2  290.53   18.66
  -5   4   2  291.60   22.38
  -5   4   2  313.34   21.03
  -5   4   2  292.51   19.48
  -5   4   3  256.83   19.56
  -5   4   3  269.63   21.05
  -5   4   3  243.59   17.38
  -5   4   3  234.85   15.62
  -5   4   3  247.97   18.19
  -5   4   4 1429.86   63.60
  -5   4   4 1264.55   63.49
  -5   4   4 1349.27   57.90
  -5   4   4 1408.55   61.96
  -5   4   4 1370.10   60.93
  -5   4   5   22.07    7.83
  -5   4   5   12.50    4.92
  -5   4   5   21.58    6.91
  -5   4   5    5.82    5.78
  -5   4   6  861.88   40.60
  -5   4   6  866.82   45.47
  -5   4   6  878.73   44.81
  -5   4   7  785.67   38.36
  -5   4   7  816.29   44.01
  -5   4   7  757.18   41.30
  -5   4   7  817.64   43.26
  -5   4   8   13.29    7.94
  -5   4   8   19.17    6.84
  -5   4   8   20.13    8.87
  -5   4   9  287.62   22.59
  -5   4   9  307.56   24.06
  -5   4   9  308.66   21.32
  -5   4   9  316.72   26.18
  -5   4  10 1153.91   59.53
  -5   4  10 1089.91   54.49
  -5   4  10 1051.28   55.60
  -5   4  10 1071.94   51.79
  -5   4  10 1053.19   58.57
  -5   4  11    8.62   10.66
  -5   4  11   10.12   10.18
  -5   4  11    1.71    8.60
  -5   4  11    6.53    8.57
  -5   4  11    1.50    8.27
  -5   4  12  415.66   30.29
  -5   4  12  464.56   36.20
  -5   4  12  489.00   33.68
  -5   4  12  424.32   29.28
  -5   4  13  242.16   21.91
  -5   4  13  232.94   26.11
  -5   4  13  212.72   21.53
  -5   4  14    5.36   11.80
  -5   4  14    8.28   10.10
  -5   4  15  206.38   21.35
  -5   4  16  152.37   19.86
  -5   5 -16  265.70   30.31
  -5   5 -15  149.50   22.85
  -5   5 -14    7.72   12.94
  -5   5 -13  107.08   13.77
  -5   5 -13  128.85   19.87
  -5   5 -12  307.74   23.77
  -5   5 -12  296.05   21.71
  -5   5 -11   26.75   10.38
  -5   5 -11   16.00   11.14
  -5   5 -11   24.69   10.15
  -5   5 -10  255.55   21.20
  -5   5 -10  247.88   25.38
  -5   5 -10  296.35   23.13
  -5   5  -9  611.46   34.05
  -5   5  -9  576.95   34.69
  -5   5  -8   15.42    7.45
  -5   5  -8    8.80    8.01
  -5   5  -7  353.77   22.30
  -5   5  -7  328.55   23.03
  -5   5  -7  348.60   23.38
  -5   5  -6 1029.98   46.73
  -5   5  -6 1118.17   49.12
  -5   5  -5   22.57    7.01
  -5   5  -5   51.99   11.45
  -5   5  -5   12.90    5.91
  -5   5  -5   37.97    7.09
  -5   5  -4  789.40   40.91
  -5   5  -4  830.58   39.30
  -5   5  -3 1987.40   78.74
  -5   5  -3 1895.48   76.68
  -5   5  -2   11.35    6.46
  -5   5  -2   12.39    5.43
  -5   5  -2    5.09    5.46
  -5   5  -1  973.72   42.90
  -5   5  -1  993.01   45.64
  -5   5   0  516.36   32.49
  -5   5   0  519.16   30.01
  -5   5   0  572.29   28.33
  -5   5   1   14.11    5.45
  -5   5   1   15.98    7.20
  -5   5   1    9.29    6.24
  -5   5   1   15.36    5.90
  -5   5   2  353.36   22.26
  -5   5   2  333.73   24.93
  -5   5   2  356.50   24.08
  -5   5   2  378.75   23.51
  -5   5   3  434.06   26.25
  -5   5   3  474.24   30.11
  -5   5   3  448.87   28.57
  -5   5   3  449.67   27.43
  -5   5   4   15.55    4.88
  -5   5   4   16.70    7.52
  -5   5   4   11.37    7.07
  -5   5   4    6.84    6.63
  -5   5   5  594.42   30.38
  -5   5   5  621.58   35.63
  -5   5   5  684.80   35.89
  -5   5   6  323.53   19.95
  -5   5   6  353.90   25.23
  -5   5   6  330.64   24.18
  -5   5   7    8.89    5.37
  -5   5   7    9.77    7.78
  -5   5   7   14.90    8.22
  -5   5   8  636.37   41.33
  -5   5   8  737.02   35.71
  -5   5   8  686.65   38.74
  -5   5   8  674.19   41.84
  -5   5   8  712.71   41.25
  -5   5   9  911.91   50.82
  -5   5   9  908.47   48.66
  -5   5   9  897.86   43.20
  -5   5   9  853.93   50.28
  -5   5   9  852.91   46.61
  -5   5  10   -3.97   10.80
  -5   5  10    4.47    8.88
  -5   5  10   -2.07    9.13
  -5   5  10   -5.13    8.16
  -5   5  10    5.67    7.36
  -5   5  11  735.98   42.25
  -5   5  11  753.21   47.97
  -5   5  11  787.94   45.77
  -5   5  11  706.35   39.12
  -5   5  12  299.13   22.62
  -5   5  12  247.67   27.83
  -5   5  12  279.39   23.76
  -5   5  13   -4.38   10.12
  -5   5  13    2.58   12.07
  -5   5  13    6.66    9.05
  -5   5  14  187.65   25.60
  -5   5  14  141.99   18.51
  -5   5  15  226.07   29.80
  -5   5  15  226.32   22.55
  -5   6 -15    2.77   13.24
  -5   6 -14  227.90   27.54
  -5   6 -13  232.17   21.12
  -5   6 -13  223.37   26.77
  -5   6 -12   14.25    8.89
  -5   6 -12    5.01   12.80
  -5   6 -11  274.61   22.41
  -5   6 -11  234.31   26.40
  -5   6 -10  187.40   17.73
  -5   6 -10  167.52   22.09
  -5   6 -10  172.42   18.26
  -5   6  -9   38.64    9.91
  -5   6  -9   33.62   11.92
  -5   6  -9   48.70   10.64
  -5   6  -8  254.30   19.47
  -5   6  -8  291.63   21.81
  -5   6  -7  111.57   13.28
  -5   6  -7  146.36   14.82
  -5   6  -7  134.78   13.31
  -5   6  -6    2.22    6.60
  -5   6  -6    4.57    6.47
  -5   6  -6    6.37    5.92
  -5   6  -5  260.74   18.29
  -5   6  -5  181.76   16.12
  -5   6  -4 1065.19   49.90
  -5   6  -4 1061.23   47.84
  -5   6  -4  955.62   48.41
  -5   6  -3  101.35   11.08
  -5   6  -3   90.03   11.62
  -5   6  -3   88.56   10.30
  -5   6  -3   89.01   11.21
  -5   6  -2 1619.11   66.36
  -5   6  -2 1633.54   68.67
  -5   6  -1  375.04   26.89
  -5   6  -1  456.37   26.76
  -5   6  -1  438.78   24.70
  -5   6   0    6.63    5.37
  -5   6   0    7.24    6.18
  -5   6   1  530.27   28.82
  -5   6   1  483.83   31.81
  -5   6   1  531.22   29.90
  -5   6   1  479.58   30.14
  -5   6   2  857.95   42.92
  -5   6   2  838.87   41.41
  -5   6   2  796.64   44.80
  -5   6   3   12.95    7.24
  -5   6   3   23.04    8.13
  -5   6   3   -1.56    6.58
  -5   6   4  704.33   39.46
  -5   6   4  685.61   38.02
  -5   6   4  770.05   42.26
  -5   6   5  222.92   14.38
  -5   6   5  213.81   19.39
  -5   6   5  227.20   19.67
  -5   6   6    6.57    9.78
  -5   6   6    9.04    4.75
  -5   6   6   11.20    8.45
  -5   6   6    5.85    7.37
  -5   6   7  322.09   27.00
  -5   6   7  349.57   21.01
  -5   6   7  372.84   28.11
  -5   6   7  403.96   28.15
  -5   6   8  544.99   37.26
  -5   6   8  564.96   36.83
  -5   6   8  599.16   30.54
  -5   6   8  594.82   38.55
  -5   6   9    5.86    8.81
  -5   6   9   16.39    8.89
  -5   6   9   23.44    7.53
  -5   6   9   24.23   10.18
  -5   6   9   10.93    9.63
  -5   6   9   26.16   11.00
  -5   6  10  529.31   38.08
  -5   6  10  503.55   33.66
  -5   6  10  576.10   39.23
  -5   6  10  515.67   36.19
  -5   6  10  555.98   30.64
  -5   6  11  235.35   25.67
  -5   6  11  212.80   21.18
  -5   6  11  277.44   20.23
  -5   6  12   27.41   13.78
  -5   6  12   19.92   10.63
  -5   6  12   49.35   10.46
  -5   6  13  174.98   17.98
  -5   6  13  176.11   24.83
  -5   6  14  173.16   19.04
  -5   6  14  139.36   24.49
  -5   6  15    9.61    9.88
  -5   6  15    9.06   15.45
  -5   7 -14  109.35   20.06
  -5   7 -14   77.00   18.86
  -5   7 -13   -2.72   12.74
  -5   7 -13   -1.62   11.04
  -5   7 -13   -2.64   13.28
  -5   7 -12  416.94   36.69
  -5   7 -12  415.65   29.84
  -5   7 -12  377.56   34.77
  -5   7 -11  386.46   27.19
  -5   7 -11  383.89   33.47
  -5   7 -11  337.35   32.31
  -5   7 -10   18.57   11.49
  -5   7 -10   26.29    9.68
  -5   7 -10    4.94   11.35
  -5   7 -10   12.23    9.85
  -5   7  -9  444.19   35.39
  -5   7  -9  504.83   30.16
  -5   7  -9  463.70   37.23
  -5   7  -9  541.26   32.78
  -5   7  -8  195.54   21.63
  -5   7  -8  173.61   21.95
  -5   7  -8  233.26   17.98
  -5   7  -8  188.86   18.37
  -5   7  -7   16.07    7.34
  -5   7  -7   28.49   10.59
  -5   7  -7    6.74    8.52
  -5   7  -7   18.66    7.81
[truncated: 1,299,645 more chars]
