# Supplementary material for: [(1,2,5,6-η)-Cyclo­octa-1,5-diene](1-ethyl-4-isopropyl-1,2,4-triazol-5-yl­idene)(tri­phenylphos­phane)iridium(I) tetra­fluorido­borate di­chloro­methane sesquisolvate
Source: IUCrdata. 2023 Oct 19;8(Pt 10):x230903. doi: 10.1107/S2414314623009033 (PMC10626851; doi:10.1107/S2414314623009033)
Supplement: Supplementary file 2 [file x-08-x230903-Isup2.hkl]

data_I                                                                          
_shelx_title ' 99658_a.res in P-1'                                              
_shelx_refln_list_code          4                                               
_shelx_F_calc_maximum      293.99                                               
_exptl_crystal_F_000       910.00                                               
_reflns_d_resolution_high  0.7500                                               
                                                                                
loop_                                                                           
 _space_group_symop_operation_xyz                                               
 'x, y, z'                                                                      
 '-x, -y, -z'                                                                   
                                                                                
_cell_length_a    10.8268                                                       
_cell_length_b    12.5379                                                       
_cell_length_c    14.0896                                                       
_cell_angle_alpha  87.421                                                       
_cell_angle_beta   86.988                                                       
_cell_angle_gamma  77.089                                                       
                                                                                
_shelx_F_squared_multiplier     1.000                                           
                                                                                
loop_                                                                           
 _refln_index_h                                                                 
 _refln_index_k                                                                 
 _refln_index_l                                                                 
 _refln_F_squared_calc                                                          
 _refln_F_squared_meas                                                          
 _refln_F_squared_sigma                                                         
 _refln_observed_status                                                         
   1   0   0      26529.00      26510.95       968.42 o                         
   2   0   0      18982.78      17699.30       274.12 o                         
   3   0   0       1365.35       1187.55        27.07 o                         
   4   0   0       3371.91       2960.56        56.60 o                         
   5   0   0       5153.39       5410.77        88.90 o                         
   6   0   0       4388.87       4301.39        82.67 o                         
   7   0   0      14838.75      15042.00       228.24 o                         
   8   0   0       5551.77       5872.99       111.69 o                         
   9   0   0       6723.37       7052.47       141.62 o                         
  10   0   0        559.42        546.29        42.81 o                         
  11   0   0       1485.98       1561.27        70.63 o                         
  12   0   0        975.80       1054.09        65.72 o                         
  13   0   0       1894.22       2160.95       127.30 o                         
  14   0   0       1277.47       1281.06       102.58 o                         
 -13   1   0          8.27         16.30        55.28 o                         
 -12   1   0        848.13        814.79        74.50 o                         
 -11   1   0       1809.27       1721.26        68.38 o                         
 -10   1   0       3161.72       3358.34       102.76 o                         
  -9   1   0       6085.48       6273.30       159.32 o                         
  -8   1   0       4858.74       4679.92       115.50 o                         
  -7   1   0         83.84         68.68        16.78 o                         
  -6   1   0       4650.21       4955.13        91.00 o                         
  -5   1   0       2450.25       2684.73        60.28 o                         
  -4   1   0      38365.77      36687.68       525.12 o                         
  -3   1   0      19373.10      18623.97       267.26 o                         
  -2   1   0       9838.79      10707.64       159.65 o                         
  -1   1   0      28653.88      24961.19       995.62 o                         
   1   1   0         38.57        246.55        14.74 o                         
   2   1   0      15279.03      14828.89       234.86 o                         
   3   1   0      36716.07      34141.94       602.11 o                         
   4   1   0      12460.62      13202.05       238.18 o                         
   5   1   0      14939.70      14075.67       201.21 o                         
   6   1   0       8158.12       8060.37       127.79 o                         
   7   1   0        824.66        798.12        36.04 o                         
   8   1   0       1600.71       1604.65        49.78 o                         
   9   1   0        437.39        441.15        27.78 o                         
  10   1   0       2110.95       2179.00        65.54 o                         
  11   1   0       4867.85       5303.02       173.54 o                         
  12   1   0       5292.68       5464.70       160.50 o                         
  13   1   0       2376.08       2589.49       111.07 o                         
  14   1   0        282.50        278.45        71.38 o                         
 -13   2   0       1250.54       1375.88        89.38 o                         
 -12   2   0       3448.33       3954.37       153.81 o                         
 -11   2   0       2047.49       2105.41        84.13 o                         
 -10   2   0       1431.55       1474.24        61.76 o                         
  -9   2   0        176.05        168.61        26.17 o                         
  -8   2   0       1755.73       1627.08        59.98 o                         
  -7   2   0       3794.24       3893.18       106.09 o                         
  -6   2   0      13244.41      13489.93       234.69 o                         
  -5   2   0      11645.79      11183.44       195.33 o                         
  -4   2   0       5229.93       5090.37       109.79 o                         
  -3   2   0       1037.19        997.08        31.71 o                         
  -2   2   0        682.43        544.65        22.38 o                         
  -1   2   0      11891.09      10401.73       243.97 o                         
   0   2   0      11710.35      13531.24       379.09 o                         
   1   2   0      26753.09      25656.81      1032.66 o                         
   2   2   0        474.96        444.23        20.55 o                         
   3   2   0      11926.13      12617.71       219.32 o                         
   4   2   0      20837.83      19649.23       269.22 o                         
   5   2   0        744.70        747.03        28.00 o                         
   6   2   0        810.77        794.85        25.18 o                         
   7   2   0       4321.84       4757.32       104.39 o                         
   8   2   0      14248.96      14355.91       237.30 o                         
   9   2   0      10756.84      11014.24       195.20 o                         
  10   2   0      11359.79      11888.33       239.77 o                         
  11   2   0       2380.11       2518.74        87.01 o                         
  12   2   0        434.96        404.45        45.17 o                         
  13   2   0         20.24         43.99        63.22 o                         
  14   2   0        642.70        656.20       105.03 o                         
 -13   3   0       1522.29       1603.43        97.01 o                         
 -12   3   0        253.48        172.82        58.35 o                         
 -11   3   0          4.22         50.67        34.66 o                         
 -10   3   0        837.54        923.77        48.48 o                         
  -9   3   0       2757.75       2999.04        82.32 o                         
  -8   3   0       2969.59       3187.47        79.97 o                         
  -7   3   0       5912.05       5912.73       126.77 o                         
  -6   3   0       2314.90       2537.57        68.28 o                         
  -5   3   0       2592.25       2818.17        69.78 o                         
  -4   3   0         16.82         36.53        13.33 o                         
  -3   3   0      12048.75      12505.10       220.53 o                         
  -2   3   0      20216.89      19493.39       360.70 o                         
  -1   3   0        592.38        898.36        48.94 o                         
   0   3   0      86430.52      85736.66      1391.66 o                         
   1   3   0        737.21        723.63        35.44 o                         
   2   3   0       1512.30       1303.60        42.09 o                         
   3   3   0       1022.50        850.07        21.12 o                         
   4   3   0      19911.30      18795.11       275.06 o                         
   5   3   0      13825.37      14371.31       183.33 o                         
   6   3   0      21536.54      22565.14       298.38 o                         
   7   3   0      22188.84      21276.06       283.66 o                         
   8   3   0       4799.45       4887.47       103.05 o                         
   9   3   0       3991.93       4166.68        96.67 o                         
  10   3   0        216.00        237.47        29.65 o                         
  11   3   0       5030.54       5212.86       124.47 o                         
  12   3   0       2206.52       2143.24        92.84 o                         
  13   3   0       4181.79       4406.81       194.54 o                         
  14   3   0       2071.13       2079.59       118.57 o                         
 -12   4   0       1126.17       1148.39        89.72 o                         
 -11   4   0       4704.93       5125.96       138.38 o                         
 -10   4   0       1751.95       1945.43        82.24 o                         
  -9   4   0       2483.52       2590.56        75.37 o                         
  -8   4   0        272.84        282.25        28.92 o                         
  -7   4   0        894.02        838.75        38.34 o                         
  -6   4   0       1209.88       1281.59        43.37 o                         
  -5   4   0        645.25        629.05        30.74 o                         
  -4   4   0      11421.68      10865.37       188.52 o                         
  -3   4   0       8278.41       8613.15       159.72 o                         
  -2   4   0      10355.88      10752.07       214.42 o                         
  -1   4   0       5701.13       5000.53       180.63 o                         
   0   4   0       1604.51       1383.04        31.83 o                         
   1   4   0       1812.79       1757.99        39.65 o                         
   2   4   0       9829.47      10176.73       165.31 o                         
   3   4   0      23077.64      22604.79       435.23 o                         
   4   4   0      11814.67      12354.25       173.19 o                         
   5   4   0       7638.54       7234.43       122.24 o                         
   6   4   0       7225.53       7089.06       106.63 o                         
   7   4   0        695.74        614.18        26.02 o                         
   8   4   0        132.81        128.70        13.97 o                         
   9   4   0       4894.12       4919.08       112.82 o                         
  10   4   0       6201.11       6422.23       133.09 o                         
  11   4   0       5407.34       5327.47       124.58 o                         
  12   4   0       2628.15       2914.60       143.36 o                         
  13   4   0       1510.66       1502.83       270.54 o                         
  14   4   0         59.08         70.73       114.63 o                         
 -12   5   0       2653.63       3009.22       169.51 o                         
 -11   5   0        944.72        913.76        73.09 o                         
 -10   5   0        198.83        204.72        38.35 o                         
  -9   5   0         43.14         44.96        27.54 o                         
  -8   5   0       2724.74       2854.28        78.26 o                         
  -7   5   0       2885.05       3055.83        77.33 o                         
  -6   5   0       6190.70       6056.83       118.15 o                         
  -5   5   0       4678.85       4686.79       101.04 o                         
  -4   5   0       1429.53       1412.02        43.33 o                         
  -3   5   0        462.23        432.03        24.57 o                         
  -2   5   0        571.18        598.12        33.77 o                         
  -1   5   0       7126.50       6877.91       109.68 o                         
   0   5   0      10504.04      11272.13       196.80 o                         
   1   5   0      14886.86      15399.70       208.71 o                         
   2   5   0      14359.98      14610.79       255.41 o                         
   3   5   0       4094.90       4970.06        85.59 o                         
   4   5   0       9907.32      10277.62       150.17 o                         
   5   5   0       4620.46       4591.41        73.99 o                         
   6   5   0       2992.92       2626.09        62.19 o                         
   7   5   0      10128.19      10004.24       182.53 o                         
   8   5   0      10253.42      10265.96       178.35 o                         
   9   5   0       4726.10       4861.29       101.85 o                         
  10   5   0       3063.54       3005.59        70.50 o                         
  11   5   0         47.46         86.44        28.80 o                         
  12   5   0        636.80        768.57        85.33 o                         
  13   5   0        531.74        597.55        80.49 o                         
  14   5   0       2599.00       2319.79       189.54 o                         
 -11   6   0        553.77        512.56        84.48 o                         
 -10   6   0       2610.52       2531.90       102.31 o                         
  -9   6   0       2663.52       2650.93        81.06 o                         
  -8   6   0       3429.62       3442.74        88.65 o                         
  -7   6   0       3524.88       3612.02        87.41 o                         
  -6   6   0       1204.73       1279.18        46.05 o                         
  -5   6   0         84.09         65.42        18.67 o                         
  -4   6   0       1507.85       1484.63        47.97 o                         
  -3   6   0       8952.78       8991.09       188.24 o                         
  -2   6   0       7583.56       7441.74       172.97 o                         
  -1   6   0        875.70        842.87        22.47 o                         
   0   6   0       5591.64       5117.78        90.23 o                         
   1   6   0       2654.75       2905.89        47.55 o                         
   2   6   0       1453.63       1410.98        30.92 o                         
   3   6   0       1743.61       1889.05        40.29 o                         
   4   6   0       9746.73       9611.63       154.49 o                         
   5   6   0       9629.17       9636.72       135.79 o                         
   6   6   0       8207.21       8195.06       136.88 o                         
   7   6   0       9355.79       9157.66       148.34 o                         
   8   6   0         38.14         42.73        10.03 o                         
   9   6   0        117.76        116.00        15.38 o                         
  10   6   0       2226.62       2248.77        84.41 o                         
  11   6   0       8869.06       9417.61       221.98 o                         
  12   6   0       1732.89       1548.22        88.01 o                         
  13   6   0       3292.03       3747.72       248.28 o                         
  14   6   0       2624.92       2484.68       182.21 o                         
 -11   7   0       4136.55       4404.84       206.03 o                         
 -10   7   0       1639.01       1611.39       148.47 o                         
  -9   7   0       1203.06       1228.34        75.55 o                         
  -8   7   0        799.60        865.03        53.44 o                         
  -7   7   0        696.53        664.57        38.27 o                         
  -6   7   0        203.02        260.26        25.84 o                         
  -5   7   0       2866.91       2829.64        78.12 o                         
  -4   7   0      10616.21      10751.85       204.97 o                         
  -3   7   0       4219.52       4436.24        83.52 o                         
  -2   7   0       3768.14       3898.37        73.81 o                         
  -1   7   0         34.63         50.85         8.34 o                         
   0   7   0       5398.24       5488.06       100.68 o                         
   1   7   0       3571.69       3797.39        68.68 o                         
   2   7   0      10304.64      10752.16       146.46 o                         
   3   7   0      12252.64      12188.46       192.81 o                         
   4   7   0        929.55        865.09        28.22 o                         
   5   7   0       1401.83       1298.21        33.43 o                         
   6   7   0         95.99         70.32        12.38 o                         
   7   7   0       5839.11       5696.91       118.38 o                         
   8   7   0       4523.70       4722.37        84.93 o                         
   9   7   0       7986.53       8059.28       177.75 o                         
  10   7   0       9242.07       9202.02       135.93 o                         
  11   7   0       3155.04       2920.96       104.27 o                         
  12   7   0        824.27        934.51        84.62 o                         
  13   7   0        179.81         65.87        78.31 o                         
  14   7   0         69.90         52.02        78.58 o                         
 -10   8   0         90.84         82.22        61.55 o                         
  -9   8   0        935.90        913.30        76.86 o                         
  -8   8   0       2689.31       2758.93       104.55 o                         
  -7   8   0       3751.80       3523.94        98.31 o                         
  -6   8   0       4667.79       4746.01       103.28 o                         
  -5   8   0       3463.73       3582.71        90.37 o                         
  -4   8   0        217.27        259.03        18.98 o                         
  -3   8   0        599.66        618.00        27.53 o                         
  -2   8   0       1206.62       1255.39        29.46 o                         
  -1   8   0       8092.75       7898.70       124.07 o                         
   0   8   0       7367.66       7450.42       123.43 o                         
   1   8   0       9075.23       9172.49       136.63 o                         
   2   8   0       2873.71       2912.42        51.09 o                         
   3   8   0         39.53         36.17        12.44 o                         
   4   8   0        439.30        437.01        22.60 o                         
   5   8   0       5693.72       5614.54        99.17 o                         
   6   8   0       4873.16       4927.69        84.62 o                         
   7   8   0       5602.86       5548.44       142.95 o                         
   8   8   0       7177.49       7280.88       138.32 o                         
   9   8   0        828.65        875.57        32.09 o                         
  10   8   0        189.83        201.35        21.71 o                         
  11   8   0        649.53        509.29        28.56 o                         
  12   8   0       2398.36       2492.13       195.10 o                         
  13   8   0       1987.70       1904.30       152.34 o                         
 -10   9   0       2643.51       2766.94       260.31 o                         
  -9   9   0       3719.00       3742.92       187.70 o                         
  -8   9   0       2476.57       2258.09        97.04 o                         
  -7   9   0       2225.54       2230.10        91.44 o                         
  -6   9   0          8.60         10.42        29.11 o                         
  -5   9   0       1092.50        932.72        43.93 o                         
  -4   9   0       7209.52       7007.81       155.42 o                         
  -3   9   0       8054.77       7949.44       240.62 o                         
  -2   9   0       4995.25       4831.14       127.29 o                         
  -1   9   0       1169.15       1134.75        44.66 o                         
   0   9   0       2369.26       2221.51        46.73 o                         
   1   9   0         86.54         79.10         9.75 o                         
   2   9   0         47.04         52.61         9.62 o                         
   3   9   0       2000.00       2037.21        47.35 o                         
   4   9   0       3027.05       2809.04        61.61 o                         
   5   9   0       2497.22       2697.79        65.08 o                         
   6   9   0       1814.86       1887.77        49.49 o                         
   7   9   0        147.19        168.17        18.60 o                         
   8   9   0       1068.91       1087.28        37.03 o                         
   9   9   0       1321.07       1302.17        40.05 o                         
  10   9   0       1378.76       1248.90        52.76 o                         
  11   9   0       5425.76       5837.79       161.63 o                         
  12   9   0       1289.11       1174.37        94.33 o                         
  13   9   0       1960.05       1722.59       143.69 o                         
  -9  10   0        141.56        163.02        58.83 o                         
  -8  10   0         16.26         40.15        53.27 o                         
  -7  10   0       2329.34       2551.03       135.72 o                         
  -6  10   0       3421.95       3334.17       122.36 o                         
  -5  10   0       4896.60       4744.68       111.57 o                         
  -4  10   0      10303.49       9985.05       184.86 o                         
  -3  10   0       2859.79       2696.39        72.62 o                         
  -2  10   0       2157.57       2285.40        61.94 o                         
  -1  10   0        938.87        943.60        44.55 o                         
   0  10   0       5146.41       5170.01       105.46 o                         
   1  10   0       1042.50        957.24        20.33 o                         
   2  10   0       4604.52       4639.59        83.91 o                         
   3  10   0       6355.09       6057.66       133.97 o                         
   4  10   0       1676.50       1699.12        51.66 o                         
   5  10   0       2703.99       2703.09        63.09 o                         
   6  10   0        191.54        200.93        18.42 o                         
   7  10   0       5175.22       5041.79        85.48 o                         
   8  10   0       6230.84       6127.57       107.62 o                         
   9  10   0       6127.20       5858.65       125.72 o                         
  10  10   0       2436.89       2417.95        73.14 o                         
  11  10   0        468.00        432.62        73.60 o                         
  12  10   0         46.71         69.85        53.77 o                         
  13  10   0        466.80        635.95       144.89 o                         
  -8  11   0       3290.22       3554.00       139.94 o                         
  -7  11   0       2333.11       2003.11       110.30 o                         
  -6  11   0       3095.08       3240.08       130.55 o                         
  -5  11   0        729.81        804.98        65.63 o                         
  -4  11   0          9.64         21.76        27.16 o                         
  -3  11   0        157.54        153.18        25.64 o                         
  -2  11   0       1588.18       1618.36        61.40 o                         
  -1  11   0      10814.88      10227.10       238.78 o                         
   0  11   0       4924.89       4999.74       123.06 o                         
   1  11   0       7449.36       7225.30       152.34 o                         
   2  11   0        601.73        552.26        37.21 o                         
   3  11   0          4.10          6.08        12.21 o                         
   4  11   0        904.04        968.66        32.59 o                         
   5  11   0       4469.81       4381.73        89.99 o                         
   6  11   0       6534.33       6670.18       114.31 o                         
   7  11   0       5262.56       4944.29        99.17 o                         
   8  11   0       4411.11       4326.03       114.72 o                         
   9  11   0        216.16        267.26        31.06 o                         
  10  11   0        158.17        171.05        26.22 o                         
  11  11   0       1135.07       1073.98        85.93 o                         
  12  11   0       3158.74       3006.46       177.70 o                         
  -7  12   0         63.86         69.80        49.70 o                         
  -6  12   0        960.95        962.45        70.97 o                         
  -5  12   0       2102.76       2121.22       151.39 o                         
  -4  12   0       3292.96       3138.71       134.64 o                         
  -3  12   0       5394.76       5068.77       173.27 o                         
  -2  12   0       4409.28       4065.26       232.18 o                         
  -1  12   0       2240.14       2231.87        92.16 o                         
   0  12   0        618.75        588.62        37.90 o                         
   1  12   0        666.46        761.37        49.17 o                         
   2  12   0       2178.42       2006.92        50.01 o                         
   3  12   0       7237.36       7007.90       168.80 o                         
   4  12   0       5887.71       6113.91       141.57 o                         
   5  12   0       3005.12       3077.55        93.06 o                         
   6  12   0       1723.05       1701.63        61.95 o                         
   7  12   0         37.29         50.48        16.66 o                         
   8  12   0        946.61        900.05        79.07 o                         
   9  12   0       1249.57       1231.89        54.67 o                         
  10  12   0       1549.03       1488.82       167.51 o                         
  11  12   0       2241.46       2365.13       150.94 o                         
  12  12   0        901.16        816.38       105.68 o                         
  -6  13   0       3842.35       3525.68       216.04 o                         
  -5  13   0       2659.64       2435.27       120.25 o                         
  -4  13   0       1267.24       1230.23        70.23 o                         
  -3  13   0        122.41        207.16        43.83 o                         
  -2  13   0         17.54         37.40        29.93 o                         
  -1  13   0       1105.07        930.41        65.57 o                         
   0  13   0       6182.78       6379.69       175.84 o                         
   1  13   0       2809.27       2794.04        99.11 o                         
   2  13   0       7128.02       7452.86       168.63 o                         
   3  13   0       5021.18       4842.40       116.50 o                         
   4  13   0        440.12        513.64        26.46 o                         
   5  13   0         11.81         43.89        20.07 o                         
   6  13   0        957.00        908.94        34.09 o                         
   7  13   0       3451.90       3181.84        97.31 o                         
   8  13   0       2384.41       2141.54       100.56 o                         
   9  13   0       3038.31       2944.00       105.76 o                         
  10  13   0       1144.18       1267.96       157.86 o                         
  11  13   0        167.64        150.87        68.24 o                         
  -4  14   0       1393.28       1383.64        93.94 o                         
  -3  14   0       2919.21       2770.54       123.73 o                         
  -2  14   0       4614.71       4362.22       172.98 o                         
  -1  14   0       5794.14       5325.17       191.11 o                         
   0  14   0       1649.01       1557.83        79.43 o                         
   1  14   0       1538.54       1735.41        80.36 o                         
   2  14   0          8.38         35.67        31.13 o                         
   3  14   0        642.23        641.24        35.30 o                         
   4  14   0       1756.03       1913.54        67.53 o                         
   5  14   0       4141.32       3962.40        91.65 o                         
   6  14   0       3405.28       3133.75       160.26 o                         
   7  14   0       1405.65       1303.25       148.17 o                         
   8  14   0        702.80        699.81        91.96 o                         
   9  14   0         12.96        -22.43        60.77 o                         
  10  14   0        433.44        255.12       116.23 o                         
  -3  15   0       2275.32       2190.19       213.09 o                         
  -2  15   0       1055.67       1137.84       116.74 o                         
  -1  15   0          2.36         22.75        66.08 o                         
   0  15   0        326.80        315.90        72.93 o                         
   1  15   0       2164.73       2066.76       138.50 o                         
   2  15   0       2599.43       2283.88       146.18 o                         
   3  15   0       5802.66       6012.16       274.00 o                         
   4  15   0       3940.12       4687.50       236.51 o                         
   5  15   0       1288.77       1368.04       197.90 o                         
   6  15   0        222.61        163.07        61.48 o                         
   7  15   0         33.02         20.22        58.26 o                         
   8  15   0        808.22        753.65        76.52 o                         
   9  15   0       1292.36       1195.03       159.82 o                         
   0  16   0       2849.11       3255.72       201.83 o                         
   1  16   0       1712.71       1523.99       185.63 o                         
   2  16   0       1450.21       1746.78       147.48 o                         
   3  16   0        762.93        887.52       115.93 o                         
   4  16   0        144.53        218.38       107.70 o                         
   5  16   0        926.61        977.66       173.02 o                         
   6  16   0       2855.29       3378.37       293.96 o                         
   7  16   0       3485.74       3334.91       364.82 o                         
  -6 -16   1         23.66        -20.44       112.68 o                         
  -5 -16   1        664.43        565.96       145.56 o                         
  -4 -16   1       2754.78       3186.48       202.97 o                         
  -3 -16   1       4760.55       5321.74       265.78 o                         
  -2 -16   1       3540.27       3891.11       223.55 o                         
  -1 -16   1       2221.09       1989.90       219.67 o                         
   0 -16   1        951.37       1152.90       179.95 o                         
  -8 -15   1         97.04         18.48       125.92 o                         
  -7 -15   1       2014.31       2156.42       230.15 o                         
  -6 -15   1       2510.50       2471.80       245.35 o                         
  -5 -15   1       3637.93       3782.61       308.53 o                         
  -4 -15   1       2345.59       2438.84       188.88 o                         
  -3 -15   1        592.14        580.00       101.77 o                         
  -2 -15   1         33.76         75.87        53.77 o                         
  -1 -15   1        306.42        470.74       215.54 o                         
   0 -15   1       2612.47       2605.30       189.10 o                         
   1 -15   1       2758.01       2500.11       158.78 o                         
   2 -15   1       3255.64       3201.50       188.74 o                         
   3 -15   1       2411.94       2462.26       171.85 o                         
 -10 -14   1        711.97        816.38       156.58 o                         
  -9 -14   1       1513.36       1433.24       271.65 o                         
  -8 -14   1       2563.93       2549.63       122.51 o                         
  -7 -14   1       1382.33       1206.42       129.65 o                         
  -6 -14   1        789.91        849.84        76.92 o                         
  -5 -14   1        616.55        564.21        70.78 o                         
  -4 -14   1        321.65        439.84        49.05 o                         
  -3 -14   1       1620.22       1628.13        59.05 o                         
  -2 -14   1       2966.56       3180.66       161.40 o                         
  -1 -14   1       5288.32       5141.19       177.88 o                         
   0 -14   1       4723.71       4496.99       169.98 o                         
   1 -14   1       1844.35       1754.82       159.95 o                         
   2 -14   1        159.10        152.66        52.06 o                         
   3 -14   1        162.80        110.79        54.11 o                         
   4 -14   1        597.37        605.57        71.26 o                         
 -11 -13   1       1298.38       1129.85       114.99 o                         
 -10 -13   1       2269.88       2079.70       205.32 o                         
  -9 -13   1       2894.90       2844.79       160.05 o                         
  -8 -13   1        425.28        399.26        54.21 o                         
  -7 -13   1         31.22         21.88        25.99 o                         
  -6 -13   1       1279.18       1261.19        46.69 o                         
  -5 -13   1       2419.14       2543.24        63.23 o                         
  -4 -13   1       2261.06       2285.94        64.62 o                         
  -3 -13   1       4499.22       4710.08       110.98 o                         
  -2 -13   1       2696.06       2563.52        76.03 o                         
  -1 -13   1       1185.53       1148.30        62.33 o                         
   0 -13   1         68.19         85.55        35.01 o                         
   1 -13   1       1139.64       1151.21        69.62 o                         
   2 -13   1       5196.46       4411.85       331.53 o                         
   3 -13   1       4844.47       4492.93       169.36 o                         
   4 -13   1       4242.08       4024.67       420.81 o                         
   5 -13   1       2294.27       2193.80       152.51 o                         
   6 -13   1        818.26        920.13        99.39 o                         
 -11 -12   1       1626.18       1879.32       140.54 o                         
 -10 -12   1        315.95        254.78       164.93 o                         
  -9 -12   1         37.95         43.78        55.18 o                         
  -8 -12   1        650.72        600.90        37.66 o                         
  -7 -12   1       5225.28       5117.44       118.15 o                         
  -6 -12   1       5890.31       5964.51       120.36 o                         
  -5 -12   1       3542.09       3717.93        84.25 o                         
  -4 -12   1       2751.93       2900.37        71.07 o                         
  -3 -12   1        141.50        169.13        20.22 o                         
  -2 -12   1         28.50         27.49        15.30 o                         
  -1 -12   1        893.51        864.63        35.14 o                         
   0 -12   1       4819.45       4616.35       204.89 o                         
   1 -12   1       3755.83       3795.60       116.99 o                         
   2 -12   1       3541.20       3237.08       158.12 o                         
   3 -12   1        867.18        870.90       100.11 o                         
   4 -12   1         13.75         55.85        35.78 o                         
   5 -12   1        544.54        422.07        55.61 o                         
   6 -12   1       2278.29       1998.59       186.61 o                         
   7 -12   1       2631.11       2512.78       141.42 o                         
 -12 -11   1         86.27         57.84        72.48 o                         
 -11 -11   1        526.26        516.33        82.25 o                         
 -10 -11   1       2533.64       2525.32       100.95 o                         
  -9 -11   1       3276.96       3119.15        77.95 o                         
  -8 -11   1       6105.27       6136.66       116.97 o                         
  -7 -11   1       4017.27       3923.15       108.15 o                         
  -6 -11   1       1628.81       1565.31        66.74 o                         
  -5 -11   1        254.38        308.90        28.00 o                         
  -4 -11   1        790.62        836.65        38.47 o                         
  -3 -11   1       2035.24       2007.79        57.54 o                         
  -2 -11   1       5142.84       5212.38       107.78 o                         
  -1 -11   1       4600.54       4575.95        86.13 o                         
   0 -11   1       2713.28       2528.06        60.37 o                         
   1 -11   1        661.10        603.84        32.40 o                         
   2 -11   1        141.27        128.70        25.98 o                         
   3 -11   1       2110.31       2006.43        70.14 o                         
   4 -11   1       2670.77       2460.31        79.58 o                         
   5 -11   1       4444.50       4104.03       321.64 o                         
   6 -11   1       3284.01       3179.45       146.89 o                         
   7 -11   1       1218.16       1348.43        82.36 o                         
   8 -11   1        155.82        144.71        66.81 o                         
 -13 -10   1       1298.79       1642.44       201.45 o                         
 -12 -10   1       4727.50       4598.19       187.09 o                         
 -11 -10   1       3403.31       3475.55       152.56 o                         
 -10 -10   1       4603.56       4458.67       160.29 o                         
  -9 -10   1       2685.33       2698.59        71.63 o                         
  -8 -10   1          5.44         12.27        20.46 o                         
  -7 -10   1        383.82        322.01        27.67 o                         
  -6 -10   1       2689.64       2949.81        68.21 o                         
  -5 -10   1       5202.54       5363.28       115.21 o                         
  -4 -10   1        877.85        944.94        34.71 o                         
  -3 -10   1       7132.23       7195.85       129.10 o                         
  -2 -10   1        976.14       1093.56        38.83 o                         
  -1 -10   1        105.24        131.56        18.82 o                         
   0 -10   1       1322.23       1225.02        50.36 o                         
   1 -10   1       3713.74       3564.40        84.06 o                         
   2 -10   1       6678.88       6343.76       116.95 o                         
   3 -10   1       2002.41       2065.13        47.00 o                         
   4 -10   1       1900.78       1836.55        73.50 o                         
   5 -10   1        562.33        487.54        38.67 o                         
   6 -10   1         91.33         88.11        36.68 o                         
   7 -10   1        350.92        423.36        51.17 o                         
   8 -10   1        764.25        681.11       114.39 o                         
   9 -10   1       1898.51       1950.85       189.31 o                         
 -13  -9   1       4192.27       3873.85       218.84 o                         
 -12  -9   1       3338.44       3181.74       152.37 o                         
 -11  -9   1       1099.06       1010.51       132.53 o                         
 -10  -9   1         64.54         68.21        20.95 o                         
  -9  -9   1       2276.19       2256.06        91.22 o                         
  -8  -9   1       4080.62       3989.06        91.37 o                         
  -7  -9   1      11357.78      11535.80       192.03 o                         
  -6  -9   1       6957.29       6819.57       160.49 o                         
  -5  -9   1        713.52        742.98        30.83 o                         
  -4  -9   1        627.79        663.91        39.48 o                         
  -3  -9   1         51.54         40.00        11.74 o                         
  -2  -9   1       2816.99       2843.28        66.79 o                         
  -1  -9   1       3923.01       3892.65        89.09 o                         
   0  -9   1      11155.02      11062.92       169.93 o                         
   1  -9   1       4714.54       4618.35       110.64 o                         
   2  -9   1       3847.32       3614.45        96.41 o                         
   3  -9   1       1057.65       1052.43        32.50 o                         
   4  -9   1        343.52        363.14        36.54 o                         
   5  -9   1        594.40        595.62        31.08 o                         
   6  -9   1       2308.37       2382.70       113.39 o                         
   7  -9   1       2612.77       2387.66        94.50 o                         
   8  -9   1       2139.52       2211.54        94.86 o                         
   9  -9   1       1306.65       1381.77        93.12 o                         
  10  -9   1        307.01        371.07        80.63 o                         
 -13  -8   1          1.76         81.17        80.14 o                         
 -12  -8   1        645.54        651.93        61.23 o                         
 -11  -8   1       3676.45       3636.37        99.07 o                         
 -10  -8   1       7276.92       6754.60       222.17 o                         
  -9  -8   1       7856.07       7797.16       128.78 o                         
  -8  -8   1       5465.92       5287.31       107.89 o                         
  -7  -8   1       1133.91       1081.94        33.99 o                         
  -6  -8   1         37.60         81.84        17.18 o                         
  -5  -8   1        586.83        582.08        25.24 o                         
  -4  -8   1       4681.05       4339.92       105.16 o                         
  -3  -8   1       3048.85       3062.01        65.24 o                         
  -2  -8   1      16930.04      17343.66       260.81 o                         
  -1  -8   1       5844.60       6122.14       115.43 o                         
   0  -8   1       4426.36       4499.05        78.26 o                         
   1  -8   1        414.12        488.31        16.52 o                         
   2  -8   1        453.26        458.55        20.66 o                         
   3  -8   1       5195.49       4894.53       151.36 o                         
   4  -8   1       2622.70       2497.57        69.67 o                         
   5  -8   1       7787.60       7925.71       164.69 o                         
   6  -8   1       2559.29       2766.75        82.30 o                         
   7  -8   1       1021.30       1055.30        53.11 o                         
   8  -8   1         62.74        119.25        38.58 o                         
   9  -8   1        855.07        760.40        79.61 o                         
  10  -8   1       2645.76       2829.68       146.49 o                         
 -14  -7   1       2664.03       2738.17       191.35 o                         
 -13  -7   1       3455.06       3399.85       204.96 o                         
 -12  -7   1       6890.46       6607.12       214.46 o                         
 -11  -7   1       2356.31       2246.54        74.36 o                         
 -10  -7   1       1851.60       1936.59        93.02 o                         
  -9  -7   1        487.05        550.26        28.04 o                         
  -8  -7   1       1680.10       1552.82        44.96 o                         
  -7  -7   1       3170.02       3198.60        77.29 o                         
  -6  -7   1      12074.93      11910.22       200.24 o                         
  -5  -7   1      13257.85      13520.44       214.24 o                         
  -4  -7   1       3021.36       3022.19        58.61 o                         
  -3  -7   1      11717.53      11786.28       252.23 o                         
  -2  -7   1       2422.93       2508.44        49.01 o                         
  -1  -7   1       3806.63       3953.15        80.00 o                         
   0  -7   1        421.19        370.03        15.35 o                         
   1  -7   1       7360.87       6928.58       119.28 o                         
   2  -7   1      10065.17       9828.83       152.17 o                         
   3  -7   1       2842.85       3119.40        83.75 o                         
   4  -7   1        893.01        829.21        34.67 o                         
   5  -7   1        988.84        887.64        39.75 o                         
   6  -7   1        850.02        851.29        39.25 o                         
   7  -7   1       2031.37       2185.04        66.52 o                         
   8  -7   1       2842.72       2844.07        85.76 o                         
   9  -7   1       2486.33       2647.41       108.43 o                         
  10  -7   1       2022.56       2175.62       124.17 o                         
  11  -7   1        643.04        740.79        97.22 o                         
 -14  -6   1       3464.94       4090.91       233.50 o                         
 -13  -6   1       2206.65       2128.52       163.28 o                         
 -12  -6   1        791.43        741.87        60.08 o                         
 -11  -6   1         80.14         56.35        36.13 o                         
 -10  -6   1       3956.45       3739.51        82.22 o                         
  -9  -6   1       7333.99       7158.80       115.38 o                         
  -8  -6   1       6248.51       6217.13       101.96 o                         
  -7  -6   1       9638.62       9491.54       158.95 o                         
  -6  -6   1      10933.08      10931.88       172.90 o                         
  -5  -6   1       1321.04       1425.86        37.08 o                         
  -4  -6   1       1608.52       1707.90        35.86 o                         
  -3  -6   1       2702.00       2549.94        61.86 o                         
  -2  -6   1      16446.81      17341.30       401.23 o                         
  -1  -6   1      17642.07      18097.91       312.90 o                         
   0  -6   1      14209.12      14031.46       195.77 o                         
   1  -6   1       6652.76       6372.03       104.06 o                         
   2  -6   1        265.12        289.09        22.22 o                         
   3  -6   1        923.03        701.80        28.68 o                         
   4  -6   1       4526.10       4198.97       125.15 o                         
   5  -6   1       3465.29       3603.32       111.50 o                         
   6  -6   1       5508.79       5534.43       120.27 o                         
   7  -6   1       4773.63       4791.23       142.01 o                         
   8  -6   1       2526.88       2706.69        77.09 o                         
   9  -6   1        270.43        380.53        37.47 o                         
  10  -6   1          0.46         14.88        40.71 o                         
  11  -6   1        703.45        829.89        97.11 o                         
 -14  -5   1        143.91        148.68        85.21 o                         
 -13  -5   1        480.89        523.03        79.50 o                         
 -12  -5   1       2316.26       2396.41       103.03 o                         
 -11  -5   1       6555.12       6356.28       152.90 o                         
 -10  -5   1       6628.47       6588.43       151.18 o                         
  -9  -5   1       5239.24       5331.52       116.00 o                         
  -8  -5   1       4283.12       4351.57        79.56 o                         
  -7  -5   1         28.03          7.26        10.44 o                         
  -6  -5   1        509.28        498.66        20.17 o                         
  -5  -5   1       8499.59       8286.89       142.81 o                         
  -4  -5   1      17031.79      16979.31       237.72 o                         
  -3  -5   1      18811.08      19531.96       263.67 o                         
  -2  -5   1      33754.64      34437.22       512.41 o                         
  -1  -5   1       3030.85       2947.79        67.14 o                         
   0  -5   1         62.13         43.95         6.28 o                         
   1  -5   1        143.85        113.58        10.14 o                         
   2  -5   1       8706.00       8885.55       205.19 o                         
   3  -5   1      18968.25      17936.24       348.26 o                         
   4  -5   1       6760.05       7422.13       137.98 o                         
   5  -5   1       8610.54       8393.97       168.63 o                         
   6  -5   1       2344.93       2370.82        67.78 o                         
   7  -5   1       1246.18       1153.99        47.02 o                         
   8  -5   1         37.87         70.36        22.69 o                         
   9  -5   1       2692.52       2627.71        81.45 o                         
  10  -5   1       2406.28       2493.61        88.92 o                         
  11  -5   1       2701.70       2536.58       167.52 o                         
  12  -5   1       1007.21       1055.78       124.96 o                         
 -14  -4   1       1845.66       1502.31       224.38 o                         
 -13  -4   1       3174.93       3350.91       382.29 o                         
 -12  -4   1       6775.55       6766.96       272.69 o                         
 -11  -4   1       2188.55       2171.11        75.05 o                         
 -10  -4   1         87.36         83.66        26.14 o                         
  -9  -4   1        558.94        574.54        26.35 o                         
  -8  -4   1       6356.32       6381.19        94.26 o                         
  -7  -4   1       4579.92       4467.13        75.39 o                         
  -6  -4   1      23103.26      23150.07       338.49 o                         
  -5  -4   1      28206.10      29339.09       396.88 o                         
  -4  -4   1      10175.64      10286.27       212.95 o                         
  -3  -4   1       6603.00       6714.38       120.24 o                         
  -2  -4   1        216.21        231.79        10.50 o                         
  -1  -4   1      38211.87      38963.18       582.24 o                         
   0  -4   1      11214.88      10462.81       168.82 o                         
   1  -4   1      13776.23      14965.84       327.69 o                         
   2  -4   1      19213.60      17569.15       520.76 o                         
   3  -4   1       5543.92       6545.10       161.49 o                         
   4  -4   1      10248.27       9891.44       162.23 o                         
   5  -4   1        642.48        541.78        26.59 o                         
   6  -4   1        823.43        835.71        37.78 o                         
   7  -4   1       3126.65       3149.29        76.96 o                         
   8  -4   1       6409.50       6379.51       122.86 o                         
   9  -4   1       2657.84       2695.29        79.53 o                         
  10  -4   1        754.59        964.08        56.13 o                         
  11  -4   1        224.01        283.28        51.35 o                         
  12  -4   1        114.77        178.11        51.30 o                         
 -14  -3   1       1325.94       1476.54       121.25 o                         
 -13  -3   1        516.81        530.19        79.78 o                         
 -12  -3   1        139.28        185.90        46.96 o                         
 -11  -3   1       1736.44       1768.06        65.31 o                         
 -10  -3   1      10174.87      10289.61       203.81 o                         
  -9  -3   1      10255.26      10256.61       167.13 o                         
  -8  -3   1       6443.23       6583.56       110.75 o                         
  -7  -3   1       5185.81       4794.80        74.82 o                         
  -6  -3   1        799.55        893.87        26.11 o                         
  -5  -3   1        211.91        202.14        12.86 o                         
  -4  -3   1        701.20        588.82        23.67 o                         
  -3  -3   1      14185.33      13472.45       330.35 o                         
  -2  -3   1      41338.14      40992.27       562.30 o                         
  -1  -3   1      17819.10      17204.68       264.47 o                         
   0  -3   1      23065.04      24614.11       531.48 o                         
   1  -3   1       1631.72       1333.33        29.20 o                         
   2  -3   1       1175.69        861.00        30.77 o                         
   3  -3   1        377.87        568.47        23.45 o                         
   4  -3   1       3259.21       2565.68        57.04 o                         
   5  -3   1      10413.90      10767.81       178.32 o                         
   6  -3   1       6099.00       5864.14       114.08 o                         
   7  -3   1      16261.07      16012.75       242.13 o                         
   8  -3   1       2929.39       3138.87        78.49 o                         
   9  -3   1         59.04         77.46        22.68 o                         
  10  -3   1        616.56        574.49        41.53 o                         
  11  -3   1       1106.51       1311.02        77.02 o                         
  12  -3   1       2099.81       2306.27       106.95 o                         
  13  -3   1       1920.16       2196.63       120.75 o                         
 -14  -2   1        345.47        302.62        81.23 o                         
 -13  -2   1        683.43        770.87        89.46 o                         
 -12  -2   1       2577.39       2835.17       118.41 o                         
 -11  -2   1       5111.04       5430.76       124.72 o                         
 -10  -2   1       2743.32       2853.80        81.21 o                         
  -9  -2   1        117.30         97.89        23.89 o                         
  -8  -2   1        632.66        627.69        28.93 o                         
  -7  -2   1       5358.91       4987.78       105.77 o                         
  -6  -2   1       2852.35       2778.86        59.90 o                         
  -5  -2   1      14417.75      13984.68       216.50 o                         
  -4  -2   1      18346.44      18764.89       276.70 o                         
  -3  -2   1       6617.25       6661.25       193.72 o                         
  -2  -2   1      36496.19      37040.78       615.96 o                         
  -1  -2   1        282.32        381.27        13.50 o                         
   0  -2   1       2942.14       3351.88        73.97 o                         
   1  -2   1      12794.91      11113.95       475.15 o                         
   2  -2   1      12133.79      13531.26       303.88 o                         
   3  -2   1      33983.88      32016.17       605.42 o                         
   4  -2   1       5694.21       6556.67       120.92 o                         
   5  -2   1      11531.40      10739.02       188.73 o                         
   6  -2   1        461.92        461.46        24.85 o                         
   7  -2   1        293.96        350.45        24.61 o                         
   8  -2   1       2838.16       2973.56        81.75 o                         
   9  -2   1      10834.76      10828.77       181.80 o                         
  10  -2   1       6040.01       5800.70       128.18 o                         
  11  -2   1       2527.65       2628.77        82.01 o                         
  12  -2   1       1136.02       1305.19        81.98 o                         
  13  -2   1        110.13        129.60        54.44 o                         
 -14  -1   1       1900.50       2048.18       120.25 o                         
 -13  -1   1       1741.56       1822.31       126.94 o                         
 -12  -1   1       2251.95       2308.78       108.32 o                         
 -11  -1   1        196.34        233.45        38.03 o                         
 -10  -1   1         12.22         20.97        22.33 o                         
  -9  -1   1        752.85        731.59        39.29 o                         
  -8  -1   1       5916.80       6001.85       107.71 o                         
  -7  -1   1       4033.25       4387.78        87.69 o                         
  -6  -1   1      13863.54      12693.30       200.73 o                         
  -5  -1   1       5011.03       5206.10        91.50 o                         
  -4  -1   1       2853.18       2834.84        54.99 o                         
  -3  -1   1        220.92        246.66        11.70 o                         
  -2  -1   1        471.09        371.07        15.62 o                         
  -1  -1   1      27636.77      31233.90       505.33 o                         
   0  -1   1      27337.91      26724.60       694.03 o                         
   1  -1   1      59463.93      61890.51      1038.01 o                         
   2  -1   1      16350.15      14831.51       435.26 o                         
   3  -1   1       7180.78       8493.61       157.00 o                         
   4  -1   1       2487.11       2482.32        61.83 o                         
   5  -1   1       1572.50       1342.37        48.75 o                         
   6  -1   1       7386.35       7230.65       136.61 o                         
   7  -1   1       6594.99       6629.31       131.62 o                         
   8  -1   1      16418.17      16173.79       258.19 o                         
   9  -1   1       5137.08       5441.67       116.49 o                         
  10  -1   1       1446.65       1476.77        51.63 o                         
  11  -1   1        271.57        272.56        38.36 o                         
  12  -1   1       1424.61       1681.47       133.65 o                         
  13  -1   1       2308.51       2424.16       123.16 o                         
 -14   0   1        782.25        939.35       103.84 o                         
 -13   0   1          3.95         27.03        53.96 o                         
 -12   0   1       1225.88       1353.04        87.24 o                         
 -11   0   1       2509.26       2582.53        85.27 o                         
 -10   0   1       4501.32       4529.46       112.62 o                         
  -9   0   1       3967.19       4220.23        98.52 o                         
  -8   0   1       1392.16       1528.66        54.95 o                         
  -7   0   1       4447.23       4213.58        86.68 o                         
  -6   0   1        926.98        791.07        27.44 o                         
  -5   0   1       3498.43       3714.92        70.34 o                         
  -4   0   1       3476.94       3416.05        61.72 o                         
  -3   0   1      26733.95      24924.45       462.71 o                         
  -2   0   1      18048.96      19869.02       303.25 o                         
  -1   0   1       7535.35       6397.80       101.65 o                         
   1   0   1          2.48         45.43         3.98 o                         
   2   0   1       2263.74       1963.98        35.42 o                         
   3   0   1       3974.10       4363.36        80.48 o                         
   4   0   1      14100.37      13048.93       216.04 o                         
   5   0   1      21107.82      21322.75       317.52 o                         
   6   0   1       5018.71       5004.84        88.07 o                         
   7   0   1       7148.79       7099.13       132.62 o                         
   8   0   1        652.92        775.63        34.00 o                         
   9   0   1       2715.05       2733.49        73.80 o                         
  10   0   1       1092.56       1171.73        42.76 o                         
  11   0   1       1902.30       2082.68        83.84 o                         
  12   0   1       3282.35       3409.16       112.02 o                         
  13   0   1       2955.50       3122.53       125.37 o                         
  14   0   1        903.63        986.92        93.52 o                         
 -13   1   1       2585.15       2908.96       121.45 o                         
 -12   1   1       2125.16       2286.93       169.09 o                         
 -11   1   1       3535.87       3696.40       106.92 o                         
 -10   1   1       1040.57       1263.72        58.89 o                         
  -9   1   1         54.04         64.45        23.40 o                         
  -8   1   1        245.01        274.69        27.74 o                         
  -7   1   1       4582.63       4526.06        86.08 o                         
  -6   1   1       7279.23       7664.90       125.52 o                         
  -5   1   1       5413.15       5170.82        95.17 o                         
  -4   1   1      27803.89      26833.75       388.48 o                         
  -3   1   1        111.53        184.95        14.38 o                         
  -2   1   1      15156.71      13556.13       215.09 o                         
  -1   1   1       3371.46       2679.23        45.15 o                         
   0   1   1      11556.22      13020.77       360.31 o                         
   1   1   1      29699.15      29877.91       452.33 o                         
   2   1   1      14652.29      15211.72       262.42 o                         
   3   1   1      30931.00      30334.76       487.75 o                         
   4   1   1       3992.61       4173.88        71.97 o                         
   5   1   1       1896.96       1863.53        39.42 o                         
   6   1   1       3147.35       3209.88        65.09 o                         
   7   1   1       4703.92       4813.09       110.02 o                         
   8   1   1       6245.22       6501.89       125.02 o                         
   9   1   1      10454.50      10631.49       167.64 o                         
  10   1   1       3754.28       3929.28        84.08 o                         
  11   1   1       2034.38       2044.93        65.80 o                         
  12   1   1        279.91        392.13        42.60 o                         
  13   1   1         15.01         20.86        45.81 o                         
  14   1   1        318.79        363.99        70.34 o                         
 -13   2   1       1562.41       1720.46       129.06 o                         
 -12   2   1        393.29        607.76        89.68 o                         
 -11   2   1         49.93         58.63        43.08 o                         
 -10   2   1        860.04        963.73        57.49 o                         
  -9   2   1       1488.17       1368.35        62.79 o                         
  -8   2   1       7645.78       8041.90       149.06 o                         
  -7   2   1       3403.27       3644.10        87.86 o                         
  -6   2   1      11259.53      10718.61       210.12 o                         
  -5   2   1        933.25       1042.08        39.06 o                         
  -4   2   1        619.51        775.66        26.74 o                         
  -3   2   1       4537.72       5100.36        93.10 o                         
  -2   2   1      23415.80      20868.75       435.36 o                         
  -1   2   1      31568.79      32286.36       812.06 o                         
   0   2   1      10359.08       9637.77       215.27 o                         
   1   2   1      11649.25      12674.69       340.31 o                         
   2   2   1         49.39         59.28         7.19 o                         
   3   2   1        344.63        389.89        11.18 o                         
   4   2   1        414.05        404.04        16.38 o                         
   5   2   1      17231.86      16880.38       274.57 o                         
   6   2   1      12396.93      12405.88       213.71 o                         
   7   2   1      15317.91      15283.04       244.34 o                         
   8   2   1       7683.83       7835.84       159.07 o                         
   9   2   1       2656.92       2843.41        78.60 o                         
  10   2   1         50.50         70.25        27.14 o                         
  11   2   1        129.36        189.76        32.98 o                         
  12   2   1       3117.30       3405.23        99.75 o                         
  13   2   1       3525.36       3670.62       132.12 o                         
  14   2   1       2886.99       3120.12       191.70 o                         
 -13   3   1        171.40        216.23        67.54 o                         
 -12   3   1       1250.07       1551.18       111.59 o                         
 -11   3   1       1447.65       1448.70        73.54 o                         
 -10   3   1       4453.31       4609.18       122.53 o                         
  -9   3   1       4216.20       4655.88       115.56 o                         
  -8   3   1       1585.59       1498.57        57.19 o                         
  -7   3   1        260.51        220.55        28.03 o                         
  -6   3   1       2672.06       2564.56        81.23 o                         
  -5   3   1      11841.31      12170.71       226.71 o                         
  -4   3   1       2234.39       2517.84        67.83 o                         
  -3   3   1      34828.44      33275.07       475.02 o                         
  -2   3   1        853.99       1043.97        31.78 o                         
  -1   3   1       1183.91       1002.69        28.92 o                         
   0   3   1        277.00        318.97        20.07 o                         
   1   3   1       7961.83       7307.78       252.72 o                         
   2   3   1       7010.02       6930.45       140.77 o                         
   3   3   1      10819.24      10395.64       170.42 o                         
   4   3   1      12033.48      11292.57       141.35 o                         
   5   3   1       9049.70       9100.35       127.84 o                         
   6   3   1        929.63        776.27        27.13 o                         
   7   3   1        401.33        369.70        23.34 o                         
   8   3   1        332.07        382.85        28.49 o                         
   9   3   1       5428.70       5424.71       117.96 o                         
  10   3   1       6277.25       6209.17       134.03 o                         
  11   3   1       5059.42       5335.02       125.83 o                         
  12   3   1       4693.98       4764.55       160.93 o                         
  13   3   1       1455.84       1509.14       114.45 o                         
  14   3   1        189.29        210.06        76.45 o                         
 -12   4   1       3135.60       3319.64       144.64 o                         
 -11   4   1       3038.72       3034.04       165.88 o                         
 -10   4   1       1135.00       1249.84        67.53 o                         
  -9   4   1         23.68         44.36        25.64 o                         
  -8   4   1         52.77         71.08        26.23 o                         
  -7   4   1       5822.07       5855.15       129.40 o                         
  -6   4   1       7316.83       7637.10       173.25 o                         
  -5   4   1       3747.37       3748.38       108.24 o                         
  -4   4   1      12763.59      12786.98       204.34 o                         
  -3   4   1        606.25        562.97        23.28 o                         
  -2   4   1       1538.58       1931.87        52.82 o                         
  -1   4   1      10223.75      10784.98       215.27 o                         
   0   4   1      12458.45      11730.28       232.91 o                         
   1   4   1       4590.14       4641.82        81.69 o                         
   2   4   1       5060.01       4830.40        87.22 o                         
   3   4   1      26047.25      26601.67       398.76 o                         
   4   4   1        195.85        317.98        11.54 o                         
   5   4   1          7.20         35.76         7.69 o                         
   6   4   1      11095.79      10655.61       148.57 o                         
   7   4   1      10166.74       9991.97       148.06 o                         
   8   4   1       8963.83       8756.64       138.59 o                         
   9   4   1       5020.42       4838.49       100.76 o                         
  10   4   1       1861.57       1880.83        69.84 o                         
  11   4   1        333.93        364.66        35.74 o                         
  12   4   1        179.66        168.39        44.90 o                         
  13   4   1        837.32        811.33        90.12 o                         
  14   4   1       2674.14       2870.40       199.21 o                         
 -12   5   1         66.03         68.90        95.22 o                         
 -11   5   1        246.90        315.01        65.85 o                         
 -10   5   1       1956.27       2149.36        99.24 o                         
  -9   5   1       5368.23       5474.71       122.17 o                         
  -8   5   1       6135.59       6248.12       129.85 o                         
  -7   5   1       2535.15       2672.47        71.74 o                         
  -6   5   1       1937.19       1887.22        55.83 o                         
  -5   5   1        104.26        127.01        17.75 o                         
  -4   5   1       1898.67       1913.35        48.79 o                         
  -3   5   1       3316.93       3524.78        77.64 o                         
  -2   5   1      11105.65      10887.94       176.90 o                         
  -1   5   1       5082.57       4524.28        94.92 o                         
   0   5   1       4105.78       4437.08        94.30 o                         
   1   5   1       3455.52       3003.86        55.38 o                         
   2   5   1        482.35        434.19        16.86 o                         
   3   5   1       4309.27       3939.20        66.65 o                         
   4   5   1       2703.37       3036.64        55.35 o                         
   5   5   1      26084.16      24789.02       319.64 o                         
   6   5   1       7991.16       8403.89       114.18 o                         
   7   5   1       9839.91       9497.88       139.14 o                         
   8   5   1        535.50        516.34        19.37 o                         
   9   5   1        103.07        141.55        22.65 o                         
  10   5   1       4235.89       4144.67        93.12 o                         
  11   5   1       2851.16       2764.09        94.48 o                         
  12   5   1       4971.73       4796.05       162.25 o                         
  13   5   1       2985.14       3355.63       139.28 o                         
  14   5   1       1789.88       1855.03       131.16 o                         
 -11   6   1       2239.67       2409.83       133.11 o                         
 -10   6   1       2258.11       2320.99       112.13 o                         
  -9   6   1       2357.55       2478.61       103.17 o                         
  -8   6   1        710.74        666.40        40.72 o                         
  -7   6   1        150.42        184.06        25.73 o                         
  -6   6   1       1998.98       1884.27        70.24 o                         
  -5   6   1       4851.59       4671.22        96.50 o                         
  -4   6   1       6038.08       6055.83       121.98 o                         
  -3   6   1      17401.20      17361.82       279.88 o                         
  -2   6   1       3281.00       3132.16        71.41 o                         
  -1   6   1         98.60        152.50        17.26 o                         
   0   6   1       3877.55       3845.47       154.48 o                         
   1   6   1       3927.60       3424.44        67.16 o                         
   2   6   1       4926.30       4749.63        68.89 o                         
   3   6   1      21649.67      23162.41       317.29 o                         
   4   6   1      11495.26      10957.75       144.29 o                         
   5   6   1       1075.69       1140.42        38.31 o                         
   6   6   1        101.72        103.29        10.00 o                         
   7   6   1       1115.30       1025.09        25.73 o                         
   8   6   1       5841.13       5761.00        91.09 o                         
   9   6   1       6853.82       6389.74       112.06 o                         
  10   6   1       7316.56       7171.62       155.48 o                         
  11   6   1       4107.28       4064.24       110.32 o                         
  12   6   1       1249.79       1146.02        79.05 o                         
  13   6   1         59.89         17.01        70.12 o                         
  14   6   1        616.04        615.02        89.52 o                         
 -11   7   1        536.16        549.08        90.63 o                         
 -10   7   1         63.49         -0.52        58.31 o                         
  -9   7   1       1876.04       1983.19       150.63 o                         
  -8   7   1       2109.26       2029.11        79.75 o                         
  -7   7   1       6525.27       6689.12       134.62 o                         
  -6   7   1      11931.15      11743.22       201.07 o                         
  -5   7   1       6375.77       6356.49       127.63 o                         
  -4   7   1       9489.71       9789.62       163.66 o                         
  -3   7   1         54.50         74.75        12.95 o                         
  -2   7   1        724.05        708.94        32.83 o                         
  -1   7   1       5588.92       5837.08       123.15 o                         
   0   7   1      11135.00      11029.14       236.46 o                         
   1   7   1      10001.81      10285.28       149.54 o                         
   2   7   1       1199.98       1182.10        26.89 o                         
   3   7   1       8530.66       8193.09       113.59 o                         
   4   7   1       2755.11       2632.78        56.09 o                         
   5   7   1       2060.16       2307.16        44.54 o                         
   6   7   1       8586.46       8275.74       124.21 o                         
   7   7   1       6613.20       6389.51       128.54 o                         
   8   7   1       3554.68       3371.73        53.54 o                         
   9   7   1       1638.52       1605.64        43.58 o                         
  10   7   1        347.96        301.49        29.37 o                         
  11   7   1          3.59         23.58        33.60 o                         
  12   7   1       1302.58       1314.02       130.30 o                         
  13   7   1       1420.25       1422.86       135.16 o                         
  14   7   1       4287.43       4134.24       354.61 o                         
 -10   8   1       3165.82       3275.02       270.48 o                         
  -9   8   1       5781.07       5925.55       193.93 o                         
  -8   8   1       4933.97       4984.46       160.48 o                         
  -7   8   1        768.47        784.79        48.85 o                         
  -6   8   1        480.27        475.42        30.33 o                         
  -5   8   1        405.60        363.32        23.57 o                         
  -4   8   1       4252.34       4030.80        93.60 o                         
  -3   8   1      11118.53      11070.25       221.79 o                         
  -2   8   1       7474.81       7430.29       142.91 o                         
  -1   8   1       6366.38       5816.43       133.82 o                         
   0   8   1        787.12        800.33        58.36 o                         
   1   8   1       1312.01       1258.85        34.60 o                         
   2   8   1       2758.78       2901.52        46.65 o                         
   3   8   1       4954.74       4580.30        73.48 o                         
   4   8   1       3567.54       3695.38        66.52 o                         
   5   8   1       8667.25       8376.12       126.64 o                         
   6   8   1       4312.03       4432.79        81.28 o                         
   7   8   1       1835.86       1728.47        54.44 o                         
   8   8   1        562.42        556.39        27.67 o                         
   9   8   1       1880.19       1915.34        51.31 o                         
  10   8   1       2620.34       2553.54        62.74 o                         
  11   8   1       1989.93       2102.96        89.19 o                         
  12   8   1       3218.14       3171.04       150.53 o                         
  13   8   1       1919.64       2166.90       163.19 o                         
 -10   9   1       1014.40       1062.35        95.15 o                         
  -9   9   1        328.54        389.56        68.62 o                         
  -8   9   1         25.38         52.57        37.74 o                         
  -7   9   1        626.08        599.03        54.61 o                         
  -6   9   1       3247.34       3229.93        97.99 o                         
  -5   9   1       2864.07       2880.63        83.37 o                         
  -4   9   1       2868.16       2835.82        76.62 o                         
  -3   9   1       5596.52       5560.52       121.74 o                         
  -2   9   1        954.48        938.02        38.18 o                         
  -1   9   1         35.57         43.94        20.87 o                         
   0   9   1        994.69       1048.68        46.91 o                         
   1   9   1       6810.90       6465.68       131.22 o                         
   2   9   1       7640.61       7334.77       104.09 o                         
   3   9   1       6978.19       7096.58       102.70 o                         
   4   9   1       8921.56       8620.83       130.12 o                         
   5   9   1        417.23        470.34        21.72 o                         
   6   9   1        943.14        987.14        26.33 o                         
   7   9   1        407.09        372.61        23.30 o                         
   8   9   1       6056.09       6100.70       107.48 o                         
   9   9   1       5016.96       4907.09        99.79 o                         
  10   9   1       4013.59       4041.80       105.81 o                         
  11   9   1       1216.14       1267.90        71.57 o                         
  12   9   1         13.37         13.87        70.88 o                         
  13   9   1         43.01        -24.61        72.42 o                         
  -9  10   1       2169.97       2342.73       154.86 o                         
  -8  10   1       3116.12       3234.47       158.26 o                         
  -7  10   1       3709.99       3553.05       145.05 o                         
  -6  10   1       2606.34       2659.78        98.49 o                         
  -5  10   1        909.23        882.12        47.71 o                         
  -4  10   1          0.25         21.77        22.81 o                         
  -3  10   1       1918.57       1868.84        58.51 o                         
  -2  10   1       3548.46       3225.99        75.71 o                         
  -1  10   1       4691.27       5015.85       114.14 o                         
   0  10   1      12261.59      11730.03       212.48 o                         
   1  10   1       5994.33       5779.27       149.16 o                         
   2  10   1        560.64        590.28        21.14 o                         
   3  10   1        255.89        235.55        14.88 o                         
   4  10   1       1119.11        975.21        31.55 o                         
   5  10   1       2075.19       2136.54        49.22 o                         
   6  10   1       2717.87       2705.19        58.00 o                         
   7  10   1       5792.51       5849.65       109.03 o                         
   8  10   1       1431.85       1394.03        58.69 o                         
   9  10   1       1182.70       1273.80        44.22 o                         
  10  10   1         87.42         87.85        29.71 o                         
  11  10   1        331.58        365.21        56.04 o                         
  12  10   1       2975.71       2869.34       141.16 o                         
  13  10   1       1892.22       2044.44       130.07 o                         
  -8  11   1       1838.95       1836.42        99.84 o                         
  -7  11   1         90.18        132.96        49.18 o                         
  -6  11   1        653.94        601.17        59.95 o                         
  -5  11   1       2747.69       2751.62       105.81 o                         
  -4  11   1       5028.92       4969.96       128.58 o                         
  -3  11   1       6153.19       6062.81       118.33 o                         
  -2  11   1       3668.23       3675.26       100.09 o                         
  -1  11   1       3015.45       2837.45        81.82 o                         
   0  11   1        750.69        778.80        62.41 o                         
   1  11   1         14.32         36.79        20.73 o                         
   2  11   1       2334.40       2339.93        61.96 o                         
   3  11   1       6003.64       5887.02       102.97 o                         
   4  11   1       2455.24       2350.14        52.23 o                         
   5  11   1       2769.48       2828.16        59.30 o                         
   6  11   1        837.29        825.30        31.71 o                         
   7  11   1        322.44        307.10        26.03 o                         
   8  11   1        437.74        415.61        29.95 o                         
   9  11   1       1020.05       1031.53        42.66 o                         
  10  11   1       2306.51       2159.89        64.55 o                         
  11  11   1       2404.58       2346.55       107.06 o                         
  12  11   1       2890.52       2865.97       272.32 o                         
  -7  12   1       2322.73       1986.98       181.49 o                         
  -6  12   1       4294.88       4203.72       142.04 o                         
  -5  12   1       3152.37       2950.19       112.95 o                         
  -4  12   1       1954.31       1859.13       135.53 o                         
  -3  12   1        760.47        776.98        51.72 o                         
  -2  12   1        100.75        132.40        30.68 o                         
  -1  12   1        405.74        449.37        36.84 o                         
   0  12   1       1562.10       1762.57        77.39 o                         
   1  12   1       4513.18       4425.31        94.44 o                         
   2  12   1       4858.45       4628.67       150.24 o                         
   3  12   1       5236.15       4887.96       104.68 o                         
   4  12   1       3236.32       3137.35        52.90 o                         
   5  12   1          8.27          1.75        14.18 o                         
   6  12   1       1380.67       1342.30        36.87 o                         
   7  12   1       2655.26       2499.53        64.55 o                         
   8  12   1       5105.75       5041.74       111.22 o                         
   9  12   1       1965.90       1878.32        62.26 o                         
  10  12   1       2444.73       2281.41       140.80 o                         
  11  12   1        897.55       1092.13       138.63 o                         
  12  12   1          9.94         34.13        59.29 o                         
  -6  13   1         27.34         66.41        62.96 o                         
  -5  13   1         24.94         60.56        44.41 o                         
  -4  13   1       1052.38       1156.00        69.88 o                         
  -3  13   1       3979.93       3573.86       128.67 o                         
  -2  13   1       4851.67       4783.19       150.56 o                         
  -1  13   1       5104.18       5089.53       166.74 o                         
   0  13   1       5239.48       5006.80       120.13 o                         
   1  13   1       1496.49       1322.40        90.22 o                         
   2  13   1          6.97         47.29        29.49 o                         
   3  13   1        445.75        460.42        32.10 o                         
   4  13   1       3156.49       3255.87        90.77 o                         
   5  13   1       4907.54       4766.08        87.53 o                         
   6  13   1       6211.14       6067.14       101.29 o                         
   7  13   1       4731.89       4522.72        87.67 o                         
   8  13   1        781.47        816.72        44.85 o                         
   9  13   1         22.70         34.85        33.16 o                         
  10  13   1        113.50        103.62        52.35 o                         
  11  13   1       1097.62       1122.00        92.17 o                         
  -4  14   1       3810.02       3549.12       201.40 o                         
  -3  14   1       2705.33       2561.17       118.36 o                         
  -2  14   1        701.67        771.56        94.16 o                         
  -1  14   1         10.51          9.61        40.33 o                         
   0  14   1        537.71        452.70        61.41 o                         
   1  14   1       2533.70       2566.71        98.96 o                         
   2  14   1       6073.37       6159.33       189.93 o                         
   3  14   1       8360.17       7902.81       283.75 o                         
   4  14   1       5102.70       5231.66       137.69 o                         
   5  14   1       2205.24       2462.18        84.75 o                         
   6  14   1        314.14        337.08        31.76 o                         
   7  14   1        142.82        115.89        29.94 o                         
   8  14   1        645.51        641.54        45.74 o                         
   9  14   1        979.97        937.35       119.34 o                         
  10  14   1       2115.77       1970.09       208.29 o                         
  -3  15   1          9.88         81.36       141.07 o                         
  -2  15   1       2185.41       2011.43       142.79 o                         
  -1  15   1       3661.49       3696.65       175.05 o                         
   0  15   1       4556.18       4348.61       170.00 o                         
   1  15   1       3689.35       3765.93       161.74 o                         
   2  15   1       1618.57       1788.33       107.28 o                         
   3  15   1        297.10        317.62        53.80 o                         
   4  15   1         26.41         53.41        66.64 o                         
   5  15   1       2142.30       2120.59       218.42 o                         
   6  15   1       3896.95       3863.64       152.81 o                         
   7  15   1       4576.15       4811.11       220.97 o                         
   8  15   1       3114.37       2893.06       205.77 o                         
   9  15   1       1170.84       1068.97       107.70 o                         
   0  16   1        320.50        265.08       134.98 o                         
   1  16   1         38.99        117.28        79.88 o                         
   2  16   1        941.60        884.15       112.88 o                         
   3  16   1       2001.16       1830.17       144.11 o                         
   4  16   1       3433.86       3678.74       216.44 o                         
   5  16   1       3074.04       2935.50       393.66 o                         
   6  16   1       3084.40       3223.77       322.22 o                         
   7  16   1       1156.96       1038.96       150.62 o                         
  -6 -16   2       2227.31       2166.47       244.55 o                         
  -5 -16   2       2407.93       2754.38       276.81 o                         
  -4 -16   2       1740.17       1890.04       200.47 o                         
  -3 -16   2        490.41        446.87       100.11 o                         
  -2 -16   2        111.90         83.96       104.32 o                         
  -1 -16   2        456.24        561.26       146.18 o                         
   0 -16   2       1199.38        989.22       173.10 o                         
  -8 -15   2       2133.18       2180.95       235.04 o                         
  -7 -15   2       1847.31       2015.31       228.47 o                         
  -6 -15   2       1129.70       1244.87       185.90 o                         
  -5 -15   2        460.66        340.52        98.82 o                         
  -4 -15   2         67.35        154.04        81.51 o                         
  -3 -15   2        998.26       1172.13       127.58 o                         
  -2 -15   2       1684.40       1782.22       112.22 o                         
  -1 -15   2       2075.25       1859.64       138.22 o                         
   0 -15   2       2765.93       2754.99       163.60 o                         
   1 -15   2       1136.50       1032.93       110.73 o                         
   2 -15   2         73.02          9.67        67.27 o                         
   3 -15   2        102.40        143.99        78.87 o                         
 -10 -14   2       3029.96       2697.77       255.57 o                         
  -9 -14   2       1772.21       1943.80       298.40 o                         
  -8 -14   2        933.25        876.66       109.05 o                         
  -7 -14   2        179.96        309.00        63.27 o                         
  -6 -14   2          9.57         -2.46        48.77 o                         
  -5 -14   2        227.34        302.66        87.04 o                         
  -4 -14   2       2017.35       2034.40       109.29 o                         
  -3 -14   2       3183.92       3030.23       138.31 o                         
  -2 -14   2       2012.12       2124.75        90.87 o                         
  -1 -14   2        481.73        480.88        65.82 o                         
   0 -14   2         52.31        116.18        52.41 o                         
   1 -14   2        446.16        395.25       106.95 o                         
   2 -14   2       1957.22       1986.05       199.10 o                         
   3 -14   2       2553.23       2198.02       207.54 o                         
   4 -14   2       3225.29       3073.14       196.59 o                         
 -11 -13   2       2643.42       2521.50       165.12 o                         
 -10 -13   2        273.34        348.87        91.41 o                         
  -9 -13   2         95.02        121.34        54.49 o                         
  -8 -13   2       1018.19       1027.40        59.08 o                         
  -7 -13   2       2427.27       2317.83        85.88 o                         
  -6 -13   2       1949.61       1951.55        73.25 o                         
  -5 -13   2       2385.70       2582.15        77.90 o                         
  -4 -13   2       2584.23       2533.94        88.78 o                         
  -3 -13   2       1002.97       1012.47        57.06 o                         
  -2 -13   2        410.67        382.36        26.50 o                         
  -1 -13   2        534.67        504.45        45.21 o                         
   0 -13   2       3165.53       3111.42       110.30 o                         
   1 -13   2       2816.91       3038.33       204.12 o                         
   2 -13   2       2280.29       2293.06       116.46 o                         
   3 -13   2        769.82        888.64        81.95 o                         
   4 -13   2         72.13        114.29        58.22 o                         
   5 -13   2         75.85         67.04        61.32 o                         
   6 -13   2        918.18        867.16        83.94 o                         
 -11 -12   2         58.69         55.33        99.57 o                         
 -10 -12   2       2372.11       2367.66       163.85 o                         
  -9 -12   2       3166.39       2981.38       199.05 o                         
  -8 -12   2       5479.24       5494.43       136.97 o                         
  -7 -12   2       4957.17       4896.33       124.63 o                         
  -6 -12   2       2160.57       1890.48        82.13 o                         
  -5 -12   2        820.82        839.41        51.73 o                         
  -4 -12   2        407.59        408.66        42.98 o                         
  -3 -12   2       3012.15       2928.65        78.95 o                         
  -2 -12   2       3443.67       3511.82        80.09 o                         
  -1 -12   2       3990.44       4143.93        83.44 o                         
   0 -12   2       4360.79       4234.97        90.69 o                         
   1 -12   2       1213.70       1191.28        50.45 o                         
   2 -12   2          2.83          4.94        23.52 o                         
   3 -12   2        607.13        633.03        61.92 o                         
   4 -12   2        813.64        747.97        82.37 o                         
   5 -12   2       2697.16       2430.55       112.69 o                         
   6 -12   2       1888.00       1758.98        97.99 o                         
   7 -12   2       1380.93       1241.31        96.53 o                         
 -12 -11   2       3708.64       3854.05       300.44 o                         
 -11 -11   2       5887.02       6482.99       711.57 o                         
 -10 -11   2       4273.80       4152.18       255.13 o                         
  -9 -11   2       2749.16       2748.24        94.68 o                         
  -8 -11   2        716.65        674.86        46.56 o                         
  -7 -11   2        531.24        488.48        36.13 o                         
  -6 -11   2       4025.38       4147.35       113.30 o                         
  -5 -11   2       3783.33       3913.19        90.57 o                         
  -4 -11   2      11626.32      11798.92       223.58 o                         
  -3 -11   2       7941.31       8358.46       163.09 o                         
  -2 -11   2       5026.15       5287.98       111.25 o                         
  -1 -11   2         13.19          8.24        16.30 o                         
   0 -11   2        512.04        486.17        23.57 o                         
   1 -11   2       3677.56       3697.42        85.92 o                         
   2 -11   2       3192.53       3103.32        91.72 o                         
   3 -11   2       3252.88       3118.35        80.54 o                         
   4 -11   2       1029.31       1013.79        51.48 o                         
   5 -11   2       1015.20        758.43        63.23 o                         
   6 -11   2        221.57        150.42        47.67 o                         
   7 -11   2         77.90        115.47        46.51 o                         
   8 -11   2       1193.70       1147.86        80.95 o                         
 -12 -10   2       2664.95       2821.52       244.73 o                         
 -11 -10   2        942.26        857.73        84.42 o                         
 -10 -10   2         30.89         30.95        25.98 o                         
  -9 -10   2       1299.26       1321.31        65.70 o                         
  -8 -10   2       3112.95       3047.41        83.89 o                         
  -7 -10   2       7664.92       7445.86       141.95 o                         
  -6 -10   2       6817.98       6988.69       131.42 o                         
  -5 -10   2       4675.97       4822.28        98.41 o                         
  -4 -10   2       2861.71       2940.82        82.54 o                         
  -3 -10   2         11.25         27.39        18.24 o                         
  -2 -10   2         76.99        105.56        18.49 o                         
  -1 -10   2       3502.62       3547.49        78.24 o                         
   0 -10   2      10719.77      11147.71       192.94 o                         
   1 -10   2       5771.03       5459.45       105.40 o                         
   2 -10   2       3808.71       3738.24        74.26 o                         
   3 -10   2       1603.42       1587.39        53.08 o                         
   4 -10   2         63.00         63.26        20.94 o                         
   5 -10   2        179.55        149.20        31.33 o                         
   6 -10   2       2431.01       2246.66       234.09 o                         
   7 -10   2       2426.48       2184.58       240.36 o                         
   8 -10   2       2078.55       1956.19       125.56 o                         
   9 -10   2       1471.50       1603.70       138.85 o                         
 -13  -9   2          3.55        -54.43        77.64 o                         
 -12  -9   2       1161.16       1016.12       115.60 o                         
 -11  -9   2       1818.57       1812.69        85.97 o                         
 -10  -9   2       6443.41       6518.69       142.01 o                         
  -9  -9   2       9567.91       9163.92       170.60 o                         
  -8  -9   2       7537.14       7377.26       132.68 o                         
  -7  -9   2       3965.10       4007.71        96.01 o                         
  -6  -9   2        188.56        178.69        22.02 o                         
  -5  -9   2         25.97         37.85        12.56 o                         
  -4  -9   2       2778.25       2731.02        72.41 o                         
  -3  -9   2      11884.87      12279.56       215.54 o                         
  -2  -9   2       6947.49       6879.86       130.85 o                         
  -1  -9   2       7877.25       7742.06       140.76 o                         
   0  -9   2       4197.58       4156.22        99.43 o                         
   1  -9   2       1470.23       1428.09        36.06 o                         
   2  -9   2        407.60        381.17        21.88 o                         
   3  -9   2       3295.66       3318.54        93.37 o                         
   4  -9   2       3142.67       2872.59       110.74 o                         
   5  -9   2       5594.66       5590.94       328.04 o                         
   6  -9   2       4340.39       4200.43       244.07 o                         
   7  -9   2        794.67        756.50        80.65 o                         
   8  -9   2         10.64         23.11        38.75 o                         
   9  -9   2        437.84        417.04        63.59 o                         
  10  -9   2        651.26        708.09        94.85 o                         
 -13  -8   2       4287.93       4506.57       400.50 o                         
 -12  -8   2       4263.99       4104.05       184.38 o                         
 -11  -8   2       4991.61       5263.03       161.26 o                         
 -10  -8   2       2107.97       2050.80        68.50 o                         
  -9  -8   2       1215.56       1263.39        46.72 o                         
  -8  -8   2          3.96          6.14        18.57 o                         
  -7  -8   2       4389.45       4392.75        92.41 o                         
  -6  -8   2      16717.96      16976.43       261.82 o                         
  -5  -8   2      12426.85      12229.83       208.01 o                         
  -4  -8   2      22231.31      22599.62       357.30 o                         
  -3  -8   2       6680.48       6916.38       164.93 o                         
  -2  -8   2       1681.90       1554.05        44.50 o                         
  -1  -8   2       1718.66       1814.99        49.72 o                         
   0  -8   2       3523.81       3667.86        85.13 o                         
   1  -8   2       4027.48       3867.19        68.25 o                         
   2  -8   2       5291.65       5006.05        86.37 o                         
   3  -8   2       7605.83       7761.82       184.06 o                         
   4  -8   2       3120.20       3070.34       173.78 o                         
   5  -8   2        264.95        234.63        29.54 o                         
   6  -8   2         24.94          5.10        22.32 o                         
   7  -8   2       2137.47       2210.75        85.15 o                         
   8  -8   2       2148.61       2180.51        91.37 o                         
   9  -8   2       2791.82       3082.49       199.10 o                         
  10  -8   2       1508.78       1518.03       180.76 o                         
 -13  -7   2       1795.43       1831.71       107.25 o                         
 -12  -7   2        127.06         84.12        56.31 o                         
 -11  -7   2        185.48        228.54        30.53 o                         
 -10  -7   2       2135.59       1965.49        59.99 o                         
  -9  -7   2       4339.57       4348.98       114.64 o                         
  -8  -7   2       6231.15       6174.43       116.63 o                         
  -7  -7   2       6576.93       6470.17       128.55 o                         
  -6  -7   2       9638.97       9498.93       153.47 o                         
  -5  -7   2       6760.40       7162.05       129.81 o                         
  -4  -7   2       1843.68       2063.95        47.10 o                         
  -3  -7   2       4359.99       4257.04        81.30 o                         
  -2  -7   2       6536.27       6269.43       129.01 o                         
  -1  -7   2      10731.21      10628.30       198.05 o                         
   0  -7   2      19327.25      18924.31       566.77 o                         
   1  -7   2       7665.52       7342.07       113.23 o                         
   2  -7   2       5263.68       5347.99       156.02 o                         
   3  -7   2       4323.92       4143.22       128.91 o                         
   4  -7   2         77.68         68.49        17.87 o                         
   5  -7   2        483.11        434.29        32.40 o                         
   6  -7   2       5502.37       5516.46       120.97 o                         
   7  -7   2       6793.01       6655.25       144.64 o                         
   8  -7   2       1881.14       1851.07        77.37 o                         
   9  -7   2       1734.48       1752.98        88.29 o                         
  10  -7   2         43.86         80.11        57.40 o                         
  11  -7   2        353.71        334.99        82.53 o                         
 -14  -6   2        169.02         56.24       119.65 o                         
 -13  -6   2        392.71        362.63        64.11 o                         
 -12  -6   2       3963.50       3954.55       188.05 o                         
 -11  -6   2       4922.03       4963.31       149.80 o                         
 -10  -6   2       5602.37       5775.82       146.28 o                         
  -9  -6   2       5046.90       4930.99       130.63 o                         
  -8  -6   2       1065.94       1060.46        44.01 o                         
  -7  -6   2         12.18          2.11        16.30 o                         
  -6  -6   2        326.98        336.76        24.97 o                         
  -5  -6   2       2014.20       1746.39        47.05 o                         
  -4  -6   2       8636.23       8392.86       138.73 o                         
  -3  -6   2      36456.01      37690.03       572.32 o                         
  -2  -6   2      16170.58      16626.06       268.01 o                         
  -1  -6   2       9647.56       9491.70       173.91 o                         
   0  -6   2       2417.38       2569.25        52.50 o                         
   1  -6   2        202.16        298.61        17.13 o                         
   2  -6   2       1670.93       1785.78        46.84 o                         
   3  -6   2      15922.25      15062.45       276.12 o                         
   4  -6   2       8294.00       8003.61       167.87 o                         
   5  -6   2      13745.40      14143.85       294.20 o                         
   6  -6   2       5764.21       5742.81       124.01 o                         
   7  -6   2        579.91        528.81        36.95 o                         
   8  -6   2        178.65        158.11        28.30 o                         
   9  -6   2        862.28        878.14        53.30 o                         
  10  -6   2       1258.13       1243.28        73.19 o                         
  11  -6   2        914.27       1087.88       106.81 o                         
 -14  -5   2       1496.36       1259.12       158.04 o                         
 -13  -5   2       2454.81       2619.15       132.99 o                         
 -12  -5   2       3412.05       3601.91       181.46 o                         
 -11  -5   2       3159.44       2968.39       212.20 o                         
 -10  -5   2        819.38        745.68        39.59 o                         
  -9  -5   2         85.35         54.08        15.90 o                         
  -8  -5   2       1757.85       1747.73        45.85 o                         
  -7  -5   2       7736.59       7697.49       140.25 o                         
  -6  -5   2       7650.61       7382.60       159.77 o                         
  -5  -5   2       8407.49       8417.92       172.16 o                         
  -4  -5   2      10563.04      10376.96       181.32 o                         
  -3  -5   2       2058.96       2115.00        42.23 o                         
  -2  -5   2       1301.21       1447.62        28.89 o                         
  -1  -5   2       8128.67       8308.11       140.92 o                         
   0  -5   2      26726.44      27555.88       462.10 o                         
   1  -5   2      14983.54      16290.31       261.15 o                         
   2  -5   2      14819.08      13603.97       206.12 o                         
   3  -5   2      10535.32      10951.24       292.23 o                         
   4  -5   2       4474.20       4315.41       102.77 o                         
   5  -5   2         64.19         83.32        19.14 o                         
   6  -5   2        171.50        173.61        22.61 o                         
   7  -5   2       6441.12       6381.84       136.28 o                         
   8  -5   2       5832.20       5944.52       118.66 o                         
   9  -5   2       2855.66       2870.29        77.96 o                         
  10  -5   2       1822.40       1897.65        78.09 o                         
  11  -5   2        151.06        110.07        51.74 o                         
  12  -5   2          3.35         31.08        61.85 o                         
 -14  -4   2       1290.83       1484.71       216.56 o                         
 -13  -4   2        391.64        317.93        75.84 o                         
 -12  -4   2          3.76         45.60        62.01 o                         
 -11  -4   2        605.13        566.74        36.64 o                         
 -10  -4   2        909.97        937.11        38.53 o                         
  -9  -4   2       4151.99       4060.69        76.95 o                         
  -8  -4   2       6004.40       6215.46       104.78 o                         
  -7  -4   2       6133.84       6091.49       101.23 o                         
  -6  -4   2       3321.55       3358.35        66.00 o                         
  -5  -4   2        696.12        661.89        33.51 o                         
  -4  -4   2       6020.81       6053.84       190.32 o                         
  -3  -4   2      23984.77      24637.62       386.10 o                         
  -2  -4   2      20312.11      20809.47       324.61 o                         
  -1  -4   2       8034.96       7646.04       112.25 o                         
   0  -4   2      14392.70      14647.43       276.73 o                         
   1  -4   2       5073.82       4540.38        82.74 o                         
   2  -4   2        229.40        183.21        13.40 o                         
   3  -4   2         67.78        145.66        16.09 o                         
   4  -4   2      10059.08       9255.60       179.56 o                         
   5  -4   2       4733.55       4629.15       101.13 o                         
   6  -4   2      11839.10      11625.16       216.64 o                         
   7  -4   2      10337.87       9827.65       167.52 o                         
   8  -4   2       2703.23       2623.05        65.94 o                         
   9  -4   2       1168.58       1167.51        47.88 o                         
  10  -4   2         12.20         32.97        31.05 o                         
  11  -4   2       1097.69       1312.36        72.62 o                         
  12  -4   2       1245.54       1334.36        86.81 o                         
 -14  -3   2          3.28         12.27        70.77 o                         
 -13  -3   2        520.72        446.95       114.59 o                         
 -12  -3   2       2547.76       2712.85       114.75 o                         
 -11  -3   2       3675.34       3770.14       106.69 o                         
 -10  -3   2       1532.00       1475.00        49.42 o                         
  -9  -3   2       2155.72       2195.17        82.69 o                         
  -8  -3   2         28.76         28.82        13.77 o                         
  -7  -3   2       1452.77       1382.26        35.40 o                         
  -6  -3   2       3257.94       3295.48        72.38 o                         
  -5  -3   2      11338.01      11129.58       168.74 o                         
  -4  -3   2      26970.08      28074.59       441.58 o                         
  -3  -3   2      26704.62      27333.28       424.68 o                         
  -2  -3   2       4643.62       4608.71       107.58 o                         
  -1  -3   2        861.08        942.05        38.83 o                         
   0  -3   2        273.51        335.81        16.03 o                         
   1  -3   2       9877.18       9178.13       196.73 o                         
   2  -3   2       8727.22       9530.09       158.66 o                         
   3  -3   2      18246.18      16712.53       269.38 o                         
   4  -3   2       3426.58       3157.55        80.82 o                         
   5  -3   2       7639.72       7254.19       152.09 o                         
   6  -3   2       2373.29       2374.17        61.61 o                         
   7  -3   2        303.47        287.22        24.63 o                         
   8  -3   2       1630.87       1607.05        49.01 o                         
   9  -3   2       3693.08       3712.62       102.79 o                         
  10  -3   2       5379.87       5414.70       119.35 o                         
  11  -3   2       3077.31       3127.70       108.28 o                         
  12  -3   2       2382.86       2506.26       112.53 o                         
  13  -3   2        744.03        736.17        74.18 o                         
 -14  -2   2       1776.13       1767.32       162.60 o                         
 -13  -2   2       2362.08       2425.62       304.75 o                         
 -12  -2   2       2449.57       2544.31        99.90 o                         
 -11  -2   2        592.99        620.64        47.07 o                         
 -10  -2   2        371.56        407.31        27.43 o                         
  -9  -2   2        967.60       1030.50        42.26 o                         
  -8  -2   2       5824.52       5796.63       111.76 o                         
  -7  -2   2      10067.24      10460.46       174.92 o                         
  -6  -2   2       9953.92       9304.30       156.17 o                         
  -5  -2   2       1502.51       1530.89        44.88 o                         
  -4  -2   2        522.49        479.62        19.79 o                         
  -3  -2   2        777.45        721.20        24.33 o                         
  -2  -2   2        967.69        968.86        36.55 o                         
  -1  -2   2        184.34        226.02        12.05 o                         
   0  -2   2       4164.44       3815.29        83.34 o                         
   1  -2   2      13524.40      15692.52       299.87 o                         
   2  -2   2      11653.33      10669.06       247.74 o                         
   3  -2   2       6100.08       7117.83       179.80 o                         
   4  -2   2          9.95          3.82        12.42 o                         
   5  -2   2       1798.91       1769.21        89.54 o                         
   6  -2   2       3270.85       3164.73        80.57 o                         
   7  -2   2       9569.22       9202.07       174.01 o                         
   8  -2   2       7503.77       7403.16       133.04 o                         
   9  -2   2       2720.47       2670.47        62.99 o                         
  10  -2   2       2052.73       2069.46        60.24 o                         
  11  -2   2        476.04        570.96        44.20 o                         
  12  -2   2        435.73        591.35        63.83 o                         
  13  -2   2        745.63        685.23        71.28 o                         
 -14  -1   2        822.33        837.86       131.57 o                         
 -13  -1   2        210.14        379.45        95.60 o                         
 -12  -1   2         18.61         60.70        40.07 o                         
 -11  -1   2       3156.07       3143.71       113.73 o                         
 -10  -1   2       3814.80       4020.01       112.38 o                         
  -9  -1   2       7465.46       7526.35       133.49 o                         
  -8  -1   2       6263.47       6456.12       116.64 o                         
  -7  -1   2       2584.44       2467.02        61.33 o                         
  -6  -1   2        887.14        982.29        32.54 o                         
  -5  -1   2        889.72        938.44        28.44 o                         
  -4  -1   2      12377.73      12647.98       181.40 o                         
  -3  -1   2      19918.90      20446.50       277.85 o                         
  -2  -1   2       4184.31       4379.23        80.00 o                         
  -1  -1   2       7947.88       7995.44       119.05 o                         
   0  -1   2       1607.68       1899.99        48.58 o                         
   1  -1   2       3539.18       2975.88        49.01 o                         
   2  -1   2      15693.88      14625.30       215.16 o                         
   3  -1   2       1484.16       1743.59        71.91 o                         
   4  -1   2      30962.05      30611.19       585.85 o                         
   5  -1   2      18687.62      19496.59       316.77 o                         
   6  -1   2      17495.12      18498.66       329.18 o                         
   7  -1   2       3280.10       3078.46        76.22 o                         
   8  -1   2         48.05         61.42        15.64 o                         
   9  -1   2        906.77        895.02        33.05 o                         
  10  -1   2       1880.18       1931.92        58.82 o                         
  11  -1   2       3352.89       3473.91        99.58 o                         
  12  -1   2       2150.94       2291.35       125.09 o                         
  13  -1   2       2909.02       3020.24       140.09 o                         
 -13   0   2       1870.58       2024.89       164.26 o                         
 -12   0   2       3089.01       3362.52       315.86 o                         
 -11   0   2       3184.83       3341.17        92.77 o                         
 -10   0   2       1967.26       2086.19        68.99 o                         
  -9   0   2       2954.39       2999.50        76.14 o                         
  -8   0   2       1175.47       1179.73        43.56 o                         
  -7   0   2       2817.54       2621.56        61.92 o                         
  -6   0   2       2091.78       2222.57        49.02 o                         
  -5   0   2      12550.08      12016.13       191.44 o                         
  -4   0   2       4194.48       4271.25        79.52 o                         
  -3   0   2      11625.43      11478.72       175.13 o                         
  -2   0   2        589.94        726.43        22.90 o                         
  -1   0   2       2597.59       2372.65        36.70 o                         
   0   0   2      16159.21      18076.00       244.77 o                         
   1   0   2      16711.36      15632.81       194.92 o                         
   2   0   2      60055.14      64754.26       749.28 o                         
   3   0   2      10846.58      10809.02       216.40 o                         
   4   0   2       6027.80       6062.75       106.15 o                         
   5   0   2       1750.28       1869.79        42.83 o                         
   6   0   2          1.85         -1.77         9.23 o                         
   7   0   2       5676.46       5389.93        84.12 o                         
   8   0   2       6608.35       6377.02       106.98 o                         
   9   0   2       5916.60       5869.47       104.18 o                         
  10   0   2       7084.07       7221.29       124.41 o                         
  11   0   2       2838.49       2937.08        84.61 o                         
  12   0   2       1075.07       1133.75        77.18 o                         
  13   0   2         19.95         47.09        52.79 o                         
  14   0   2        553.08        448.55        85.86 o                         
 -13   1   2       2148.08       2224.56       138.79 o                         
 -12   1   2       1124.02       1069.91       162.75 o                         
 -11   1   2        109.26         75.93        33.28 o                         
 -10   1   2       1511.88       1486.15        59.85 o                         
  -9   1   2       1208.53       1291.69        56.00 o                         
  -8   1   2       3867.96       3929.41        89.70 o                         
  -7   1   2       5985.54       6116.48       111.85 o                         
  -6   1   2       7400.06       6820.81       110.19 o                         
  -5   1   2       1843.86       1846.04        54.12 o                         
  -4   1   2        683.21        784.20        25.54 o                         
  -3   1   2         30.31         46.42        10.15 o                         
  -2   1   2       4083.83       4095.68        83.85 o                         
  -1   1   2       6602.24       7236.71        97.74 o                         
   0   1   2      14509.48      14586.81       165.90 o                         
   1   1   2       9991.76      11080.98       145.08 o                         
   2   1   2       3215.84       3067.70        48.51 o                         
   3   1   2       1314.18       1429.86        31.60 o                         
   4   1   2       1479.03       1492.65        33.69 o                         
   5   1   2      12496.58      12359.59       174.68 o                         
   6   1   2       8600.08       7993.21       122.65 o                         
   7   1   2       9414.24       8938.72       138.34 o                         
   8   1   2       5325.63       5362.52       108.72 o                         
   9   1   2       1424.48       1403.16        41.16 o                         
  10   1   2        392.73        370.14        22.66 o                         
  11   1   2         23.46         30.29        29.22 o                         
  12   1   2       2841.39       2967.36        94.24 o                         
  13   1   2       3264.81       3596.33       134.69 o                         
  14   1   2       4273.39       4271.60       174.60 o                         
 -13   2   2         38.23         78.48        76.06 o                         
 -12   2   2        392.50        473.28       121.47 o                         
 -11   2   2       3298.58       3485.88       143.85 o                         
 -10   2   2       4620.47       4728.50       121.59 o                         
  -9   2   2       9746.15      10050.25       200.63 o                         
  -8   2   2       6094.33       6247.84       115.32 o                         
  -7   2   2        607.05        541.99        34.55 o                         
  -6   2   2        114.96        119.84        18.38 o                         
  -5   2   2       2891.50       3074.51        79.98 o                         
  -4   2   2      15635.86      16108.60       245.52 o                         
  -3   2   2      12370.42      12181.61       199.77 o                         
  -2   2   2      11876.57      11857.34       220.45 o                         
  -1   2   2      14592.63      14519.76       215.85 o                         
   0   2   2       8278.00       8740.66       127.00 o                         
   1   2   2        909.97       1006.49        20.62 o                         
   2   2   2      10043.51       9984.39       150.16 o                         
   3   2   2      17213.38      17133.29       230.85 o                         
   4   2   2      14571.92      14264.65       214.80 o                         
   5   2   2      12535.58      13084.31       219.68 o                         
   6   2   2       1699.16       1534.95        51.12 o                         
   7   2   2       1303.48       1397.78        49.62 o                         
   8   2   2       4559.67       4436.00        99.02 o                         
   9   2   2       5059.15       5011.85       104.80 o                         
  10   2   2       7121.87       7217.54       139.90 o                         
  11   2   2       7048.93       7573.75       149.23 o                         
  12   2   2       4541.39       4702.93       133.19 o                         
  13   2   2       1607.88       1769.19        93.22 o                         
  14   2   2        347.80        371.36        71.52 o                         
 -13   3   2       2271.19       2578.68       147.22 o                         
 -12   3   2       3426.92       3628.98       201.78 o                         
 -11   3   2       2802.00       2799.56       155.71 o                         
 -10   3   2       2493.23       2572.21        93.95 o                         
  -9   3   2        575.43        560.44        37.71 o                         
  -8   3   2        140.10        184.21        28.09 o                         
  -7   3   2       6334.50       6337.99       146.63 o                         
  -6   3   2       8223.08       8365.66       174.03 o                         
  -5   3   2      16042.84      16540.16       256.63 o                         
  -4   3   2       5197.43       5078.04        94.30 o                         
  -3   3   2       7007.19       7141.50       126.72 o                         
  -2   3   2        207.86        204.04        16.11 o                         
  -1   3   2        868.95        890.57        32.04 o                         
   0   3   2      10368.33       9848.78       129.74 o                         
   1   3   2        432.24        438.29        11.71 o                         
   2   3   2      19013.23      17701.53       613.27 o                         
   3   3   2       3861.72       3801.89        56.25 o                         
   4   3   2         90.44        107.98         8.51 o                         
   5   3   2          0.02         17.62         8.80 o                         
   6   3   2       8019.42       8118.05       149.92 o                         
   7   3   2       5937.41       6092.11       163.41 o                         
   8   3   2      10430.10      10235.70       193.67 o                         
   9   3   2       4064.96       3944.86        95.20 o                         
  10   3   2       4149.35       4182.17       110.81 o                         
  11   3   2        412.77        351.25        35.16 o                         
  12   3   2         17.85         25.03        37.79 o                         
  13   3   2       1462.62       1464.01       205.85 o                         
  14   3   2       1781.13       1969.74       136.76 o                         
 -12   4   2         18.34        -33.05        60.38 o                         
 -11   4   2        133.36        133.58        49.14 o                         
 -10   4   2       1796.42       1873.37        93.16 o                         
  -9   4   2       4037.66       4155.62       111.47 o                         
  -8   4   2       4371.48       4619.68       114.57 o                         
  -7   4   2       6438.47       6637.26       143.13 o                         
  -6   4   2       6231.60       6374.36       124.95 o                         
  -5   4   2       2479.08       2627.27        60.85 o                         
  -4   4   2       2338.88       2404.89        58.88 o                         
  -3   4   2       2880.19       2949.15        81.43 o                         
  -2   4   2       6903.79       6952.33       135.69 o                         
  -1   4   2      13534.77      13416.30       226.96 o                         
   0   4   2       2363.89       2202.27        41.07 o                         
   1   4   2      10142.63      10041.19       159.62 o                         
   2   4   2         52.89         69.20         5.95 o                         
   3   4   2         45.86         95.73         6.74 o                         
   4   4   2       4653.68       4610.59        66.65 o                         
   5   4   2       8798.65       8210.75       103.64 o                         
   6   4   2       8391.88       8598.90       124.72 o                         
   7   4   2       2638.47       2380.72        55.56 o                         
   8   4   2       4476.84       4429.66        90.42 o                         
   9   4   2        252.61        269.71        25.75 o                         
  10   4   2         94.56         51.13        23.10 o                         
  11   4   2       1629.00       1696.80        57.19 o                         
  12   4   2       6323.48       6803.79       164.23 o                         
  13   4   2       4574.46       4598.71       170.81 o                         
  14   4   2       2183.20       2362.56       148.45 o                         
 -12   5   2       1601.93       1663.83       151.82 o                         
 -11   5   2       4851.95       5102.82       167.87 o                         
 -10   5   2       3118.07       3124.64       181.57 o                         
  -9   5   2       2596.07       2636.12        79.23 o                         
  -8   5   2        257.35        298.51        35.53 o                         
  -7   5   2        248.39        232.10        29.18 o                         
  -6   5   2        711.32        683.64        35.43 o                         
  -5   5   2       3273.52       3251.98        76.56 o                         
  -4   5   2      11036.36      11218.70       199.44 o                         
  -3   5   2      11055.79      11087.87       191.04 o                         
  -2   5   2       9101.78       9078.04       176.93 o                         
  -1   5   2       4052.35       4088.27        71.38 o                         
   0   5   2        633.58        737.05        29.89 o                         
   1   5   2        203.70        159.31        10.69 o                         
   2   5   2       5032.91       4664.92        65.64 o                         
   3   5   2      10146.38      10470.75       150.84 o                         
   4   5   2      20495.02      20209.69       291.87 o                         
   5   5   2       4698.33       5117.77        72.26 o                         
   6   5   2       5012.73       4804.16        69.82 o                         
   7   5   2       1053.36        897.11        31.59 o                         
   8   5   2       1321.26       1296.37        40.84 o                         
   9   5   2       3617.79       3602.54        85.47 o                         
  10   5   2       4294.52       4056.39        97.93 o                         
  11   5   2       2681.14       2687.50        83.21 o                         
  12   5   2       1845.50       1798.92        89.63 o                         
  13   5   2        172.35        181.32        50.56 o                         
  14   5   2        137.74        222.48        76.44 o                         
 -11   6   2        981.59        906.59       125.42 o                         
 -10   6   2         53.96         75.61        44.87 o                         
  -9   6   2       1939.03       2006.13        82.23 o                         
  -8   6   2       5242.70       5056.53       114.57 o                         
  -7   6   2       7163.48       7089.43       139.43 o                         
  -6   6   2      10758.32      10553.26       183.95 o                         
  -5   6   2       7725.29       7469.85       144.97 o                         
  -4   6   2       1458.51       1476.12        41.61 o                         
  -3   6   2        768.57        747.01        24.46 o                         
  -2   6   2        137.82         97.46        18.75 o                         
  -1   6   2       1271.75       1251.63        35.99 o                         
   0   6   2      11449.19      10769.53       203.63 o                         
   1   6   2       4608.81       4558.44        89.64 o                         
   2   6   2      13817.49      14173.79       186.10 o                         
   3   6   2       4547.74       4197.24        67.29 o                         
   4   6   2         33.63         58.94         9.88 o                         
   5   6   2         78.65        123.74         9.80 o                         
   6   6   2       6749.08       6290.78        84.98 o                         
   7   6   2       4136.56       4090.54        69.54 o                         
   8   6   2       5617.64       5627.23        95.94 o                         
   9   6   2       2668.52       2711.04        68.65 o                         
  10   6   2        472.18        396.53        36.25 o                         
  11   6   2        131.80        136.61        31.91 o                         
  12   6   2       1185.76       1217.79        78.00 o                         
  13   6   2       2238.47       2296.09       225.13 o                         
  14   6   2       1265.87       1168.12       126.92 o                         
 -11   7   2       1244.53       1319.87       159.77 o                         
 -10   7   2       3622.04       4134.92       177.84 o                         
  -9   7   2       5018.18       5678.61       322.27 o                         
  -8   7   2       3006.92       3114.69       112.99 o                         
  -7   7   2       1316.51       1235.26        49.52 o                         
  -6   7   2       1423.85       1310.78        46.93 o                         
  -5   7   2         52.68         55.81        16.49 o                         
  -4   7   2       3484.93       3580.76        94.79 o                         
  -3   7   2       7243.10       6946.38       139.80 o                         
  -2   7   2       8968.81       8968.75       165.46 o                         
  -1   7   2      15078.98      14780.59       278.71 o                         
   0   7   2       2720.69       2778.31        92.06 o                         
   1   7   2       1774.05       1925.53        42.73 o                         
   2   7   2         62.05        110.50         8.77 o                         
   3   7   2       3394.62       3234.33        53.74 o                         
   4   7   2       4903.00       5016.81        87.84 o                         
   5   7   2      10329.17       9903.53       136.64 o                         
   6   7   2       4765.67       4707.56       118.93 o                         
   7   7   2       2540.39       2520.01        46.27 o                         
   8   7   2        751.68        783.67        36.14 o                         
   9   7   2       1654.15       1444.52        39.66 o                         
  10   7   2       2923.25       2886.43        70.56 o                         
  11   7   2       3035.93       2818.90       133.59 o                         
  12   7   2       4981.41       4838.33       241.92 o                         
  13   7   2       2019.40       1954.87       207.72 o                         
  14   7   2        898.08        941.93       123.54 o                         
 -10   8   2       1232.00       1318.18        92.95 o                         
  -9   8   2        106.65        109.05        50.63 o                         
  -8   8   2         76.71        105.10        40.10 o                         
  -7   8   2       1663.95       1701.39        69.56 o                         
  -6   8   2       1598.19       1615.07        51.63 o                         
  -5   8   2       5343.81       5568.35       102.46 o                         
  -4   8   2       4572.96       4412.57       107.49 o                         
  -3   8   2       3339.22       3405.99        85.07 o                         
  -2   8   2       1855.88       1831.20        53.98 o                         
  -1   8   2        802.33        841.22        46.16 o                         
   0   8   2       5039.07       4852.70       128.51 o                         
   1   8   2       8976.22       9520.47       161.64 o                         
   2   8   2      15214.16      14764.15       285.60 o                         
   3   8   2       5245.67       5275.10        79.50 o                         
   4   8   2       5852.13       5395.91       103.55 o                         
   5   8   2         61.64         56.66        13.95 o                         
   6   8   2        351.88        341.09        21.56 o                         
   7   8   2        192.79        200.23        17.86 o                         
   8   8   2       1400.18       1383.54        36.81 o                         
   9   8   2       2715.66       2793.32        63.68 o                         
  10   8   2       6019.03       5711.73        97.13 o                         
  11   8   2        977.78       1048.47        65.70 o                         
  12   8   2        321.85        174.44        59.26 o                         
  13   8   2         29.90         58.64        59.79 o                         
 -10   9   2        245.35        280.25        66.74 o                         
  -9   9   2       2608.46       2600.37       149.57 o                         
  -8   9   2       3951.39       3714.08       165.23 o                         
  -7   9   2       4302.94       4487.36       135.09 o                         
  -6   9   2       4451.49       4665.16       123.05 o                         
  -5   9   2       2508.21       2655.48        83.81 o                         
  -4   9   2        936.46        895.17        42.23 o                         
  -3   9   2       1303.58       1314.24        47.00 o                         
  -2   9   2       7790.75       7372.90       135.39 o                         
  -1   9   2       8234.99       8053.90       196.80 o                         
   0   9   2      14958.67      14943.54       522.58 o                         
   1   9   2       9406.78       8945.49       204.19 o                         
   2   9   2       4397.49       4520.70        71.79 o                         
   3   9   2        283.39        224.26        14.13 o                         
   4   9   2       1860.84       1842.63        39.93 o                         
   5   9   2       2008.16       2008.53        48.64 o                         
   6   9   2       6550.28       6472.75       107.42 o                         
   7   9   2       2434.99       2533.27        56.37 o                         
   8   9   2       3392.41       3325.73        65.72 o                         
   9   9   2        966.96        844.23        39.64 o                         
  10   9   2        421.81        485.60        49.08 o                         
  11   9   2        137.38        178.96        43.61 o                         
  12   9   2        713.44        612.07        77.68 o                         
  13   9   2       3234.54       3184.21       168.36 o                         
  -9  10   2       2968.66       3145.59       148.86 o                         
  -8  10   2        900.40        954.99        96.78 o                         
  -7  10   2         27.62         18.26        55.57 o                         
  -6  10   2        407.24        509.29        66.11 o                         
  -5  10   2       3620.23       3653.86       114.38 o                         
  -4  10   2       9016.22       8998.30       170.96 o                         
  -3  10   2       6496.57       6361.69       128.07 o                         
  -2  10   2       6426.43       6619.86       146.21 o                         
  -1  10   2       4332.23       4466.68       133.37 o                         
   0  10   2       1277.20       1370.59        73.72 o                         
   1  10   2        555.42        538.80        46.33 o                         
   2  10   2       2295.06       2397.56        61.62 o                         
   3  10   2       7123.56       6956.62       122.71 o                         
   4  10   2       7066.62       6967.31       103.59 o                         
   5  10   2       9756.99       9876.55       131.88 o                         
   6  10   2       3413.09       3453.84        83.97 o                         
   7  10   2        689.91        652.85        30.46 o                         
   8  10   2         31.79         49.95        18.56 o                         
   9  10   2       2902.13       2715.40        64.49 o                         
  10  10   2       3790.58       3679.27       114.30 o                         
  11  10   2       2908.58       2774.48       119.26 o                         
  12  10   2       2882.39       2954.44       125.18 o                         
  13  10   2       1132.24       1047.50       101.46 o                         
  -8  11   2        747.02        653.83        79.57 o                         
  -7  11   2       2222.19       2058.77       128.69 o                         
  -6  11   2       4206.88       4068.90       152.74 o                         
  -5  11   2       3990.80       4191.05       149.55 o                         
  -4  11   2       3108.63       2995.49       106.72 o                         
  -3  11   2        135.81        135.70        33.87 o                         
  -2  11   2        141.58        168.64        31.24 o                         
  -1  11   2       1448.11       1569.12        65.45 o                         
   0  11   2       4397.26       4245.12       115.72 o                         
   1  11   2       7160.30       7169.60       158.16 o                         
   2  11   2       5830.19       5734.71       100.58 o                         
   3  11   2       2597.95       2616.60        55.73 o                         
   4  11   2       1619.52       1625.23        35.07 o                         
   5  11   2         71.47         65.42        14.00 o                         
   6  11   2       1425.57       1382.10        40.35 o                         
   7  11   2       3175.53       3217.27        66.74 o                         
   8  11   2       5056.16       4842.23        88.18 o                         
   9  11   2       3983.73       3979.77        88.50 o                         
  10  11   2       4526.47       4339.50       118.24 o                         
  11  11   2       1053.30       1124.09        69.25 o                         
  12  11   2         32.19         48.92        49.61 o                         
  -7  12   2        856.91        746.55        79.73 o                         
  -6  12   2        561.90        509.99        60.42 o                         
  -5  12   2         28.20         79.14        42.77 o                         
  -4  12   2       1665.98       1739.02        82.55 o                         
  -3  12   2       2520.50       2575.72       100.09 o                         
  -2  12   2       4820.11       4801.38       127.98 o                         
  -1  12   2       7346.39       7144.49       155.93 o                         
   0  12   2       4498.08       4571.44       111.31 o                         
   1  12   2       2343.29       2237.06        70.51 o                         
   2  12   2         23.47         20.82        19.60 o                         
   3  12   2        865.39        833.84        30.01 o                         
   4  12   2       4356.13       4512.12       111.88 o                         
   5  12   2       7338.33       7258.90       100.39 o                         
   6  12   2      10120.81      10444.26       153.23 o                         
   7  12   2       3991.66       3995.67        82.82 o                         
   8  12   2       2675.13       2502.27        66.61 o                         
   9  12   2        316.67        360.38        31.64 o                         
  10  12   2         21.61         20.63        35.33 o                         
  11  12   2       1229.06       1400.59       106.49 o                         
  12  12   2       2151.00       1995.71       118.62 o                         
  -6  13   2        495.13        493.21        82.88 o                         
  -5  13   2       1642.91       1734.73       152.22 o                         
  -4  13   2       2610.19       2436.26       110.67 o                         
  -3  13   2       2638.10       2463.27        97.98 o                         
  -2  13   2        935.68        949.66        59.89 o                         
  -1  13   2        212.19        224.44        36.32 o                         
   0  13   2        166.95        149.58        30.54 o                         
   1  13   2       2323.91       2235.95        61.74 o                         
   2  13   2       6035.07       6200.14       122.58 o                         
   3  13   2       6266.72       6425.08       117.12 o                         
   4  13   2       8270.02       8325.73       127.77 o                         
   5  13   2       5688.46       5453.95       126.33 o                         
   6  13   2       1013.55       1052.71        34.27 o                         
   7  13   2        222.15        196.13        25.94 o                         
   8  13   2       1208.41       1214.46        61.82 o                         
   9  13   2       3892.48       3561.96       109.32 o                         
  10  13   2       3883.57       3868.51       189.77 o                         
  11  13   2       2551.67       2342.32       192.42 o                         
  -4  14   2        379.17        429.23        76.63 o                         
  -3  14   2          2.94         10.40        58.90 o                         
  -2  14   2        704.01        795.21       121.50 o                         
  -1  14   2       2163.66       2170.51       109.70 o                         
   0  14   2       4268.46       3955.50       117.51 o                         
   1  14   2       4961.91       4695.37       127.41 o                         
   2  14   2       2930.95       2906.68        94.30 o                         
   3  14   2        794.21        890.51        73.59 o                         
   4  14   2         82.57        108.11        28.05 o                         
   5  14   2       1130.53       1146.80        53.39 o                         
   6  14   2       3739.48       3704.38       101.84 o                         
   7  14   2       4274.84       4204.87       124.42 o                         
   8  14   2       4091.83       3872.86       118.83 o                         
   9  14   2       2810.72       2907.91       166.58 o                         
  10  14   2       1328.41       1444.20       124.20 o                         
  -3  15   2       1952.81       1758.85       121.56 o                         
  -2  15   2       2160.20       1833.59       157.78 o                         
  -1  15   2       1528.04       1372.10        98.48 o                         
   0  15   2        860.06        877.93        61.91 o                         
   1  15   2         42.81         47.77        55.43 o                         
   2  15   2        296.41        121.29        77.58 o                         
   3  15   2       2388.40       2486.20       112.72 o                         
   4  15   2       2834.86       3101.95       288.58 o                         
   5  15   2       4907.50       5206.32       247.34 o                         
   6  15   2       3698.61       3367.62       188.15 o                         
   7  15   2        754.15        819.03        77.03 o                         
   8  15   2        129.66        127.61        50.79 o                         
   9  15   2         53.11        139.78        67.97 o                         
   0  16   2        462.67        562.14       158.62 o                         
   1  16   2       1855.89       1974.43       242.24 o                         
   2  16   2       3196.10       3619.89       204.62 o                         
   3  16   2       2629.95       2747.41       189.13 o                         
   4  16   2       1384.99       1199.30       133.83 o                         
   5  16   2        229.28        266.14        92.45 o                         
   6  16   2        291.35        391.20       157.33 o                         
   7  16   2       1032.43        804.26       104.22 o                         
  -5 -16   3        872.71        819.81       122.54 o                         
  -4 -16   3        248.23        314.53        97.90 o                         
  -3 -16   3        570.37        721.75       117.12 o                         
  -2 -16   3       1925.25       1883.24       163.21 o                         
  -1 -16   3       2860.68       3156.81       207.26 o                         
  -8 -15   3       1258.82       1306.99       189.63 o                         
  -7 -15   3        354.39        515.05       137.38 o                         
  -6 -15   3         44.82         60.16       111.97 o                         
  -5 -15   3        789.59        878.74       116.66 o                         
  -4 -15   3       1847.64       2031.23       160.01 o                         
  -3 -15   3       3246.37       3447.07       356.38 o                         
  -2 -15   3       2546.82       2478.48       140.47 o                         
  -1 -15   3        639.19        613.42       141.47 o                         
   0 -15   3         57.82         73.77        78.60 o                         
   1 -15   3        102.83        197.72        78.42 o                         
   2 -15   3        936.02        946.84       115.72 o                         
  -9 -14   3          9.50        -74.48        82.86 o                         
  -8 -14   3        463.34        497.77        96.71 o                         
  -7 -14   3       1105.96       1166.28        76.08 o                         
  -6 -14   3       4281.30       4633.86       228.32 o                         
  -5 -14   3       4431.56       4318.03       154.34 o                         
  -4 -14   3       1783.84       1593.31       138.04 o                         
  -3 -14   3       1547.34       1647.26       137.12 o                         
  -2 -14   3          9.20         13.03        39.97 o                         
  -1 -14   3        877.46        817.84        73.09 o                         
   0 -14   3       1356.47       1407.07       118.38 o                         
   1 -14   3       3126.04       2995.60       278.49 o                         
   2 -14   3       1904.47       1864.42       145.49 o                         
   3 -14   3       1231.04       1211.45       124.64 o                         
   4 -14   3        573.88        722.06       163.24 o                         
 -10 -13   3       1406.39       1591.20       144.90 o                         
  -9 -13   3       3330.27       3461.32       202.21 o                         
  -8 -13   3       2767.64       3018.01       133.11 o                         
  -7 -13   3       3951.17       3986.45       121.34 o                         
  -6 -13   3       3449.22       3363.14       122.97 o                         
  -5 -13   3        362.25        351.68        37.97 o                         
  -4 -13   3         41.61         97.49        44.87 o                         
  -3 -13   3       2114.26       2182.14        74.18 o                         
  -2 -13   3       3210.61       3145.43       105.97 o                         
  -1 -13   3       3245.91       3474.92       131.78 o                         
   0 -13   3       3897.40       4023.49       123.03 o                         
   1 -13   3       1248.27       1282.25        58.40 o                         
   2 -13   3          9.56         23.43        46.76 o                         
   3 -13   3         15.89         22.70        48.25 o                         
   4 -13   3       1371.63       1395.48       136.39 o                         
   5 -13   3       2552.33       2732.67       146.15 o                         
   6 -13   3       2549.63       2221.21       256.77 o                         
 -11 -12   3       4190.92       4769.13       249.31 o                         
 -10 -12   3       3962.18       4083.58       221.10 o                         
  -9 -12   3       2768.55       2817.26       125.69 o                         
  -8 -12   3       1222.10       1242.35        88.61 o                         
  -7 -12   3         18.51         -7.13        42.02 o                         
  -6 -12   3        661.57        753.56        60.37 o                         
  -5 -12   3       6160.88       6291.78       140.59 o                         
  -4 -12   3       5788.17       5951.48       152.91 o                         
  -3 -12   3       5613.48       5707.41       136.69 o                         
  -2 -12   3       6172.47       6389.80       158.79 o                         
  -1 -12   3       1701.43       1689.23        51.91 o                         
   0 -12   3         74.80        111.64        20.10 o                         
   1 -12   3        173.37        188.94        26.57 o                         
   2 -12   3       2875.92       2952.28        94.04 o                         
   3 -12   3       2435.11       2478.40       124.78 o                         
   4 -12   3       2560.96       2278.81        95.87 o                         
   5 -12   3       1469.78       1267.72        77.64 o                         
   6 -12   3        170.55        298.16        70.88 o                         
   7 -12   3         17.01         72.46        69.56 o                         
 -12 -11   3       1596.33       1835.02       159.87 o                         
 -11 -11   3        554.42        603.38       103.08 o                         
 -10 -11   3         44.31          9.01        45.21 o                         
  -9 -11   3        531.93        502.01        51.48 o                         
  -8 -11   3       2294.03       2181.87        75.65 o                         
  -7 -11   3       3405.62       3293.56        96.64 o                         
  -6 -11   3      11195.85      11572.49       285.26 o                         
  -5 -11   3       8963.12       9074.47       151.90 o                         
  -4 -11   3       2174.82       2327.99        92.01 o                         
  -3 -11   3       1403.69       1424.53        56.77 o                         
  -2 -11   3         20.46         30.62        24.74 o                         
  -1 -11   3       1555.32       1623.88        50.17 o                         
   0 -11   3       2285.68       2438.87        63.47 o                         
   1 -11   3       7126.71       7196.55       138.85 o                         
   2 -11   3       2675.76       2663.64        71.80 o                         
   3 -11   3       1964.81       2096.22        65.76 o                         
   4 -11   3        951.44        954.73        54.26 o                         
   5 -11   3        329.29        324.69        41.98 o                         
   6 -11   3       1297.11       1361.01       135.05 o                         
   7 -11   3       1190.50        896.59        89.85 o                         
   8 -11   3       1622.01       1653.84       103.35 o                         
 -12 -10   3        645.30        633.30       109.12 o                         
 -11 -10   3       1049.80        930.13        67.20 o                         
 -10 -10   3       4346.11       4406.44       119.91 o                         
  -9 -10   3       6975.91       6680.62       169.60 o                         
  -8 -10   3       8628.90       8775.00       203.61 o                         
  -7 -10   3       8400.63       8190.32       161.21 o                         
  -6 -10   3       3489.98       3379.94        87.38 o                         
  -5 -10   3        371.15        336.53        21.34 o                         
  -4 -10   3       1097.00       1214.36        76.88 o                         
  -3 -10   3       8581.06       9086.53       220.33 o                         
  -2 -10   3       4810.07       4881.51       130.12 o                         
  -1 -10   3       6404.36       6461.07       125.53 o                         
   0 -10   3       4373.76       4382.69        94.32 o                         
   1 -10   3       1625.17       1601.86        48.73 o                         
   2 -10   3         95.26        110.67        18.08 o                         
   3 -10   3        394.41        381.33        25.34 o                         
   4 -10   3       3707.07       3754.23       113.30 o                         
   5 -10   3       4073.50       3991.41       195.04 o                         
   6 -10   3       1642.02       1557.23       111.21 o                         
   7 -10   3       1808.48       1551.32       145.50 o                         
   8 -10   3        150.23         58.82        62.72 o                         
   9 -10   3         31.68         92.55        65.99 o                         
 -13  -9   3       3577.38       3721.74       306.84 o                         
 -12  -9   3       3446.68       3514.94       167.72 o                         
 -11  -9   3       4231.11       4177.19       151.75 o                         
 -10  -9   3       2648.54       2580.43        86.40 o                         
  -9  -9   3        482.16        511.83        45.11 o                         
  -8  -9   3        436.99        439.00        27.99 o                         
  -7  -9   3       1869.81       1938.20        51.33 o                         
  -6  -9   3       4341.38       4387.67        87.44 o                         
  -5  -9   3      18353.42      18539.01       281.80 o                         
  -4  -9   3      15333.59      14637.82       297.45 o                         
  -3  -9   3       4715.04       4776.92       124.42 o                         
  -2  -9   3       2706.23       2501.38        74.32 o                         
  -1  -9   3          0.13          7.47        14.78 o                         
   0  -9   3       2351.24       2517.76        68.96 o                         
   1  -9   3       1246.13       1287.91        40.86 o                         
   2  -9   3       7191.24       7144.45       117.45 o                         
   3  -9   3       8470.90       8463.19       221.42 o                         
   4  -9   3      10544.68      10536.45       255.57 o                         
   5  -9   3       4544.82       4106.73       210.55 o                         
   6  -9   3         19.45         29.11        28.34 o                         
   7  -9   3        726.48        754.94        63.45 o                         
   8  -9   3        801.90        641.33        76.95 o                         
   9  -9   3       2140.68       2136.63       178.31 o                         
 -13  -8   3       1221.54       1192.44       183.06 o                         
 -12  -8   3        237.50        268.66        51.10 o                         
 -11  -8   3          6.27         31.59        42.52 o                         
 -10  -8   3        962.42        973.41        53.53 o                         
  -9  -8   3       5303.95       5442.98       103.86 o                         
  -8  -8   3       6096.05       5924.38       115.37 o                         
  -7  -8   3       4432.97       4548.85        92.95 o                         
  -6  -8   3       3722.23       3675.03        74.72 o                         
  -5  -8   3       2860.07       2780.19        62.34 o                         
  -4  -8   3        170.45        156.00        15.19 o                         
  -3  -8   3         78.16        135.86        21.18 o                         
  -2  -8   3       8144.23       7783.38       146.92 o                         
  -1  -8   3       9989.14      10239.22       196.74 o                         
   0  -8   3      10056.84      10102.94       177.14 o                         
   1  -8   3      11792.99      11651.80       170.48 o                         
   2  -8   3       2836.08       2733.54        66.11 o                         
   3  -8   3       2086.55       2100.62        68.57 o                         
   4  -8   3       1757.43       1780.50        61.01 o                         
   5  -8   3       1558.98       1572.50        62.36 o                         
   6  -8   3       3016.58       2719.20       109.82 o                         
   7  -8   3       3386.90       3249.14       230.85 o                         
   8  -8   3       3739.70       3935.87       159.67 o                         
   9  -8   3        349.50        330.24        63.70 o                         
  10  -8   3        178.75        170.45        63.54 o                         
 -13  -7   3        357.30        446.06       129.03 o                         
 -12  -7   3       1376.57       1404.73        96.64 o                         
 -11  -7   3       1559.13       1558.68        55.08 o                         
 -10  -7   3       6095.59       5992.27       127.72 o                         
  -9  -7   3       4740.62       4730.53       101.53 o                         
  -8  -7   3       2679.69       2739.78        70.10 o                         
  -7  -7   3        268.31        232.40        22.58 o                         
  -6  -7   3        925.05        904.02        34.83 o                         
  -5  -7   3       9031.95       8524.75       155.76 o                         
  -4  -7   3       6421.76       6558.83       103.76 o                         
  -3  -7   3      22977.56      22280.38       306.11 o                         
  -2  -7   3       7829.09       8195.47       150.27 o                         
  -1  -7   3      10937.41      10938.12       187.43 o                         
   0  -7   3       4299.58       4308.57        88.14 o                         
   1  -7   3         64.28         60.00        11.58 o                         
   2  -7   3       1650.42       1563.55        45.93 o                         
   3  -7   3       3971.09       4101.93        89.19 o                         
   4  -7   3       8733.56       8420.46       176.27 o                         
   5  -7   3       6286.83       6188.54       158.97 o                         
   6  -7   3        956.60        880.42        41.68 o                         
   7  -7   3        976.90        897.78        47.71 o                         
   8  -7   3         54.60         62.75        32.40 o                         
   9  -7   3        395.90        402.40        64.48 o                         
  10  -7   3       1227.91       1269.86        99.04 o                         
  11  -7   3       1371.88       1484.00       109.26 o                         
 -13  -6   3       3026.96       3097.76       174.82 o                         
 -12  -6   3       2036.22       2317.91       123.83 o                         
 -11  -6   3       2637.21       2620.94       131.91 o                         
 -10  -6   3       1348.79       1355.27        52.00 o                         
  -9  -6   3         35.74         41.12        22.30 o                         
  -8  -6   3        200.24        188.49        24.36 o                         
  -7  -6   3       7414.49       7290.68       151.52 o                         
  -6  -6   3       7474.67       7379.95       150.48 o                         
  -5  -6   3       7699.43       8169.32       163.33 o                         
  -4  -6   3      15713.68      14791.77       228.58 o                         
  -3  -6   3         49.44        110.06        13.02 o                         
  -2  -6   3        258.29        221.63        15.70 o                         
  -1  -6   3       1577.22       1357.71        37.90 o                         
   0  -6   3       9251.45       9317.85       140.35 o                         
   1  -6   3       9721.37       9878.38       156.36 o                         
   2  -6   3      13254.74      13299.28       208.20 o                         
   3  -6   3      12733.44      12427.03       197.56 o                         
   4  -6   3       2611.38       2635.26        65.00 o                         
   5  -6   3        873.74        827.36        36.46 o                         
   6  -6   3       3516.44       3433.08        90.37 o                         
   7  -6   3       2969.06       2972.80        84.74 o                         
   8  -6   3       3062.82       3088.67        96.19 o                         
   9  -6   3       4621.30       4738.06       126.77 o                         
  10  -6   3       3155.68       3093.96       149.39 o                         
  11  -6   3        942.42       1116.43        95.39 o                         
 -14  -5   3       2418.67       2263.09       155.96 o                         
 -13  -5   3       1162.15       1168.67       203.18 o                         
 -12  -5   3         75.50        112.71        58.01 o                         
 -11  -5   3         55.58         66.89        29.94 o                         
 -10  -5   3       1295.31       1317.20        40.84 o                         
  -9  -5   3       5507.99       5417.76       108.49 o                         
  -8  -5   3       5385.08       5433.27       107.12 o                         
  -7  -5   3       6622.71       6689.18       149.06 o                         
  -6  -5   3       3434.36       3648.94        96.51 o                         
  -5  -5   3        775.04        835.52        40.09 o                         
  -4  -5   3       3517.90       3073.62        76.48 o                         
  -3  -5   3       5400.04       6253.56       100.37 o                         
  -2  -5   3      14211.00      13195.97       169.08 o                         
  -1  -5   3      10267.77      10015.05       162.90 o                         
   0  -5   3       6202.24       6555.73       109.40 o                         
   1  -5   3      12423.34      12278.54       266.67 o                         
   2  -5   3         63.09        107.23        12.95 o                         
   3  -5   3        238.77        221.51        17.67 o                         
   4  -5   3       3205.46       3242.62        84.68 o                         
   5  -5   3      16295.03      16702.79       312.97 o                         
   6  -5   3      10010.17       9969.15       204.50 o                         
   7  -5   3       5063.27       4952.93       135.40 o                         
   8  -5   3       5623.82       5464.43       145.89 o                         
   9  -5   3        215.98        244.93        30.51 o                         
  10  -5   3          6.36         37.23        33.12 o                         
  11  -5   3        149.21        195.16        50.79 o                         
  12  -5   3       1413.50       1370.04       134.41 o                         
 -14  -4   3        123.82        338.59        92.28 o                         
 -13  -4   3        396.77        537.70        88.57 o                         
 -12  -4   3       2115.32       2029.76       152.24 o                         
 -11  -4   3       3388.00       3454.28       101.32 o                         
 -10  -4   3       5996.46       5859.40       112.30 o                         
  -9  -4   3       2032.17       1945.47        55.04 o                         
  -8  -4   3        680.05        696.46        29.49 o                         
  -7  -4   3        745.53        799.08        30.52 o                         
  -6  -4   3       5284.63       5461.37        87.31 o                         
  -5  -4   3      10987.56      10741.53       212.94 o                         
  -4  -4   3       9469.09      10483.35       225.93 o                         
  -3  -4   3      42378.06      41607.05       590.93 o                         
  -2  -4   3        845.80        977.34        31.65 o                         
  -1  -4   3       4275.00       4536.02        76.42 o                         
   0  -4   3        136.46        112.50         9.85 o                         
   1  -4   3      11081.21      11266.81       172.87 o                         
   2  -4   3      16052.25      16801.79       290.42 o                         
   3  -4   3      13815.65      14408.84       238.85 o                         
   4  -4   3      20361.37      19491.51       351.15 o                         
   5  -4   3       3925.06       3957.07        92.34 o                         
   6  -4   3       2199.79       2313.61        64.37 o                         
   7  -4   3         33.07         37.02        19.21 o                         
   8  -4   3        318.86        405.53        31.52 o                         
   9  -4   3       2186.63       2167.81        60.21 o                         
  10  -4   3       4467.72       4556.04       118.19 o                         
  11  -4   3       2736.90       2876.05       132.63 o                         
  12  -4   3       1758.22       1884.66       102.01 o                         
 -14  -3   3       1514.78       1696.70       159.48 o                         
 -13  -3   3       1994.53       2105.31       123.63 o                         
 -12  -3   3       2105.27       2079.15       117.10 o                         
 -11  -3   3       2210.34       2137.02        65.66 o                         
 -10  -3   3          2.99         14.47        21.40 o                         
  -9  -3   3       1187.05       1210.83        44.47 o                         
  -8  -3   3       1347.67       1254.57        43.93 o                         
  -7  -3   3      10987.16      10857.10       175.08 o                         
  -6  -3   3      11411.07      11514.78       179.76 o                         
  -5  -3   3       1485.94       1508.85        41.18 o                         
  -4  -3   3       6667.08       6014.94        92.60 o                         
  -3  -3   3       1414.17       1291.85        31.01 o                         
  -2  -3   3       2341.29       2527.96        46.61 o                         
  -1  -3   3       3400.52       3320.35        65.99 o                         
   0  -3   3      38941.81      38070.74       713.51 o                         
   1  -3   3      13848.24      14743.03       234.63 o                         
   2  -3   3      16185.62      16328.79       262.45 o                         
   3  -3   3       6264.46       6146.77       107.16 o                         
   4  -3   3        383.45        368.68        25.11 o                         
   5  -3   3       1542.74       1579.37        51.10 o                         
   6  -3   3       7692.44       7672.25       166.84 o                         
   7  -3   3       7091.11       6884.60       147.84 o                         
   8  -3   3       3277.81       3336.58        76.57 o                         
   9  -3   3       6317.05       6413.73       114.20 o                         
  10  -3   3       1990.45       1977.67        64.78 o                         
  11  -3   3        344.84        397.04        49.60 o                         
  12  -3   3        103.09        213.35        55.03 o                         
  13  -3   3       1301.73       1408.39        92.66 o                         
 -14  -2   3       1342.08       1505.01       156.11 o                         
 -13  -2   3       1319.63       1573.00       110.86 o                         
 -12  -2   3        131.95        126.03        56.62 o                         
 -11  -2   3         96.72        103.81        24.87 o                         
 -10  -2   3       2214.55       2304.58        76.22 o                         
  -9  -2   3       6264.60       6078.34       115.37 o                         
  -8  -2   3       8139.22       8099.57       148.18 o                         
  -7  -2   3       5599.73       5546.94       108.80 o                         
  -6  -2   3       2262.13       2299.49        57.55 o                         
  -5  -2   3          5.89          9.43        11.43 o                         
  -4  -2   3       4719.37       4342.12        73.36 o                         
  -3  -2   3       9865.28      11241.04       172.99 o                         
  -2  -2   3      16630.25      16108.62       218.35 o                         
  -1  -2   3       8981.19       9039.39       136.92 o                         
   0  -2   3      16448.81      17999.20       309.72 o                         
   1  -2   3       4933.28       4741.45        95.82 o                         
   2  -2   3      11760.81      12173.69       193.65 o                         
   3  -2   3      15621.59      15504.08       233.67 o                         
   4  -2   3       8021.06       8464.59       158.89 o                         
   5  -2   3      27814.73      27250.79       464.75 o                         
   6  -2   3       7194.94       7284.71       148.91 o                         
   7  -2   3       3771.35       3681.70        76.51 o                         
   8  -2   3        840.05        786.54        34.93 o                         
   9  -2   3        814.74        795.87        34.33 o                         
  10  -2   3       2469.39       2334.72        82.74 o                         
  11  -2   3       3455.41       3572.09        97.87 o                         
  12  -2   3       5594.27       5811.60       178.51 o                         
  13  -2   3       2903.06       3144.38       132.51 o                         
 -13  -1   3       1153.80       1266.46       103.31 o                         
 -12  -1   3       4823.54       5009.35       170.80 o                         
 -11  -1   3       5461.68       5634.37       156.81 o                         
 -10  -1   3       5041.67       5255.24       117.89 o                         
  -9  -1   3       1277.18       1267.96        45.66 o                         
  -8  -1   3       2597.94       2515.03        58.52 o                         
  -7  -1   3        365.17        354.45        21.81 o                         
  -6  -1   3       8869.23       9020.54       144.67 o                         
  -5  -1   3       4397.24       4088.03        76.35 o                         
  -4  -1   3        973.42        971.62        31.75 o                         
  -3  -1   3      12641.12      11766.42       181.11 o                         
  -2  -1   3       6176.96       5916.07       160.43 o                         
  -1  -1   3       3994.36       3766.22        68.55 o                         
   0  -1   3        131.30        236.11        10.56 o                         
   1  -1   3      22528.71      22188.58       294.26 o                         
   2  -1   3       5610.42       5659.87        90.10 o                         
   3  -1   3      16095.25      17037.17       286.01 o                         
   4  -1   3      12766.82      11958.34       206.23 o                         
   5  -1   3        139.58        190.41        21.32 o                         
   6  -1   3         15.65         35.02        13.27 o                         
   7  -1   3        921.99        963.91        39.34 o                         
   8  -1   3       8748.12       8621.79       149.49 o                         
   9  -1   3       4635.53       4404.58        82.17 o                         
  10  -1   3      11377.22      11329.33       184.57 o                         
  11  -1   3       3138.79       3155.74        95.28 o                         
  12  -1   3       1655.42       1674.83        88.48 o                         
  13  -1   3         64.40         66.59        60.50 o                         
 -13   0   3       2188.46       2284.96       334.34 o                         
 -12   0   3       2595.97       2799.16       143.14 o                         
 -11   0   3       1242.87       1371.18        65.27 o                         
 -10   0   3        430.79        448.44        34.57 o                         
  -9   0   3       3397.98       3461.87        81.49 o                         
  -8   0   3       2370.73       2394.42        62.85 o                         
  -7   0   3      11121.87      11043.50       166.06 o                         
  -6   0   3       4682.61       4539.66        81.91 o                         
  -5   0   3        383.03        293.79        19.35 o                         
  -4   0   3        784.29        728.47        26.94 o                         
  -3   0   3        396.10        575.99        23.91 o                         
  -2   0   3        105.80        122.55        10.76 o                         
  -1   0   3        442.80        453.46        14.25 o                         
   0   0   3      38602.71      39435.68       477.96 o                         
   1   0   3       2583.21       2954.60        44.12 o                         
   2   0   3        117.40        123.11         8.68 o                         
   3   0   3        258.28        186.17        12.59 o                         
   4   0   3       4239.93       3921.28        79.91 o                         
   5   0   3       1355.46       1361.50        44.53 o                         
   6   0   3       8679.44       8058.51       126.30 o                         
   7   0   3       9683.24       8984.27       149.42 o                         
   8   0   3       3171.01       3229.43        85.02 o                         
   9   0   3       4002.48       3998.37        83.90 o                         
  10   0   3        300.66        240.73        25.78 o                         
  11   0   3        951.70        912.62        52.60 o                         
  12   0   3       1899.34       2057.37        85.06 o                         
  13   0   3       3191.64       3449.11       167.56 o                         
 -13   1   3         18.68         24.36        85.13 o                         
 -12   1   3        748.63        727.32        89.94 o                         
 -11   1   3       2699.79       3148.85       100.56 o                         
 -10   1   3       2207.34       2121.80        68.13 o                         
  -9   1   3       6658.47       6914.54       131.32 o                         
  -8   1   3       9149.17       9237.27       159.33 o                         
  -7   1   3       5540.59       5711.84       108.52 o                         
  -6   1   3          4.51         -3.86        13.95 o                         
  -5   1   3        411.92        415.92        21.90 o                         
  -4   1   3       6619.72       6349.82       104.11 o                         
  -3   1   3       5531.76       5639.57        98.81 o                         
  -2   1   3      24849.70      23960.13       415.46 o                         
  -1   1   3      12780.66      13213.59       170.11 o                         
   0   1   3      32959.90      37142.48       433.84 o                         
   1   1   3      17725.12      17850.52       227.24 o                         
   2   1   3       4903.58       5092.03        78.18 o                         
   3   1   3      29138.87      28818.24       360.66 o                         
   4   1   3      11419.09      12435.22       195.23 o                         
   5   1   3      10523.86      10185.74       156.31 o                         
   6   1   3        942.86        990.05        32.53 o                         
   7   1   3         81.15         85.29        14.44 o                         
   8   1   3         40.72         57.87        14.59 o                         
   9   1   3       4403.77       4378.37        82.59 o                         
  10   1   3       2613.10       2654.26        72.44 o                         
  11   1   3       7246.00       7722.51       153.18 o                         
  12   1   3       6353.77       6718.19       153.54 o                         
  13   1   3       2363.62       2646.24       163.37 o                         
  14   1   3         46.38         33.66        63.94 o                         
 -13   2   3       2698.29       2676.89       258.59 o                         
 -12   2   3       4015.68       4172.27       307.64 o                         
 -11   2   3       3563.47       3563.24       129.37 o                         
 -10   2   3        532.94        651.21        52.19 o                         
  -9   2   3         18.26         36.03        26.35 o                         
  -8   2   3         21.92         54.39        21.84 o                         
  -7   2   3       1667.11       1779.56        57.63 o                         
  -6   2   3      18439.79      18624.79       307.75 o                         
  -5   2   3       5489.16       5312.26       100.54 o                         
  -4   2   3       8951.32       8759.12       137.18 o                         
  -3   2   3      12908.12      12818.42       214.05 o                         
  -2   2   3          7.69          5.32         7.81 o                         
  -1   2   3       5058.04       4961.93        90.28 o                         
   0   2   3        557.59        671.10        16.96 o                         
   1   2   3       9196.84       9399.56       133.32 o                         
   2   2   3        523.28        712.82        18.13 o                         
   3   2   3       8314.15       9135.21       117.51 o                         
   4   2   3       8613.35       8013.57       102.16 o                         
   5   2   3       2216.97       2362.91        48.18 o                         
   6   2   3       1002.71       1029.51        34.08 o                         
   7   2   3       3805.99       3808.64        84.48 o                         
   8   2   3       9454.54       9105.75       166.42 o                         
   9   2   3       1512.55       1567.40        62.94 o                         
  10   2   3       4402.47       4320.42        99.87 o                         
  11   2   3       1076.96       1111.71        51.49 o                         
  12   2   3          2.24         33.03        37.82 o                         
  13   2   3         54.31          4.66        49.47 o                         
  14   2   3       2010.82       1955.83       119.53 o                         
 -12   3   3        125.04        103.12        85.39 o                         
 -11   3   3         78.76         51.82        48.73 o                         
 -10   3   3       3351.67       3562.29       114.95 o                         
  -9   3   3       4280.19       4423.31       115.76 o                         
  -8   3   3       5813.83       5836.10       121.17 o                         
  -7   3   3       8391.10       8494.01       166.65 o                         
  -6   3   3       4847.16       4814.17       106.71 o                         
  -5   3   3        519.77        451.55        27.85 o                         
  -4   3   3        156.57        155.80        15.82 o                         
  -3   3   3       7664.74       7421.74       162.73 o                         
  -2   3   3       6924.37       7412.13       128.70 o                         
  -1   3   3      12850.24      12629.81       180.75 o                         
   0   3   3       8871.32       8701.12       146.67 o                         
   1   3   3        130.28        128.94        10.38 o                         
   2   3   3         41.37         56.43         5.09 o                         
   3   3   3        359.10        305.55        10.35 o                         
   4   3   3       5477.84       4982.10        60.17 o                         
   5   3   3       2408.59       2344.47        61.01 o                         
   6   3   3       5878.04       5552.07       103.94 o                         
   7   3   3      11344.03      10725.62       182.09 o                         
   8   3   3        584.75        738.98        37.09 o                         
   9   3   3        767.32        805.87        40.72 o                         
  10   3   3        163.22        159.77        27.74 o                         
  11   3   3       2026.78       2208.77        82.00 o                         
  12   3   3       3082.87       2993.50       144.01 o                         
  13   3   3       3143.22       3159.23       190.61 o                         
  14   3   3       1115.75       1234.30       183.58 o                         
 -12   4   3       2080.39       2026.15       133.29 o                         
 -11   4   3       6250.60       6748.00       237.63 o                         
 -10   4   3       4585.30       4519.25       184.36 o                         
  -9   4   3       3274.14       3322.85        85.82 o                         
  -8   4   3       1820.19       1856.85        68.74 o                         
  -7   4   3         87.94         91.62        22.43 o                         
  -6   4   3       1284.55       1351.22        48.38 o                         
  -5   4   3       2304.61       2210.33        55.46 o                         
  -4   4   3       9757.04       9008.45       143.37 o                         
  -3   4   3       9909.77      10309.82       218.73 o                         
  -2   4   3      18115.96      17303.40       310.41 o                         
  -1   4   3        830.52        824.21        22.93 o                         
   0   4   3       1730.45       1978.32        37.18 o                         
   1   4   3       3742.81       3681.17        54.78 o                         
   2   4   3       4950.71       5237.98        65.25 o                         
   3   4   3      13602.69      13140.32       149.76 o                         
   4   4   3       8903.34       8907.98       113.52 o                         
   5   4   3       4947.66       4720.98        68.56 o                         
   6   4   3       2172.95       2195.96        45.78 o                         
   7   4   3         37.72         86.24        15.64 o                         
   8   4   3        170.61        198.39        22.97 o                         
   9   4   3       6101.96       5967.33       113.42 o                         
  10   4   3       2863.88       2947.14        74.72 o                         
  11   4   3       3393.49       3288.07        86.57 o                         
  12   4   3       1790.31       1785.86        95.81 o                         
  13   4   3        178.33        160.76        55.38 o                         
  14   4   3        160.17        144.12        73.69 o                         
 -12   5   3       1612.68       1808.42       173.55 o                         
 -11   5   3       1108.47        977.87        97.09 o                         
 -10   5   3         23.32         80.68        56.13 o                         
  -9   5   3       1370.45       1471.83        73.12 o                         
  -8   5   3       2924.97       3098.06        92.84 o                         
  -7   5   3       8046.55       8168.81       158.28 o                         
  -6   5   3      11985.61      11827.87       191.08 o                         
  -5   5   3       4031.26       3982.29        78.29 o                         
  -4   5   3       1432.85       1378.31        44.43 o                         
  -3   5   3       5061.50       4911.74       112.74 o                         
  -2   5   3       1507.92       1175.50        40.63 o                         
  -1   5   3        945.27       1030.61        34.12 o                         
   0   5   3      13599.47      13233.65       201.27 o                         
   1   5   3       9837.75       9408.77       132.70 o                         
   2   5   3       6321.24       5932.04        76.27 o                         
   3   5   3       3868.05       3985.66        58.39 o                         
   4   5   3       1406.92       1355.82        31.72 o                         
   5   5   3       5979.88       6437.88        88.50 o                         
   6   5   3        440.93        399.08        14.94 o                         
   7   5   3       3743.14       3576.06        58.75 o                         
   8   5   3       7555.68       7329.22       135.49 o                         
   9   5   3       1084.31       1159.16        44.78 o                         
  10   5   3       1230.76       1228.07        47.52 o                         
  11   5   3         37.95         29.62        29.81 o                         
  12   5   3       1701.80       1855.26        86.08 o                         
  13   5   3        992.14        787.92        73.36 o                         
  14   5   3       2036.06       1980.94       207.94 o                         
 -11   6   3        786.49        745.11        85.83 o                         
 -10   6   3       3688.50       3882.29       170.52 o                         
  -9   6   3       4210.67       4462.75       130.48 o                         
  -8   6   3       4089.73       4242.12       171.83 o                         
  -7   6   3       3982.49       3937.37       128.38 o                         
  -6   6   3        487.25        528.02        37.40 o                         
  -5   6   3         84.23        102.84        20.35 o                         
  -4   6   3       3987.89       4004.22        85.02 o                         
  -3   6   3      12913.50      12657.62       224.95 o                         
  -2   6   3       9808.30      10059.22       151.54 o                         
  -1   6   3      18855.21      18289.93       257.14 o                         
   0   6   3      15871.88      16245.52       287.72 o                         
   1   6   3        220.98        194.77        12.51 o                         
   2   6   3       3107.60       3170.32        78.79 o                         
   3   6   3       1153.94       1094.42        22.80 o                         
   4   6   3       6961.29       6631.50        93.46 o                         
   5   6   3       5676.71       5599.41        74.25 o                         
   6   6   3       3790.66       3805.59        60.93 o                         
   7   6   3       7511.46       7472.25       106.49 o                         
   8   6   3        378.59        366.94        20.28 o                         
   9   6   3        145.44        132.98        24.67 o                         
  10   6   3       2215.72       2097.93        69.40 o                         
  11   6   3       4507.10       4383.05       118.17 o                         
  12   6   3       2635.01       2451.35       129.59 o                         
  13   6   3       2478.22       2588.98       145.33 o                         
  14   6   3        424.21        440.56        81.39 o                         
 -11   7   3       2234.04       2437.61       214.72 o                         
 -10   7   3       1088.59       1049.22        82.62 o                         
  -9   7   3        333.14        298.42        48.40 o                         
  -8   7   3         99.12         93.97        30.15 o                         
  -7   7   3       3251.63       3173.93        78.74 o                         
  -6   7   3       7644.36       7531.28       142.91 o                         
  -5   7   3       7157.47       6956.04       141.65 o                         
  -4   7   3      20022.79      19696.55       281.25 o                         
  -3   7   3       3506.13       3344.84        72.22 o                         
  -2   7   3       5715.27       5698.80       120.02 o                         
  -1   7   3        887.38        956.73        43.31 o                         
   0   7   3       1844.46       1841.00        58.27 o                         
   1   7   3       9486.63       9694.97       150.99 o                         
   2   7   3       8027.46       8040.24       107.19 o                         
   3   7   3      17331.16      17543.49       231.03 o                         
   4   7   3       4962.33       4672.66        77.70 o                         
   5   7   3       2374.99       2256.41        47.52 o                         
   6   7   3        114.84        133.80        14.23 o                         
   7   7   3         73.27        106.83        12.27 o                         
   8   7   3       1662.71       1597.95        37.62 o                         
   9   7   3       6326.64       6175.32       101.61 o                         
  10   7   3       3530.87       3518.50        85.72 o                         
  11   7   3       2793.27       2609.03        79.99 o                         
  12   7   3        458.48        527.97        89.99 o                         
  13   7   3         23.21         40.62        69.33 o                         
  14   7   3        678.09        619.14       109.24 o                         
 -10   8   3        414.65        334.16       116.36 o                         
  -9   8   3       2257.45       2131.24       109.50 o                         
  -8   8   3       2940.66       3324.83       115.99 o                         
  -7   8   3       4433.96       4371.66       121.26 o                         
  -6   8   3       5216.55       5121.95       134.42 o                         
  -5   8   3       1281.10       1183.14        38.71 o                         
  -4   8   3         15.48         20.22         8.48 o                         
  -3   8   3          9.12         31.50        17.37 o                         
  -2   8   3       5113.17       5108.86       108.28 o                         
  -1   8   3       9824.81       9572.91       236.45 o                         
   0   8   3      17769.88      17237.21       376.47 o                         
   1   8   3      17196.09      16993.39       241.95 o                         
   2   8   3       5919.23       6130.99        87.81 o                         
   3   8   3       4477.38       4362.59       106.19 o                         
   4   8   3        381.50        413.83        16.10 o                         
   5   8   3       7541.41       7785.11       114.88 o                         
   6   8   3       3588.40       3728.93        67.88 o                         
   7   8   3       8277.72       8063.71       116.39 o                         
   8   8   3      10901.17      10652.93       148.44 o                         
   9   8   3       2368.27       2188.11        55.28 o                         
  10   8   3        513.44        492.02        30.04 o                         
  11   8   3          7.98          7.73        44.33 o                         
  12   8   3       1518.79       1709.81       115.63 o                         
  13   8   3       1673.52       1637.46       154.89 o                         
  -9   9   3       2165.23       2348.37       156.86 o                         
  -8   9   3       1349.89       1421.92       197.31 o                         
  -7   9   3        499.40        537.62        51.87 o                         
  -6   9   3         60.70         35.36        33.35 o                         
  -5   9   3       1170.55       1171.61        55.94 o                         
  -4   9   3       5485.00       5324.38       115.52 o                         
  -3   9   3       9080.09       9247.14       167.57 o                         
  -2   9   3       2395.98       2277.95        60.78 o                         
  -1   9   3       8180.61       7801.98       193.45 o                         
   0   9   3       3714.93       3749.81       126.62 o                         
   1   9   3        430.00        407.55        21.89 o                         
   2   9   3       1557.20       1537.16        35.40 o                         
   3   9   3      13309.76      12969.43       162.03 o                         
   4   9   3      24405.13      23977.97       284.61 o                         
   5   9   3       9815.99       9629.79       137.59 o                         
   6   9   3       8895.02       8753.13       129.48 o                         
   7   9   3       2046.95       2057.94        48.98 o                         
   8   9   3         86.63         74.07        17.14 o                         
   9   9   3        916.13        842.52        38.49 o                         
  10   9   3       2384.00       2336.52        79.01 o                         
  11   9   3       4137.43       4180.27       132.28 o                         
  12   9   3       2628.30       2584.16       139.78 o                         
  13   9   3       2900.17       2823.17       178.45 o                         
  -9  10   3         52.59         87.67        68.65 o                         
  -8  10   3        288.96        342.37        75.79 o                         
  -7  10   3       1971.14       2032.96       127.69 o                         
  -6  10   3       4699.35       4728.18       162.46 o                         
  -5  10   3       3038.41       2985.04        85.76 o                         
  -4  10   3       5668.33       5763.29       124.20 o                         
  -3  10   3        312.91        243.80        24.28 o                         
  -2  10   3         33.86         21.57        28.50 o                         
  -1  10   3       4814.61       4956.67       143.99 o                         
   0  10   3       9197.68       8484.04       208.74 o                         
   1  10   3       7243.07       7211.29       149.44 o                         
   2  10   3       8372.33       8414.32       122.25 o                         
   3  10   3       5110.98       5090.88        85.25 o                         
   4  10   3       1756.53       1756.23        38.44 o                         
   5  10   3          4.36         26.34        15.22 o                         
   6  10   3        769.09        788.75        30.51 o                         
   7  10   3       4318.86       4402.26        80.85 o                         
   8  10   3       5592.62       5373.60        94.04 o                         
   9  10   3       8346.62       8084.44       149.51 o                         
  10  10   3       1633.30       1623.52        63.87 o                         
  11  10   3       1802.03       1777.34       116.09 o                         
  12  10   3        251.02        365.70        70.11 o                         
  13  10   3         13.22         36.57        66.06 o                         
  -8  11   3       2053.04       2301.85       259.00 o                         
  -7  11   3       1536.11       1462.42       117.05 o                         
  -6  11   3       1470.34       1470.67        92.42 o                         
  -5  11   3         12.09        -17.78        47.77 o                         
  -4  11   3       1036.87       1132.37        67.75 o                         
  -3  11   3       1205.06       1179.27        59.84 o                         
  -2  11   3       3894.27       4348.45       114.51 o                         
  -1  11   3       7398.46       7153.07       190.80 o                         
   0  11   3       8187.82       8138.43       207.43 o                         
   1  11   3       4201.26       4406.77       120.12 o                         
   2  11   3         83.24         61.65        14.22 o                         
   3  11   3        191.79        169.55        13.66 o                         
   4  11   3       1320.22       1319.60        37.63 o                         
   5  11   3       6702.60       6915.67       103.32 o                         
   6  11   3       3350.01       3306.36        66.90 o                         
   7  11   3       8538.72       8469.06       131.40 o                         
   8  11   3       5877.32       5830.52       158.86 o                         
   9  11   3       1553.03       1454.26        45.89 o                         
  10  11   3         20.86          7.06        36.33 o                         
  11  11   3       1109.24       1069.16        89.02 o                         
  12  11   3       3817.96       3888.99       152.74 o                         
  -7  12   3         66.05         61.90        57.49 o                         
  -6  12   3        621.96        518.24        79.11 o                         
  -5  12   3       1591.08       1458.09        89.99 o                         
  -4  12   3       2785.88       2545.33       133.58 o                         
  -3  12   3       3631.91       3710.16       120.49 o                         
  -2  12   3        747.64        716.70        53.86 o                         
  -1  12   3       1038.77        978.10        55.77 o                         
   0  12   3        169.32        132.94        32.25 o                         
   1  12   3       1878.86       1995.14        63.30 o                         
   2  12   3       2680.86       2515.64        77.53 o                         
   3  12   3       8857.33       9011.78       121.34 o                         
   4  12   3       9740.42       9708.79       162.88 o                         
   5  12   3       3115.15       2972.29        64.06 o                         
   6  12   3       1670.78       1733.48        47.02 o                         
   7  12   3          0.17          4.68        20.25 o                         
   8  12   3       1458.40       1536.82        65.34 o                         
   9  12   3       2229.43       2021.72        61.47 o                         
  10  12   3       4877.73       4717.33       159.22 o                         
  11  12   3       4379.71       4131.48       205.99 o                         
  12  12   3       2869.78       2724.96       136.44 o                         
  -6  13   3       2146.29       2233.46       190.62 o                         
  -5  13   3       1159.42       1049.09        85.52 o                         
  -4  13   3        222.69        223.01        58.01 o                         
  -3  13   3         14.23         -1.13        39.44 o                         
  -2  13   3        353.79        284.76        42.94 o                         
  -1  13   3       1997.50       1903.94        77.72 o                         
   0  13   3       4031.46       3899.74       107.92 o                         
   1  13   3       3327.33       3283.91       128.31 o                         
   2  13   3       3873.02       3940.74        94.59 o                         
   3  13   3       1379.90       1303.95        41.05 o                         
   4  13   3         29.45         11.26        18.79 o                         
   5  13   3       1039.60        976.38        34.69 o                         
   6  13   3       4507.68       4542.05        94.34 o                         
   7  13   3       5698.66       5587.51        99.43 o                         
   8  13   3       3976.17       3724.23        87.15 o                         
   9  13   3       4267.60       4144.16       151.47 o                         
  10  13   3        911.70        671.93        87.07 o                         
  11  13   3        310.05        320.50        81.37 o                         
  -4  14   3        992.29       1014.66        98.90 o                         
  -3  14   3       1558.52       1297.40       102.99 o                         
  -2  14   3       2644.86       2613.60       126.30 o                         
  -1  14   3       2014.18       1788.15        73.89 o                         
   0  14   3        641.36        598.30        45.89 o                         
   1  14   3         72.74         78.32        29.65 o                         
   2  14   3        472.14        384.14        37.22 o                         
   3  14   3       1771.88       1856.99        99.80 o                         
   4  14   3       3306.28       3402.24        84.98 o                         
   5  14   3       6802.06       6962.12       182.30 o                         
   6  14   3       4520.59       4397.87       114.58 o                         
   7  14   3       2774.93       2609.41        93.59 o                         
   8  14   3        594.92        678.31        58.22 o                         
   9  14   3         83.43         59.30        66.78 o                         
  10  14   3        583.47        378.86        79.06 o                         
  -3  15   3       2087.58       1801.18       246.64 o                         
  -2  15   3        891.14        856.66       214.16 o                         
  -1  15   3          2.13        -44.78        56.50 o                         
   0  15   3        663.76        735.49        66.18 o                         
   1  15   3       2891.75       2982.09       141.11 o                         
   2  15   3       2547.17       2438.05       227.74 o                         
   3  15   3       2608.58       2900.95       164.24 o                         
   4  15   3       1754.93       1952.00       115.71 o                         
   5  15   3         96.13        112.28        73.41 o                         
   6  15   3         60.94         20.51        65.20 o                         
   7  15   3       1086.57        944.16       104.08 o                         
   8  15   3       2856.23       3202.96       170.77 o                         
   0  16   3       1960.60       2348.63       260.72 o                         
   1  16   3       1799.75       1246.03       203.14 o                         
   2  16   3        942.84        595.73       166.08 o                         
   3  16   3         19.20        -29.99        80.47 o                         
   4  16   3        195.93        148.84       144.36 o                         
   5  16   3        893.41        820.55       112.57 o                         
   6  16   3       2362.34       2742.81       226.51 o                         
  -4 -16   4       1137.72       1215.19       169.19 o                         
  -3 -16   4       3126.49       3433.93       219.59 o                         
  -2 -16   4       2035.52       1738.15       162.44 o                         
  -7 -15   4       2076.79       2531.33       256.10 o                         
  -6 -15   4       3619.15       3627.72       304.44 o                         
  -5 -15   4       3558.04       3691.20       219.33 o                         
  -4 -15   4       2969.67       3282.18       457.33 o                         
  -3 -15   4       1399.15       1285.16        97.54 o                         
  -2 -15   4        659.06        558.68       150.44 o                         
  -1 -15   4         15.87        136.31       120.14 o                         
   0 -15   4        962.61       1154.25       115.81 o                         
   1 -15   4        696.27        606.17        99.51 o                         
   2 -15   4       2791.19       2834.71       270.72 o                         
  -9 -14   4       2585.70       2608.17       181.46 o                         
  -8 -14   4       3310.06       3486.87       204.21 o                         
  -7 -14   4       4215.12       4029.79       166.07 o                         
  -6 -14   4       4299.96       4023.06       211.91 o                         
  -5 -14   4       1007.40       1162.86        94.05 o                         
  -4 -14   4          9.50         59.34        47.12 o                         
  -3 -14   4        547.64        509.61       104.68 o                         
  -2 -14   4       2062.46       2265.67       136.03 o                         
  -1 -14   4       3285.07       3529.06       181.12 o                         
   0 -14   4       2128.55       2292.77       260.68 o                         
   1 -14   4       1995.72       1959.84       183.46 o                         
   2 -14   4        418.52        460.94        91.47 o                         
   3 -14   4          6.95         67.90        81.43 o                         
   4 -14   4        739.46        886.99       254.41 o                         
 -10 -13   4       3410.79       3963.05       308.53 o                         
  -9 -13   4       3005.28       2746.20       323.55 o                         
  -8 -13   4        692.36        717.41        68.02 o                         
  -7 -13   4        176.71        145.79        40.77 o                         
  -6 -13   4       1558.04       1661.46        99.41 o                         
  -5 -13   4       3346.72       3398.85        87.09 o                         
  -4 -13   4       3277.53       3490.41       122.09 o                         
  -3 -13   4       6020.22       6319.04       137.71 o                         
  -2 -13   4       4478.71       4657.96       117.81 o                         
  -1 -13   4       2377.63       2416.37        85.03 o                         
   0 -13   4       1057.07       1138.08        54.29 o                         
   1 -13   4        141.11        216.80        44.64 o                         
   2 -13   4        956.54        987.14       113.02 o                         
   3 -13   4       3507.02       3308.30       195.96 o                         
   4 -13   4       2299.01       2276.44       167.68 o                         
   5 -13   4        658.03        705.85       151.78 o                         
 -11 -12   4        966.58       1057.85       127.56 o                         
 -10 -12   4          6.84        164.22       104.59 o                         
  -9 -12   4        423.26        414.25        61.15 o                         
  -8 -12   4       1203.14       1201.32        87.65 o                         
  -7 -12   4       7289.13       7130.08       178.86 o                         
  -6 -12   4       8640.27       8259.47       220.56 o                         
  -5 -12   4       5460.25       5591.63       119.77 o                         
  -4 -12   4       1266.32       1245.74        58.74 o                         
  -3 -12   4         66.87         92.30        26.61 o                         
  -2 -12   4        179.41        214.49        30.97 o                         
  -1 -12   4        585.94        569.54        33.15 o                         
   0 -12   4       5007.62       5157.79       110.77 o                         
   1 -12   4       2207.50       2248.23        63.81 o                         
   2 -12   4       7150.87       7471.49       204.35 o                         
   3 -12   4       4244.01       4532.81       142.86 o                         
   4 -12   4        237.07        282.81        47.52 o                         
   5 -12   4         22.32         11.89        58.95 o                         
   6 -12   4        430.41        443.69        76.25 o                         
 -11 -11   4       1348.18       1589.82       144.40 o                         
 -10 -11   4       2158.39       2126.61       172.87 o                         
  -9 -11   4       5910.81       6265.02       211.05 o                         
  -8 -11   4       3773.72       3914.57       136.86 o                         
  -7 -11   4       3234.76       3199.27       119.96 o                         
  -6 -11   4       2075.08       2016.49        92.31 o                         
  -5 -11   4        234.07        245.30        28.28 o                         
  -4 -11   4       4230.54       4270.30       120.72 o                         
  -3 -11   4       2642.04       2682.15        76.72 o                         
  -2 -11   4       6865.48       7038.43       146.20 o                         
  -1 -11   4       5212.62       5446.97       116.39 o                         
   0 -11   4       1819.40       1912.36        61.05 o                         
   1 -11   4       1564.39       1699.33        54.36 o                         
   2 -11   4        134.96        149.21        21.81 o                         
   3 -11   4        400.34        384.87        28.04 o                         
   4 -11   4       2338.69       2267.98        74.02 o                         
   5 -11   4       4416.55       4115.25       188.09 o                         
   6 -11   4       2586.96       2353.94       355.68 o                         
   7 -11   4       1889.89       1706.59       115.95 o                         
   8 -11   4        390.16        455.72       116.14 o                         
 -12 -10   4       3097.54       3361.20       209.97 o                         
 -11 -10   4       1979.96       1898.97       108.61 o                         
 -10 -10   4       2434.67       2514.99       105.23 o                         
  -9 -10   4       1516.81       1316.11        59.35 o                         
  -8 -10   4         19.90          7.11        23.42 o                         
  -7 -10   4        181.66        201.18        31.89 o                         
  -6 -10   4       3251.19       3427.64        91.92 o                         
  -5 -10   4       5893.16       5979.63       141.90 o                         
  -4 -10   4       4867.08       5010.91       117.72 o                         
  -3 -10   4       8287.87       8398.84       187.08 o                         
  -2 -10   4       3687.97       3715.32       102.67 o                         
  -1 -10   4         86.07         70.75        18.06 o                         
   0 -10   4        320.92        352.72        26.45 o                         
   1 -10   4       5037.53       5198.85       110.87 o                         
   2 -10   4       4714.29       4833.63        98.71 o                         
   3 -10   4       6824.71       6968.49       124.73 o                         
   4 -10   4       5403.09       5531.17       139.96 o                         
   5 -10   4       1609.15       1445.39        69.07 o                         
   6 -10   4        602.27        636.91        62.98 o                         
   7 -10   4         49.36        101.87        50.57 o                         
   8 -10   4       1059.86        795.09       106.89 o                         
 -12  -9   4        976.27       1101.77       100.95 o                         
 -11  -9   4        241.86        292.74        50.40 o                         
 -10  -9   4        607.12        624.16        51.78 o                         
  -9  -9   4       2758.28       2644.25        79.26 o                         
  -8  -9   4       5158.27       5166.38       102.82 o                         
  -7  -9   4      11222.34      11202.96       185.64 o                         
  -6  -9   4       5409.08       5432.38       118.83 o                         
  -5  -9   4       2154.18       2224.39        64.13 o                         
  -4  -9   4         83.45        127.23        20.13 o                         
  -3  -9   4        160.29        159.69        20.13 o                         
  -2  -9   4       2927.55       3009.47        77.90 o                         
  -1  -9   4       7478.16       7472.74       141.44 o                         
   0  -9   4      16274.73      16459.02       277.22 o                         
   1  -9   4       5136.29       5291.74       108.21 o                         
   2  -9   4       4275.64       4182.47        85.70 o                         
   3  -9   4        591.52        671.39        34.45 o                         
   4  -9   4       1994.55       2062.42        75.33 o                         
   5  -9   4       1614.47       1665.66        69.33 o                         
   6  -9   4       1533.79       1485.86        70.08 o                         
   7  -9   4       1953.33       1891.46        94.17 o                         
   8  -9   4       1566.98       1344.76       133.57 o                         
   9  -9   4        959.30       1003.44        86.48 o                         
 -13  -8   4         18.15         99.37        94.06 o                         
 -12  -8   4        160.88        204.79        51.34 o                         
 -11  -8   4       2364.77       2641.26       180.32 o                         
 -10  -8   4       1958.50       1915.06        76.05 o                         
  -9  -8   4      10923.20      11060.26       177.93 o                         
  -8  -8   4       3142.36       3028.58        80.75 o                         
  -7  -8   4        309.37        288.71        27.10 o                         
  -6  -8   4          0.15         33.10        14.61 o                         
  -5  -8   4       3591.49       3792.79        91.03 o                         
  -4  -8   4      14484.89      14542.53       246.26 o                         
  -3  -8   4       3959.66       3828.04        82.76 o                         
  -2  -8   4      13885.49      13861.65       222.58 o                         
  -1  -8   4       6152.96       5721.86       104.91 o                         
   0  -8   4       1280.53       1281.95        42.58 o                         
   1  -8   4        868.26        828.04        36.00 o                         
   2  -8   4       1137.64       1274.25        50.96 o                         
   3  -8   4       3230.17       3115.46        78.23 o                         
   4  -8   4       5197.51       5121.57       140.93 o                         
   5  -8   4       8201.09       8157.95       181.20 o                         
   6  -8   4       2393.16       2583.64       123.83 o                         
   7  -8   4        673.71        702.62        46.38 o                         
   8  -8   4        235.90        226.61        47.67 o                         
   9  -8   4        617.31        641.15        79.63 o                         
  10  -8   4       1031.79        975.95        84.52 o                         
 -13  -7   4       2404.06       2340.31       131.11 o                         
 -12  -7   4       2704.40       2960.33       173.35 o                         
 -11  -7   4       1253.07       1151.16        52.19 o                         
 -10  -7   4       1523.00       1641.74        64.58 o                         
  -9  -7   4        883.04        758.65        42.40 o                         
  -8  -7   4        995.09        971.14        42.12 o                         
  -7  -7   4       1905.58       1961.47        67.91 o                         
  -6  -7   4       9146.39       9125.43       164.27 o                         
  -5  -7   4       6268.92       6125.43       112.64 o                         
  -4  -7   4       4204.98       4185.32        78.14 o                         
  -3  -7   4       6234.53       6131.15        98.61 o                         
  -2  -7   4        302.78        312.66        20.03 o                         
  -1  -7   4       1497.55       1390.99        39.30 o                         
   0  -7   4       2324.43       2207.01        53.08 o                         
   1  -7   4      10421.46       9981.20       184.83 o                         
   2  -7   4      12734.47      12846.37       205.04 o                         
   3  -7   4       8970.81       8877.49       164.50 o                         
   4  -7   4       7742.34       7326.06       317.78 o                         
   5  -7   4        231.07        263.19        27.29 o                         
   6  -7   4          8.99         13.55        26.01 o                         
   7  -7   4       1375.64       1268.09        74.77 o                         
   8  -7   4       4871.12       4977.20       195.55 o                         
   9  -7   4       5160.38       4941.59       260.91 o                         
  10  -7   4       4201.29       4465.02       173.30 o                         
  11  -7   4       1392.65       1413.47       108.17 o                         
 -13  -6   4       2059.61       2252.52       495.54 o                         
 -12  -6   4        394.69        259.94        63.81 o                         
 -11  -6   4         14.35         74.01        26.84 o                         
 -10  -6   4       2406.91       2495.62        86.47 o                         
  -9  -6   4       4416.90       4457.21       104.79 o                         
  -8  -6   4       3397.93       3431.11        86.46 o                         
  -7  -6   4       5751.50       5796.35       128.66 o                         
  -6  -6   4       1536.92       1562.95        52.25 o                         
  -5  -6   4       2990.66       2996.29        71.60 o                         
  -4  -6   4        281.76        286.25        19.98 o                         
  -3  -6   4       2655.55       2509.87        53.70 o                         
  -2  -6   4      10593.75      10404.27       157.59 o                         
  -1  -6   4      17094.51      16934.22       232.05 o                         
   0  -6   4      14970.45      14787.93       212.97 o                         
   1  -6   4       1890.70       1958.28        49.58 o                         
   2  -6   4        635.33        538.92        25.48 o                         
   3  -6   4        794.76        825.43        31.85 o                         
   4  -6   4       6377.72       6095.33       115.83 o                         
   5  -6   4       8657.89       9119.20       183.86 o                         
   6  -6   4       7206.52       7802.41       161.15 o                         
   7  -6   4       5357.12       5558.50       127.34 o                         
   8  -6   4       3063.31       3200.10        84.16 o                         
   9  -6   4        831.05        899.31        59.65 o                         
  10  -6   4         47.01        111.20        41.11 o                         
  11  -6   4        348.81        444.25        71.78 o                         
 -13  -5   4         93.09        235.91        94.91 o                         
 -12  -5   4        697.18        668.44        57.22 o                         
 -11  -5   4       5019.34       5373.29       143.43 o                         
 -10  -5   4       3568.93       3446.38        83.01 o                         
  -9  -5   4       9197.77       8510.96       233.48 o                         
  -8  -5   4       1784.09       1647.83        56.73 o                         
  -7  -5   4       1142.78       1088.10        47.66 o                         
  -6  -5   4         31.07         38.25        22.55 o                         
  -5  -5   4       1597.20       1498.44        48.03 o                         
  -4  -5   4       8366.17       8245.20       157.05 o                         
  -3  -5   4       3188.50       3044.07        57.03 o                         
  -2  -5   4      16875.62      17470.52       247.27 o                         
  -1  -5   4       3777.74       3855.61        65.88 o                         
   0  -5   4        143.43         62.41         9.73 o                         
   1  -5   4         39.52         47.52        13.44 o                         
   2  -5   4      20001.08      20524.22       286.79 o                         
   3  -5   4      11686.29      12345.36       228.09 o                         
   4  -5   4       6948.67       7116.07       148.41 o                         
   5  -5   4       7267.40       7125.47       158.49 o                         
   6  -5   4       1105.85       1221.20        51.30 o                         
   7  -5   4         57.31         69.55        24.20 o                         
   8  -5   4         27.35         42.95        23.77 o                         
   9  -5   4       3718.66       3711.24        98.55 o                         
  10  -5   4       4195.93       4280.05       116.50 o                         
  11  -5   4       2927.71       2837.99       122.02 o                         
  12  -5   4       2664.40       2884.71       150.39 o                         
 -13  -4   4       2931.21       2992.66       180.47 o                         
 -12  -4   4       3233.30       3408.90       116.90 o                         
 -11  -4   4       2026.85       1957.35        75.04 o                         
 -10  -4   4       1570.23       1502.26        48.55 o                         
  -9  -4   4         51.06         39.56        19.32 o                         
  -8  -4   4       1868.76       1825.66        45.94 o                         
  -7  -4   4       1790.76       1944.65        50.37 o                         
  -6  -4   4      11201.59      10574.51       164.29 o                         
  -5  -4   4       6171.91       6651.64       115.93 o                         
  -4  -4   4       1635.78       1573.21        43.55 o                         
  -3  -4   4       4939.49       4818.63        89.28 o                         
  -2  -4   4       2919.11       2866.00        64.66 o                         
  -1  -4   4       2406.15       2169.57        46.90 o                         
   0  -4   4       2543.76       2723.62        57.43 o                         
   1  -4   4      14787.27      13982.21       228.82 o                         
   2  -4   4      11206.49      12209.03       207.38 o                         
   3  -4   4       2160.45       1977.07        52.82 o                         
   4  -4   4       1972.00       2062.73        61.56 o                         
   5  -4   4       1819.32       1837.03        59.78 o                         
   6  -4   4       4626.50       4296.65       100.00 o                         
   7  -4   4       4712.91       4777.14       121.39 o                         
   8  -4   4       8574.73       8323.43       191.08 o                         
   9  -4   4       5012.76       5039.69       106.51 o                         
  10  -4   4       2768.58       2571.11        85.99 o                         
  11  -4   4        338.54        420.38        58.57 o                         
  12  -4   4        464.44        410.37        64.69 o                         
 -13  -3   4       1261.69       1534.14       179.19 o                         
 -12  -3   4        267.71        213.15        40.50 o                         
 -11  -3   4         32.72         46.59        26.95 o                         
 -10  -3   4       1775.68       1792.73        53.90 o                         
  -9  -3   4       6127.32       5942.60       115.62 o                         
  -8  -3   4       2968.09       2930.97        70.22 o                         
  -7  -3   4       8187.99       7570.16       142.99 o                         
  -6  -3   4         71.47         91.32        14.47 o                         
  -5  -3   4       2716.07       2698.93        57.11 o                         
  -4  -3   4       1619.20       1582.44        37.04 o                         
  -3  -3   4       5000.75       4913.19        81.40 o                         
  -2  -3   4      16708.74      17341.26       250.74 o                         
  -1  -3   4       8728.34       9170.06       142.44 o                         
   0  -3   4      15919.69      14997.64       407.80 o                         
   1  -3   4        104.42        251.74        28.80 o                         
   2  -3   4         60.99         21.31        10.80 o                         
   3  -3   4       6541.17       6418.30       107.93 o                         
   4  -3   4       1540.41       1425.52        40.79 o                         
   5  -3   4       4236.77       4131.37        91.23 o                         
   6  -3   4       6886.20       7325.16       153.64 o                         
   7  -3   4       5214.07       5284.76       136.43 o                         
   8  -3   4       1821.87       1909.26        75.31 o                         
   9  -3   4        322.76        346.53        30.13 o                         
  10  -3   4       1977.89       1827.38        84.88 o                         
  11  -3   4       3670.20       3521.37       132.89 o                         
  12  -3   4       3338.05       3435.53       135.60 o                         
  13  -3   4       3044.72       3078.18       151.49 o                         
 -13  -2   4       2113.64       2212.23       184.11 o                         
 -12  -2   4       3285.65       3176.08       104.36 o                         
 -11  -2   4       6570.78       7301.13       363.70 o                         
 -10  -2   4       2864.71       2993.77        85.22 o                         
  -9  -2   4       3159.51       3115.60        76.18 o                         
  -8  -2   4        416.49        426.73        29.31 o                         
  -7  -2   4       2309.91       2287.19        62.34 o                         
  -6  -2   4       3250.89       3712.83        72.22 o                         
  -5  -2   4       6386.40       5971.55       104.97 o                         
  -4  -2   4      13908.96      13238.80       225.05 o                         
  -3  -2   4        999.91       1008.45        27.61 o                         
  -2  -2   4      11505.88      11514.79       162.91 o                         
  -1  -2   4       1398.96       1300.64        29.48 o                         
   0  -2   4        964.88        726.75        28.21 o                         
   1  -2   4       1107.02       1561.78        41.88 o                         
   2  -2   4      37718.64      35650.02       718.45 o                         
   3  -2   4       7134.25       7597.58       121.86 o                         
   4  -2   4       1915.37       1712.68        47.76 o                         
   5  -2   4       2376.04       2392.49        80.69 o                         
   6  -2   4         43.25         80.76        18.95 o                         
   7  -2   4        577.36        510.89        30.22 o                         
   8  -2   4        240.06        255.69        23.53 o                         
   9  -2   4       7406.27       7152.00       131.15 o                         
  10  -2   4       5664.18       5728.98       134.76 o                         
  11  -2   4       2212.87       2132.05        81.11 o                         
  12  -2   4        925.67        873.81        74.34 o                         
  13  -2   4         69.58         23.90        53.65 o                         
 -13  -1   4       3625.34       3982.56       198.60 o                         
 -12  -1   4       1627.01       1881.22       105.71 o                         
 -11  -1   4        180.95        141.11        37.06 o                         
 -10  -1   4          6.05         26.60        27.99 o                         
  -9  -1   4       2182.02       2115.45        61.80 o                         
  -8  -1   4       8862.40       8622.49       141.13 o                         
  -7  -1   4       6126.84       6376.03       109.71 o                         
  -6  -1   4      21599.51      20929.79       300.16 o                         
  -5  -1   4       2892.21       2989.14        63.06 o                         
  -4  -1   4        371.88        380.48        21.02 o                         
  -3  -1   4       1073.36       1027.37        31.84 o                         
  -2  -1   4       7979.14       7915.23       110.69 o                         
  -1  -1   4       5451.67       5044.90        78.59 o                         
   0  -1   4        225.57        361.02        14.77 o                         
   1  -1   4      53637.16      50380.45       835.78 o                         
   2  -1   4       3121.92       4002.97        71.09 o                         
   3  -1   4        282.19        554.76        34.05 o                         
   4  -1   4       1635.66       1833.65        53.09 o                         
   5  -1   4       5452.96       5454.69       116.31 o                         
   6  -1   4      11750.24      11894.84       219.44 o                         
   7  -1   4       5098.52       5135.07       105.99 o                         
   8  -1   4       5201.17       4986.81       101.04 o                         
   9  -1   4       1107.30       1108.84        37.82 o                         
  10  -1   4        463.47        453.01        32.54 o                         
  11  -1   4          1.62         17.19        33.71 o                         
  12  -1   4       2604.16       2782.45       117.76 o                         
  13  -1   4       2323.90       2127.39       110.11 o                         
 -13   0   4         13.00         14.63        65.23 o                         
 -12   0   4        799.16       1040.41        95.76 o                         
 -11   0   4       2282.34       2077.29        70.75 o                         
 -10   0   4       4275.57       4661.02       109.36 o                         
  -9   0   4       6046.06       6081.31       121.48 o                         
  -8   0   4       4142.20       4168.54        84.74 o                         
  -7   0   4       9558.61       9483.15       149.66 o                         
  -6   0   4         77.83         81.43        15.48 o                         
  -5   0   4        343.82        395.91        22.35 o                         
  -4   0   4       5525.41       5593.95       111.03 o                         
  -3   0   4      15629.76      14844.31       244.31 o                         
  -2   0   4       6857.69       6819.81       112.29 o                         
  -1   0   4        807.14        933.21        22.06 o                         
   0   0   4        514.12        282.94        10.65 o                         
   1   0   4        307.80        114.50         8.59 o                         
   2   0   4        798.01        506.08        20.32 o                         
   3   0   4       5725.34       5000.05       116.62 o                         
   4   0   4      10197.12      10454.24       184.78 o                         
   5   0   4       6777.18       7174.23       152.71 o                         
   6   0   4      10567.25      10966.85       265.51 o                         
   7   0   4        730.89        734.03        40.36 o                         
   8   0   4         19.07         39.85        11.13 o                         
   9   0   4       2453.25       2461.38        62.15 o                         
  10   0   4       2477.44       2536.47        65.59 o                         
  11   0   4       2991.49       3127.49       141.34 o                         
  12   0   4       3651.82       3709.08       116.62 o                         
  13   0   4       3454.59       3625.25       155.60 o                         
 -13   1   4       4412.96       4902.69       354.11 o                         
 -12   1   4       4253.24       4640.93       193.61 o                         
 -11   1   4       4616.31       4843.35       135.39 o                         
 -10   1   4       1062.91       1076.11        48.58 o                         
  -9   1   4        215.43        187.69        27.57 o                         
  -8   1   4        654.72        621.33        35.08 o                         
  -7   1   4       4879.48       4834.17        91.93 o                         
  -6   1   4       6747.57       7022.72       123.64 o                         
  -5   1   4       8970.21       8620.34       140.71 o                         
  -4   1   4      13051.56      12579.57       200.97 o                         
  -3   1   4       3706.14       3942.26       100.05 o                         
  -2   1   4         23.75         26.72         9.66 o                         
  -1   1   4       4477.19       5311.58        89.40 o                         
   0   1   4      25025.15      23730.04       258.37 o                         
   1   1   4       4280.37       5700.71        80.02 o                         
   2   1   4      28654.47      26208.76       351.67 o                         
   3   1   4        279.69        287.67        15.33 o                         
   4   1   4       3160.95       3014.05        60.82 o                         
   5   1   4       2484.52       2573.59        56.65 o                         
   6   1   4        542.54        481.57        19.28 o                         
   7   1   4       6969.71       6921.70       117.71 o                         
   8   1   4       2993.17       3006.18        62.22 o                         
   9   1   4       8720.92       8367.82       149.43 o                         
  10   1   4       2760.96       2718.39        73.52 o                         
  11   1   4        518.26        550.29        42.77 o                         
  12   1   4         41.88         31.07        39.29 o                         
  13   1   4        439.88        629.15        71.82 o                         
  14   1   4        810.53        839.67       126.46 o                         
 -13   2   4       2747.47       2955.65       270.59 o                         
 -12   2   4        471.35        772.80       105.01 o                         
 -11   2   4        205.77        242.46        46.77 o                         
 -10   2   4       1392.10       1311.34        61.11 o                         
  -9   2   4       5615.01       5675.35       117.93 o                         
  -8   2   4       8754.27       8793.33       156.92 o                         
  -7   2   4       4363.50       4404.45       100.13 o                         
  -6   2   4      10120.31      10137.69       155.77 o                         
  -5   2   4        341.67        307.30        19.14 o                         
  -4   2   4         74.51         45.75        12.36 o                         
  -3   2   4        108.13        119.74        14.40 o                         
  -2   2   4      30000.46      30714.24       521.99 o                         
  -1   2   4      29205.28      29164.53       369.29 o                         
   0   2   4       6352.75       7963.96       140.04 o                         
   1   2   4      37041.55      34359.75       428.57 o                         
   2   2   4        433.85        777.72        20.47 o                         
   3   2   4       1565.72       1979.44        41.75 o                         
   4   2   4        838.52        843.34        25.95 o                         
   5   2   4       9415.80       9486.02       122.60 o                         
   6   2   4       5806.87       5778.69        98.50 o                         
   7   2   4       6600.58       6453.26       116.87 o                         
   8   2   4       1413.80       1441.36        47.64 o                         
   9   2   4        153.37        185.55        25.41 o                         
  10   2   4        818.64        797.75        42.67 o                         
  11   2   4        661.16        673.52        48.40 o                         
  12   2   4       4526.42       4453.40       147.67 o                         
  13   2   4       2856.03       2799.44       119.02 o                         
  14   2   4        885.12        821.23        95.64 o                         
 -12   3   4       2166.03       2509.21       237.35 o                         
 -11   3   4       3028.00       3023.44       122.31 o                         
 -10   3   4       7790.31       7758.53       212.74 o                         
  -9   3   4       5828.14       5706.72       192.46 o                         
  -8   3   4       2290.26       2261.93        74.10 o                         
  -7   3   4         94.15        125.46        23.77 o                         
  -6   3   4       2609.51       2552.56        67.31 o                         
  -5   3   4       5499.83       5408.18       106.98 o                         
  -4   3   4       6259.43       5965.76        98.35 o                         
  -3   3   4      21678.55      21106.87       341.54 o                         
  -2   3   4      11349.12      11024.89       190.85 o                         
  -1   3   4       8897.43       9379.24       161.87 o                         
   0   3   4       7327.46       6267.53        86.84 o                         
   1   3   4       6715.65       5895.27        74.54 o                         
   2   3   4       1363.02       1828.96        30.74 o                         
   3   3   4      11269.52      10295.08       120.90 o                         
   4   3   4      11266.16      11134.14       144.12 o                         
   5   3   4       4575.22       4533.55        64.98 o                         
   6   3   4       4524.28       4342.71        85.24 o                         
   7   3   4        330.50        341.59        24.90 o                         
   8   3   4        521.78        543.12        31.38 o                         
   9   3   4       2193.62       2149.64        69.08 o                         
  10   3   4       4417.33       4290.90       106.15 o                         
  11   3   4       2493.22       2633.51        86.99 o                         
  12   3   4       1878.79       1992.80       106.48 o                         
  13   3   4        674.69        808.34        77.75 o                         
  14   3   4         14.96         36.45        68.26 o                         
 -12   4   4       1515.53       1628.59       150.97 o                         
 -11   4   4        657.95        758.65        84.80 o                         
 -10   4   4         32.23         43.88        39.80 o                         
  -9   4   4         50.96         89.79        30.31 o                         
  -8   4   4       1924.13       1934.58        71.70 o                         
  -7   4   4       9750.08       9906.05       179.68 o                         
  -6   4   4      12420.18      11931.24       206.71 o                         
  -5   4   4      12060.13      12076.37       179.65 o                         
  -4   4   4       8831.44       8830.94       152.26 o                         
  -3   4   4        842.07        904.09        34.00 o                         
  -2   4   4       1555.68       1557.16        45.70 o                         
  -1   4   4       7435.10       8423.43       113.21 o                         
   0   4   4      10787.20       9564.09       136.43 o                         
   1   4   4       7179.84       8158.67       106.98 o                         
   2   4   4      21391.34      19230.69       231.27 o                         
   3   4   4       4591.11       4720.85        57.83 o                         
   4   4   4        972.68        905.15        18.39 o                         
   5   4   4        256.98        214.10         9.76 o                         
   6   4   4       6953.83       6627.30       110.52 o                         
   7   4   4       6815.18       6736.54       116.19 o                         
   8   4   4       6889.60       6436.26       125.45 o                         
   9   4   4       6537.66       6530.77       117.92 o                         
  10   4   4       3074.27       2912.92        72.97 o                         
  11   4   4        631.86        518.06        44.34 o                         
  12   4   4        193.66        220.91        43.88 o                         
  13   4   4       1699.11       1819.29       107.27 o                         
  14   4   4       1198.85       1346.45       120.22 o                         
 -12   5   4         18.23          3.32        84.03 o                         
 -11   5   4        640.79        652.39        80.47 o                         
 -10   5   4       1754.31       1789.20       129.58 o                         
  -9   5   4       6086.36       6210.42       165.25 o                         
  -8   5   4       4215.25       4032.30       102.45 o                         
  -7   5   4       1315.53       1251.14        59.82 o                         
  -6   5   4       2024.63       2270.98        63.00 o                         
  -5   5   4         52.63         86.45        17.64 o                         
  -4   5   4       2658.15       2545.89        67.14 o                         
  -3   5   4       6476.52       6337.26       138.99 o                         
  -2   5   4      30692.71      31163.07       453.02 o                         
  -1   5   4      24540.28      23310.38       285.71 o                         
   0   5   4       5489.21       6063.50       100.62 o                         
   1   5   4      10900.10       9663.01       130.40 o                         
   2   5   4       2605.44       2439.77        36.46 o                         
   3   5   4       2531.37       2671.05        39.46 o                         
   4   5   4       3269.34       3251.92        47.78 o                         
   5   5   4      16096.26      16065.61       187.18 o                         
   6   5   4       9590.62       9556.30       127.74 o                         
   7   5   4       8993.62       8609.68       131.62 o                         
   8   5   4       4432.35       4435.86        99.97 o                         
   9   5   4        103.59        111.76        21.73 o                         
  10   5   4        474.01        518.61        34.89 o                         
  11   5   4       1559.37       1422.43        61.75 o                         
  12   5   4       4165.63       3877.54       130.09 o                         
  13   5   4       2027.84       1987.76       130.13 o                         
  14   5   4        556.98        386.90        80.02 o                         
 -11   6   4       1549.65       1752.36       106.36 o                         
 -10   6   4       2278.29       2606.93       224.46 o                         
  -9   6   4        697.90        689.30        58.07 o                         
  -8   6   4         60.13        117.38        30.47 o                         
  -7   6   4       2652.40       2533.65        94.50 o                         
  -6   6   4       9890.06      10263.84       173.44 o                         
  -5   6   4       6176.63       6154.80       124.29 o                         
  -4   6   4       8528.51       8415.09       177.22 o                         
  -3   6   4      11100.23      10684.16       221.60 o                         
  -2   6   4       1792.60       1601.72        46.56 o                         
  -1   6   4        115.47        152.18        11.55 o                         
   0   6   4        211.76        162.15        12.06 o                         
   1   6   4      12660.41      11987.83       156.26 o                         
   2   6   4      13289.36      13824.16       197.68 o                         
   3   6   4      19368.90      19675.26       233.72 o                         
   4   6   4      19682.70      19207.27       219.65 o                         
   5   6   4       1190.68       1215.32        27.69 o                         
   6   6   4       1416.64       1446.12        33.27 o                         
   7   6   4         12.88         19.29        11.85 o                         
   8   6   4       2262.77       2350.09        57.03 o                         
   9   6   4       4058.40       3815.66        88.15 o                         
  10   6   4       5369.28       5386.21       122.16 o                         
  11   6   4       4113.10       4233.26       116.36 o                         
  12   6   4       1321.59       1131.52        92.92 o                         
  13   6   4        159.82        158.09        70.57 o                         
  14   6   4        233.01        283.71        79.24 o                         
 -11   7   4        285.37        443.85       105.84 o                         
 -10   7   4        380.16        397.96        60.98 o                         
  -9   7   4        907.59        944.77        65.84 o                         
  -8   7   4       2497.17       2480.44       107.52 o                         
  -7   7   4       3622.55       3790.55       104.01 o                         
  -6   7   4       3510.57       3401.22        86.71 o                         
  -5   7   4       1745.05       1941.38        55.82 o                         
  -4   7   4        867.50        834.75        39.74 o                         
  -3   7   4        468.47        532.11        24.06 o                         
  -2   7   4       1598.79       1406.98        36.12 o                         
  -1   7   4       6048.70       6194.81        91.29 o                         
   0   7   4       9735.99       8974.96       163.72 o                         
   1   7   4       9610.40      10149.01       157.29 o                         
   2   7   4      10976.50      10443.01       158.66 o                         
   3   7   4       3488.94       3529.54        68.93 o                         
   4   7   4         40.86         60.31        10.26 o                         
   5   7   4       1283.34       1388.02        35.54 o                         
   6   7   4       9774.43       9700.09       131.64 o                         
   7   7   4       8443.80       8479.01       118.63 o                         
   8   7   4       5929.22       5578.67       118.39 o                         
   9   7   4       5622.96       5842.53       107.58 o                         
  10   7   4        549.61        491.75        34.02 o                         
  11   7   4         66.59         45.49        33.38 o                         
  12   7   4       1129.70       1006.51        95.96 o                         
  13   7   4       2456.64       2662.31       183.20 o                         
 -10   8   4       1880.71       1918.47       228.30 o                         
  -9   8   4       3040.11       3088.91       133.54 o                         
  -8   8   4       3294.73       3388.62       118.38 o                         
  -7   8   4        309.25        330.80        44.88 o                         
  -6   8   4        433.50        536.59        40.74 o                         
  -5   8   4        789.84        828.01        49.41 o                         
  -4   8   4       1961.23       1926.46        44.63 o                         
  -3   8   4       8280.90       8551.52       167.26 o                         
  -2   8   4       6675.29       6449.00       130.43 o                         
  -1   8   4       5593.15       5137.70       138.00 o                         
   0   8   4        409.43        467.78        34.69 o                         
   1   8   4        773.77        754.61        26.37 o                         
   2   8   4       6820.83       6874.68       129.57 o                         
   3   8   4       7478.96       7755.40       104.69 o                         
   4   8   4       6590.82       6418.93        91.78 o                         
   5   8   4      12182.66      12134.67       179.26 o                         
   6   8   4       5505.62       5570.76        91.27 o                         
   7   8   4       4679.53       4483.24        79.22 o                         
   8   8   4        586.46        590.40        21.90 o                         
   9   8   4       1213.38       1332.24        40.05 o                         
  10   8   4       1877.37       1804.58        62.64 o                         
  11   8   4       1861.77       1546.68       148.53 o                         
  12   8   4       5470.05       5627.41       321.78 o                         
  13   8   4       1732.66       1691.16       121.46 o                         
  -9   9   4          6.02         -1.08        65.89 o                         
  -8   9   4         97.79        116.32        59.09 o                         
  -7   9   4       1971.51       1708.63        91.36 o                         
  -6   9   4       5441.89       5656.85       154.26 o                         
  -5   9   4       2941.70       2963.42        83.50 o                         
  -4   9   4       2653.36       2893.51        77.97 o                         
  -3   9   4       3629.11       3614.14        90.75 o                         
  -2   9   4        120.50        126.23        27.27 o                         
  -1   9   4        865.64        787.98        48.61 o                         
   0   9   4       5069.90       5256.52       139.39 o                         
   1   9   4      17228.90      16315.53       290.21 o                         
   2   9   4      10982.35      11508.13       158.37 o                         
   3   9   4       7535.95       7439.35       104.58 o                         
   4   9   4       4196.15       4250.89        62.87 o                         
   5   9   4         33.22         42.44        15.26 o                         
   6   9   4        445.61        477.35        24.72 o                         
   7   9   4        784.80        788.97        31.04 o                         
   8   9   4       8356.49       8723.00       186.81 o                         
   9   9   4       7080.22       6815.60       123.63 o                         
  10   9   4       6405.77       6082.04       129.03 o                         
  11   9   4       2134.13       2182.85       124.39 o                         
  12   9   4        351.12        275.10        63.42 o                         
  13   9   4          6.71          9.32        65.13 o                         
  -8  10   4       1350.86       1446.25       117.57 o                         
  -7  10   4       2193.84       2157.97       135.63 o                         
  -6  10   4        379.27        292.58        53.83 o                         
  -5  10   4         94.44         33.58        42.31 o                         
  -4  10   4        596.85        645.08        44.19 o                         
  -3  10   4       1953.46       1949.20        62.39 o                         
  -2  10   4       2871.31       2949.91        96.85 o                         
  -1  10   4       3432.97       3616.23       116.70 o                         
   0  10   4       9726.05       9389.93       225.99 o                         
   1  10   4       5420.97       5487.87       123.55 o                         
   2  10   4       3353.86       3412.62        60.54 o                         
   3  10   4        162.82        173.13        16.17 o                         
   4  10   4       1511.11       1581.52        59.97 o                         
   5  10   4       4123.99       4077.30        74.42 o                         
   6  10   4       7527.12       7632.66       136.04 o                         
   7  10   4       6782.32       6905.91       111.95 o                         
   8  10   4       2663.08       2467.11        57.80 o                         
   9  10   4       2190.20       2227.15        56.04 o                         
  10  10   4         77.84         67.63        28.89 o                         
  11  10   4        310.50        294.14        73.55 o                         
  12  10   4       2591.14       2081.93       127.27 o                         
  13  10   4       3766.81       4041.08       225.88 o                         
  -8  11   4        647.57        762.87       206.26 o                         
  -7  11   4          7.66         47.69        62.10 o                         
  -6  11   4        440.00        452.40        95.66 o                         
  -5  11   4       2500.05       2682.98       116.78 o                         
  -4  11   4       3807.63       3544.77       118.75 o                         
  -3  11   4       5604.37       5569.86       138.99 o                         
  -2  11   4       3061.35       3088.47       103.99 o                         
  -1  11   4        591.27        611.54        50.56 o                         
   0  11   4          3.08         41.20        30.58 o                         
   1  11   4        580.57        628.43        52.95 o                         
   2  11   4       4789.27       4829.52        82.98 o                         
   3  11   4       7104.44       7260.90       110.15 o                         
   4  11   4       5675.28       5713.90        94.32 o                         
   5  11   4       4719.47       4746.29        83.63 o                         
   6  11   4        894.14        933.89        34.54 o                         
   7  11   4         79.19         69.91        20.56 o                         
   8  11   4       1150.79       1059.16        43.50 o                         
   9  11   4       3961.11       4004.15        96.72 o                         
  10  11   4       3705.71       3631.01       117.06 o                         
  11  11   4       2789.84       2710.29       129.54 o                         
  12  11   4       4867.35       4585.41       234.49 o                         
  -7  12   4        611.35        477.00        85.37 o                         
  -6  12   4       3393.95       3718.76       180.97 o                         
  -5  12   4       1910.41       1878.07       123.64 o                         
  -4  12   4       1894.15       2085.83       267.92 o                         
  -3  12   4        517.31        545.30        52.53 o                         
  -2  12   4        770.05        785.59        60.26 o                         
  -1  12   4       2488.67       2291.60       171.60 o                         
   0  12   4       3161.30       3195.66       114.55 o                         
   1  12   4       7522.99       7293.02       175.89 o                         
   2  12   4       1228.63       1227.22        50.99 o                         
   3  12   4       1770.25       1912.36        40.96 o                         
   4  12   4         45.85         36.71        17.62 o                         
   5  12   4        806.35        788.83        38.47 o                         
   6  12   4       4868.46       4999.48        90.18 o                         
   7  12   4       4942.69       4802.22       108.85 o                         
   8  12   4       8359.10       8536.51       137.57 o                         
   9  12   4       3503.64       3466.06       101.40 o                         
  10  12   4       2418.44       2176.66        89.67 o                         
  11  12   4        438.68        583.54        95.24 o                         
  -5  13   4        234.41        276.02        71.21 o                         
  -4  13   4         21.38         36.75        58.84 o                         
  -3  13   4       1145.73       1146.93        94.80 o                         
  -2  13   4       2301.21       2213.71        98.38 o                         
  -1  13   4       3551.63       3657.81       116.33 o                         
   0  13   4       2057.13       1980.18        92.13 o                         
   1  13   4         40.38         62.89        28.33 o                         
   2  13   4        201.24        189.66        27.41 o                         
   3  13   4       1423.19       1464.67        37.10 o                         
   4  13   4       2713.93       2703.80        62.21 o                         
   5  13   4       3633.26       3646.07        76.28 o                         
   6  13   4       7264.09       7302.14       156.68 o                         
   7  13   4       5176.21       5375.69        97.42 o                         
   8  13   4        570.92        543.25        36.49 o                         
   9  13   4         15.27         20.03        35.66 o                         
  10  13   4        864.42        741.15        70.71 o                         
  11  13   4       1778.73       1888.61       151.87 o                         
  -4  14   4       1913.90       1778.66       197.43 o                         
  -3  14   4       2776.91       2780.96       179.82 o                         
  -2  14   4       1514.99       1389.17       115.26 o                         
  -1  14   4        428.34        354.49        46.89 o                         
   0  14   4        107.65         64.76        34.19 o                         
   1  14   4       1284.25       1144.19        66.11 o                         
   2  14   4       3929.72       4281.85       120.82 o                         
   3  14   4       3073.97       2876.19       125.76 o                         
   4  14   4       3371.75       3669.42        99.95 o                         
   5  14   4        989.91       1005.81        53.95 o                         
   6  14   4         75.16         76.95        33.25 o                         
   7  14   4        189.05        206.45        39.93 o                         
   8  14   4       2138.45       2309.23       111.36 o                         
   9  14   4       3595.78       3434.47       179.99 o                         
  10  14   4       3616.10       3498.87       693.62 o                         
  -2  15   4        587.95        599.69        93.58 o                         
  -1  15   4       1881.12       1658.33       112.49 o                         
   0  15   4       2897.73       2645.94       176.58 o                         
   1  15   4       3317.61       3170.95       275.25 o                         
   2  15   4        991.89        880.84       102.69 o                         
   3  15   4       1037.50       1122.62       117.01 o                         
   4  15   4        122.06         89.02        55.64 o                         
   5  15   4        575.59        590.81        76.92 o                         
   6  15   4       1774.29       1826.10       135.03 o                         
   7  15   4       2923.77       2981.58       169.12 o                         
   8  15   4       2542.05       2954.85       245.17 o                         
   0  16   4       2063.41       1889.57       250.95 o                         
   1  16   4          2.02         45.41       125.21 o                         
   2  16   4        304.68        369.67       146.00 o                         
   3  16   4       1700.35       1846.18       159.29 o                         
   4  16   4       2614.76       3054.61       312.71 o                         
   5  16   4       2151.42       2332.42       164.72 o                         
   6  16   4       1826.30       1988.06       147.89 o                         
  -7 -15   5       5482.87       5581.80       398.28 o                         
  -6 -15   5       2119.72       2202.19       244.19 o                         
  -5 -15   5        881.40        864.02       123.17 o                         
  -4 -15   5          3.51          2.79        84.50 o                         
  -3 -15   5        508.62        780.48       164.75 o                         
  -2 -15   5       1589.05       1359.93       125.05 o                         
  -1 -15   5       2108.77       2402.26       140.60 o                         
   0 -15   5       2835.53       2884.25       275.96 o                         
   1 -15   5       2766.43       2874.91       153.64 o                         
  -8 -14   5       1510.00       1307.37       133.80 o                         
  -7 -14   5         13.88        -28.14        59.05 o                         
  -6 -14   5        474.69        472.94        74.77 o                         
  -5 -14   5       2286.28       2590.25       155.77 o                         
  -4 -14   5       5328.91       5006.07       444.09 o                         
  -3 -14   5       4940.46       5208.42       230.53 o                         
  -2 -14   5       4177.79       4323.33       164.22 o                         
  -1 -14   5       1642.65       1641.26        93.65 o                         
   0 -14   5        565.36        490.74        72.56 o                         
   1 -14   5         22.06         42.47        70.23 o                         
   2 -14   5       1174.92        952.57       117.27 o                         
   3 -14   5       2734.69       2807.88       249.17 o                         
 -10 -13   5        300.86        195.43       150.44 o                         
  -9 -13   5        374.82        394.17       128.58 o                         
  -8 -13   5       1689.06       1809.92        94.66 o                         
  -7 -13   5       3337.85       2997.64       182.32 o                         
  -6 -13   5       5244.82       5312.97       269.17 o                         
  -5 -13   5       2832.39       2643.02       122.28 o                         
  -4 -13   5       2704.98       2900.14       128.52 o                         
  -3 -13   5        782.33        739.13        48.66 o                         
  -2 -13   5         70.78        100.16        27.58 o                         
  -1 -13   5       1470.57       1462.98        60.35 o                         
   0 -13   5       4387.07       4679.25       167.94 o                         
   1 -13   5       5014.89       4912.72       252.25 o                         
   2 -13   5       4548.59       5039.86       321.99 o                         
   3 -13   5       1965.76       1864.53       160.93 o                         
   4 -13   5        549.86        730.49       110.52 o                         
   5 -13   5         38.60        168.58        89.16 o                         
 -10 -12   5       2328.56       2502.27       177.44 o                         
  -9 -12   5       3398.58       3170.67       263.41 o                         
  -8 -12   5       2862.50       3056.84       154.11 o                         
  -7 -12   5       2810.71       2891.39       104.47 o                         
  -6 -12   5        206.51        220.39        48.47 o                         
  -5 -12   5         61.33         81.80        21.52 o                         
  -4 -12   5       1222.38       1212.91        64.05 o                         
  -3 -12   5       4419.02       4532.00       158.80 o                         
  -2 -12   5       3916.10       3906.98        93.85 o                         
  -1 -12   5       6656.72       7205.60       151.63 o                         
   0 -12   5       5784.28       5574.38       135.74 o                         
   1 -12   5       2416.09       2530.33        72.10 o                         
   2 -12   5         36.39         20.68        26.80 o                         
   3 -12   5        857.52        923.08        70.01 o                         
   4 -12   5       1991.65       1868.60       183.83 o                         
   5 -12   5       2202.18       2437.01       164.81 o                         
   6 -12   5       2619.84       2315.47       152.86 o                         
 -11 -11   5       2432.42       2333.79       174.72 o                         
 -10 -11   5       1458.33       1313.76       126.34 o                         
  -9 -11   5       1082.87       1091.40        86.26 o                         
  -8 -11   5        387.07        382.66        58.51 o                         
  -7 -11   5        521.78        638.62        60.35 o                         
  -6 -11   5       2676.47       2500.39       180.95 o                         
  -5 -11   5       3609.20       3478.79        90.59 o                         
  -4 -11   5       9912.01      10217.89       284.95 o                         
  -3 -11   5       5037.62       4943.45       115.55 o                         
  -2 -11   5       4585.85       4733.86       108.58 o                         
  -1 -11   5        257.74        248.26        22.36 o                         
   0 -11   5        281.60        289.68        27.30 o                         
   1 -11   5       2499.34       2699.85        74.71 o                         
   2 -11   5       4061.47       4051.50        95.18 o                         
   3 -11   5       6278.53       6133.06       245.39 o                         
   4 -11   5       2805.83       2667.98        82.03 o                         
   5 -11   5       1969.10       1766.27        88.17 o                         
   6 -11   5        721.33        777.03        78.61 o                         
   7 -11   5          3.67          7.46        73.66 o                         
 -12 -10   5       1627.17       1420.55       145.90 o                         
 -11 -10   5        616.92        632.86        74.98 o                         
 -10 -10   5         36.33         60.01        50.04 o                         
  -9 -10   5       1749.96       1659.21        74.05 o                         
  -8 -10   5       4668.23       5208.11       142.57 o                         
  -7 -10   5       6268.46       6494.54       148.34 o                         
  -6 -10   5      12103.81      12590.95       306.78 o                         
  -5 -10   5       2945.45       2950.24        86.63 o                         
  -4 -10   5        951.88       1030.26        47.25 o                         
  -3 -10   5         50.17         50.31        20.54 o                         
  -2 -10   5       2323.54       2425.82        67.25 o                         
  -1 -10   5       5170.66       4980.46       113.59 o                         
   0 -10   5      10828.57      11225.68       204.27 o                         
   1 -10   5       7420.44       7123.34       144.11 o                         
   2 -10   5       2379.39       2561.62        67.56 o                         
   3 -10   5        500.39        528.55        38.40 o                         
   4 -10   5        156.23        173.55        32.55 o                         
   5 -10   5        977.91       1022.60        57.43 o                         
   6 -10   5       1990.72       1872.42        96.10 o                         
   7 -10   5       3210.47       2933.46       136.92 o                         
   8 -10   5       2528.58       1876.74       151.20 o                         
 -12  -9   5        497.54        441.21        71.48 o                         
 -11  -9   5        599.24        703.40        72.09 o                         
 -10  -9   5       3071.30       2967.72       129.19 o                         
  -9  -9   5       2949.56       2846.27       124.63 o                         
  -8  -9   5       1900.49       1863.91        60.51 o                         
  -7  -9   5        708.27        746.94        43.30 o                         
  -6  -9   5          4.45          4.12        21.60 o                         
  -5  -9   5        473.88        515.09        36.92 o                         
  -4  -9   5       1331.56       1255.80        58.19 o                         
  -3  -9   5       9839.68       9985.25       176.14 o                         
  -2  -9   5       3035.80       3192.06        77.07 o                         
  -1  -9   5       5406.37       5365.27        92.85 o                         
   0  -9   5       2058.82       2023.77        56.98 o                         
   1  -9   5         43.46         53.90        18.39 o                         
   2  -9   5        519.86        599.25        41.39 o                         
   3  -9   5       2974.45       2940.53        78.29 o                         
   4  -9   5       6533.27       6117.07       150.25 o                         
   5  -9   5       5076.66       5167.48       163.94 o                         
   6  -9   5       6315.23       6429.75       161.06 o                         
   7  -9   5       2065.06       1838.54        94.81 o                         
   8  -9   5        267.66        137.98        60.65 o                         
   9  -9   5        277.61        187.02        61.94 o                         
 -13  -8   5       1168.48        986.28       178.97 o                         
 -12  -8   5       2797.35       2918.50       126.92 o                         
 -11  -8   5       3068.23       3180.19       128.12 o                         
 -10  -8   5       1164.28       1159.95        71.29 o                         
  -9  -8   5        336.83        339.83        53.38 o                         
  -8  -8   5         27.84         42.23        21.67 o                         
  -7  -8   5       1406.70       1509.54        55.59 o                         
  -6  -8   5       2843.24       2900.32       100.85 o                         
  -5  -8   5       1206.94       1210.39        45.34 o                         
  -4  -8   5       5204.77       5071.61        88.90 o                         
  -3  -8   5        882.84        914.00        37.05 o                         
  -2  -8   5        898.86        895.70        35.05 o                         
  -1  -8   5       1098.00       1126.75        32.48 o                         
   0  -8   5       6607.28       6768.17       122.83 o                         
   1  -8   5       7897.65       8300.48       161.08 o                         
   2  -8   5       6309.97       6067.26       126.04 o                         
   3  -8   5       9392.87       9409.48       164.87 o                         
   4  -8   5       3934.65       3899.98        89.60 o                         
   5  -8   5       1008.20        980.97        48.84 o                         
   6  -8   5         13.89         12.56        27.29 o                         
   7  -8   5       1265.91       1185.85        66.73 o                         
   8  -8   5       2679.71       2328.02       133.74 o                         
   9  -8   5       3609.73       3154.88       161.77 o                         
  10  -8   5       2874.69       2912.19       235.97 o                         
 -13  -7   5       2447.89       2923.29       149.82 o                         
 -12  -7   5       1016.66       1023.55        91.90 o                         
 -11  -7   5        412.81        456.90        48.97 o                         
 -10  -7   5        377.05        380.61        42.19 o                         
  -9  -7   5       2563.64       2571.63        79.03 o                         
  -8  -7   5       4891.63       5026.61       106.06 o                         
  -7  -7   5       1924.85       1949.08        62.65 o                         
  -6  -7   5       6264.36       6298.55       116.81 o                         
  -5  -7   5        699.67        694.27        37.60 o                         
  -4  -7   5          6.70         14.51        11.94 o                         
  -3  -7   5       2193.86       2240.51        54.34 o                         
  -2  -7   5       9483.17       9184.24       127.83 o                         
  -1  -7   5      11382.24      11448.11       163.61 o                         
   0  -7   5      12323.65      12669.26       191.11 o                         
   1  -7   5       3283.31       3237.13        69.25 o                         
   2  -7   5         42.60         53.36        17.50 o                         
   3  -7   5        518.18        557.94        30.29 o                         
   4  -7   5       1010.02       1061.75        45.27 o                         
   5  -7   5       4957.31       5001.08       117.48 o                         
   6  -7   5       4292.35       4219.76       102.05 o                         
   7  -7   5       7318.38       7789.64       169.87 o                         
   8  -7   5       2156.67       2201.02        80.76 o                         
   9  -7   5       1088.68       1202.13        83.33 o                         
  10  -7   5          1.75        -28.54        58.62 o                         
 -13  -6   5        142.54        104.59        72.58 o                         
 -12  -6   5       1319.45       1295.42       140.37 o                         
 -11  -6   5       2161.15       2352.80        83.85 o                         
 -10  -6   5       6202.17       6363.80       174.41 o                         
  -9  -6   5       4001.78       3890.71        98.78 o                         
  -8  -6   5       2603.52       2624.71        81.64 o                         
  -7  -6   5         98.71         88.51        25.08 o                         
  -6  -6   5        109.89        140.45        22.16 o                         
  -5  -6   5        559.95        494.14        22.68 o                         
  -4  -6   5       1659.62       1582.24        41.27 o                         
  -3  -6   5       8062.08       7967.87       134.86 o                         
  -2  -6   5       3354.45       3218.18        67.44 o                         
  -1  -6   5       1732.63       1735.14        63.37 o                         
   0  -6   5       1026.92       1069.49        37.28 o                         
   1  -6   5       2364.01       2061.25        50.82 o                         
   2  -6   5        918.85        940.30        34.65 o                         
   3  -6   5       5387.35       5333.96       105.03 o                         
   4  -6   5       5062.12       4925.07       101.41 o                         
   5  -6   5       1832.33       1908.31       117.74 o                         
   6  -6   5       1549.29       1634.26        59.49 o                         
   7  -6   5        187.85        183.47        28.46 o                         
   8  -6   5        468.60        480.40        38.09 o                         
   9  -6   5       2100.69       2016.39        83.64 o                         
  10  -6   5       4004.72       3581.90       221.06 o                         
  11  -6   5       3105.90       3232.37       164.64 o                         
 -13  -5   5       2259.65       2131.27       131.73 o                         
 -12  -5   5       4215.26       4341.52       251.45 o                         
 -11  -5   5       4731.42       4612.86       135.60 o                         
 -10  -5   5       1108.43       1127.06        55.92 o                         
  -9  -5   5         14.69         22.21        27.35 o                         
  -8  -5   5       1317.63       1314.44        65.30 o                         
  -7  -5   5       5261.13       5338.52       114.89 o                         
  -6  -5   5       6342.78       6341.83       125.61 o                         
  -5  -5   5       2960.58       2857.67        62.98 o                         
  -4  -5   5       8308.04       8160.77       149.97 o                         
  -3  -5   5        389.91        423.15        35.17 o                         
  -2  -5   5       1001.75       1101.26        35.87 o                         
  -1  -5   5       1105.08        953.74        32.32 o                         
   0  -5   5       4635.06       4458.64        76.51 o                         
   1  -5   5       7151.62       6860.39       114.89 o                         
   2  -5   5       1288.38       1183.45        37.87 o                         
   3  -5   5       3499.89       3608.63        80.87 o                         
   4  -5   5         24.21         33.45        17.28 o                         
   5  -5   5        250.41        261.35        39.67 o                         
   6  -5   5       3216.30       3025.61       101.84 o                         
   7  -5   5       6204.30       6352.84       128.84 o                         
   8  -5   5       6092.83       6274.07       156.70 o                         
   9  -5   5       3937.07       3668.60       107.36 o                         
  10  -5   5       2482.86       2310.98        94.81 o                         
  11  -5   5         79.60        102.89        51.24 o                         
  12  -5   5         46.43         71.32        69.83 o                         
 -13  -4   5        737.55        877.48       136.34 o                         
 -12  -4   5         74.32         84.05        40.37 o                         
 -11  -4   5         35.08         30.58        33.16 o                         
 -10  -4   5       1875.18       1889.81        57.46 o                         
  -9  -4   5       4844.36       4625.78        95.52 o                         
  -8  -4   5       7787.96       7392.22       132.05 o                         
  -7  -4   5       2076.31       1981.06        59.09 o                         
  -6  -4   5       6059.84       5916.01       101.17 o                         
  -5  -4   5        349.67        424.58        19.05 o                         
  -4  -4   5       1546.90       1598.68        44.69 o                         
  -3  -4   5       6340.04       6571.12       110.61 o                         
  -2  -4   5       5284.01       5219.03       113.08 o                         
  -1  -4   5      10180.71      10188.80       160.34 o                         
   0  -4   5       4796.66       4874.87        84.74 o                         
   1  -4   5       3686.07       3636.95        74.76 o                         
   2  -4   5        257.51        289.14        21.13 o                         
   3  -4   5       3876.64       3969.75        81.78 o                         
   4  -4   5       3884.27       4115.35        92.20 o                         
   5  -4   5       7135.73       6732.50       122.41 o                         
   6  -4   5       3425.70       3599.43        92.92 o                         
   7  -4   5       4132.32       4007.08       155.62 o                         
   8  -4   5        934.76        981.52        51.85 o                         
   9  -4   5          3.31         16.06        28.98 o                         
  10  -4   5        898.04        896.04        61.73 o                         
  11  -4   5       2819.11       2718.22       132.20 o                         
  12  -4   5       2959.54       2840.39       127.48 o                         
 -13  -3   5       2056.88       2007.97       130.16 o                         
 -12  -3   5       3148.14       3145.64       119.04 o                         
 -11  -3   5       4032.85       4025.39       126.66 o                         
 -10  -3   5       6374.40       6239.32       161.44 o                         
  -9  -3   5       1671.94       1694.91        55.61 o                         
  -8  -3   5       1070.83       1012.01        43.90 o                         
  -7  -3   5          5.96         14.07        15.83 o                         
  -6  -3   5       2351.02       2264.95        53.08 o                         
  -5  -3   5       6296.30       6193.35       101.82 o                         
  -4  -3   5      22098.16      22599.23       296.56 o                         
  -3  -3   5      14468.44      14695.30       197.67 o                         
  -2  -3   5       2686.79       2652.00        54.61 o                         
  -1  -3   5        120.24        118.59        11.62 o                         
   0  -3   5          7.02          4.56        11.70 o                         
   1  -3   5       7175.42       7684.59       170.83 o                         
   2  -3   5       5179.15       5042.44       111.21 o                         
   3  -3   5       9334.56       9816.40       164.33 o                         
   4  -3   5      10154.76       9974.75       151.38 o                         
   5  -3   5       1378.71       1527.03        46.91 o                         
   6  -3   5        280.03        287.89        27.74 o                         
   7  -3   5        551.87        614.96        35.58 o                         
   8  -3   5       1684.98       1780.00        63.24 o                         
   9  -3   5       2315.16       2431.29        77.66 o                         
  10  -3   5       3489.85       3591.47       105.86 o                         
  11  -3   5       2114.56       2139.03       104.45 o                         
  12  -3   5        543.98        621.10        73.97 o                         
 -13  -2   5       2595.63       2620.91       179.90 o                         
 -12  -2   5       2641.23       2606.32       108.01 o                         
 -11  -2   5       2039.58       2116.02        79.59 o                         
 -10  -2   5        281.30        240.71        28.10 o                         
  -9  -2   5       1304.94       1322.51        46.80 o                         
  -8  -2   5       5591.89       5431.70       103.12 o                         
  -7  -2   5      12200.25      12202.49       195.64 o                         
  -6  -2   5      17501.54      17713.87       233.80 o                         
  -5  -2   5       9685.43       9253.63       148.34 o                         
  -4  -2   5       5667.90       5917.80       106.46 o                         
  -3  -2   5        119.15        129.58        12.44 o                         
  -2  -2   5        127.24        124.60         9.71 o                         
  -1  -2   5      10299.91      10331.12       151.43 o                         
   0  -2   5       8594.23       9279.35       157.48 o                         
   1  -2   5      12977.79      12376.27       194.37 o                         
   2  -2   5       3696.80       3824.44        83.65 o                         
   3  -2   5       1634.18       1344.24        38.02 o                         
   4  -2   5        747.91        744.34        30.06 o                         
   5  -2   5       2287.27       2602.70        68.45 o                         
   6  -2   5       4058.85       4085.22       104.47 o                         
   7  -2   5       8297.49       8121.60       191.50 o                         
   8  -2   5       2763.81       2954.60        86.42 o                         
   9  -2   5       2058.06       1955.66        69.95 o                         
  10  -2   5        194.35        128.67        31.25 o                         
  11  -2   5         83.02        116.46        36.60 o                         
  12  -2   5       1498.85       1611.02        94.93 o                         
  13  -2   5       1311.21       1307.49        90.93 o                         
 -13  -1   5          8.77         48.10        92.68 o                         
 -12  -1   5        834.78        881.76        96.59 o                         
 -11  -1   5       3073.21       3035.30       139.12 o                         
 -10  -1   5       9056.50       9041.43       180.49 o                         
  -9  -1   5       8281.31       8023.14       149.04 o                         
  -8  -1   5       8186.86       8187.12       147.55 o                         
  -7  -1   5        970.18       1070.16        38.75 o                         
  -6  -1   5       7583.57       7513.79       116.88 o                         
  -5  -1   5       2033.70       1951.48        60.36 o                         
  -4  -1   5       6378.70       6589.30       116.17 o                         
  -3  -1   5       7021.30       6895.53       137.49 o                         
  -2  -1   5       1329.46       1121.06        26.95 o                         
  -1  -1   5       5961.64       6099.63        78.15 o                         
   0  -1   5       1805.15       1538.95        31.45 o                         
   1  -1   5        520.16        710.82        23.59 o                         
   2  -1   5        808.00        752.90        26.47 o                         
   3  -1   5       3529.70       3153.42        64.82 o                         
   4  -1   5       1887.39       2137.13        81.28 o                         
   5  -1   5      16990.03      16662.61       264.96 o                         
   6  -1   5       4741.34       4763.79       118.57 o                         
   7  -1   5       2439.97       2464.90        83.70 o                         
   8  -1   5        113.92        134.89        23.13 o                         
   9  -1   5        612.91        587.23        31.04 o                         
  10  -1   5       3275.96       3193.40        75.15 o                         
  11  -1   5       2124.25       2078.67        78.89 o                         
  12  -1   5       2497.15       2450.70       112.72 o                         
  13  -1   5       1817.11       1787.21       104.26 o                         
 -13   0   5       2894.42       3066.06       163.70 o                         
 -12   0   5       4193.50       4440.29       187.85 o                         
 -11   0   5       2927.08       2937.99       101.26 o                         
 -10   0   5       5559.54       5578.92       120.11 o                         
  -9   0   5        414.36        408.39        31.32 o                         
  -8   0   5          4.79         -1.59        20.17 o                         
  -7   0   5       3418.33       3366.74        96.38 o                         
  -6   0   5       9881.27       9836.16       162.44 o                         
  -5   0   5      11702.42      12082.43       185.55 o                         
  -4   0   5      17854.05      17667.62       253.64 o                         
  -3   0   5      21844.93      21987.02       305.00 o                         
  -2   0   5       3669.16       4003.74        68.69 o                         
  -1   0   5       1448.69       1231.27        35.03 o                         
   0   0   5       5907.78       5604.20        82.87 o                         
   1   0   5      27092.24      29497.76       354.32 o                         
   2   0   5      21265.94      20986.69       291.33 o                         
   3   0   5      15840.33      17107.81       244.85 o                         
   4   0   5       9562.55       9619.71       175.45 o                         
   5   0   5       3216.60       3493.32        84.41 o                         
   6   0   5          1.71         12.46        18.76 o                         
   7   0   5       2262.07       2253.69        65.68 o                         
   8   0   5       8274.24       8331.89       162.87 o                         
   9   0   5       5349.57       5250.72       112.64 o                         
  10   0   5       4325.34       4231.90        90.83 o                         
  11   0   5        793.80        660.32        50.89 o                         
  12   0   5         21.45         60.19        53.01 o                         
  13   0   5        167.39        318.84        86.10 o                         
 -13   1   5       1103.03       1171.08       107.08 o                         
 -12   1   5        456.34        519.48       124.85 o                         
 -11   1   5         19.46         38.40        35.00 o                         
 -10   1   5       1735.32       1804.85        67.69 o                         
  -9   1   5       3202.41       3252.88        83.97 o                         
  -8   1   5       4280.22       4375.18        90.60 o                         
  -7   1   5      10715.48      10734.13       178.42 o                         
  -6   1   5       9072.88       9167.09       154.31 o                         
  -5   1   5       5455.66       5167.33       103.20 o                         
  -4   1   5        232.89        239.72        18.39 o                         
  -3   1   5       5543.00       5508.74       108.74 o                         
  -2   1   5       6846.12       7440.43       115.47 o                         
  -1   1   5      52346.06      51715.08       605.47 o                         
   0   1   5      45068.46      48767.60       546.79 o                         
   1   1   5      26885.35      27248.21       344.91 o                         
   2   1   5       9138.85      10101.56       151.53 o                         
   3   1   5       2498.81       2337.18        53.71 o                         
   4   1   5        631.09        557.32        22.46 o                         
   5   1   5       4035.86       4192.69        83.31 o                         
   6   1   5       6423.13       6595.46       125.60 o                         
   7   1   5       6656.72       6287.80       111.14 o                         
   8   1   5       2010.28       2016.43        55.88 o                         
   9   1   5       1591.70       1622.03        43.61 o                         
  10   1   5         34.94         19.27        12.76 o                         
  11   1   5        610.18        615.40        45.10 o                         
  12   1   5       1913.04       1965.16        98.58 o                         
  13   1   5       2541.33       2712.63       176.54 o                         
 -12   2   5       1653.50       1643.07       120.75 o                         
 -11   2   5       2978.48       2918.77       126.97 o                         
 -10   2   5       4697.67       4551.23       122.08 o                         
  -9   2   5       5302.34       4948.52       116.14 o                         
  -8   2   5       1441.11       1534.14        54.56 o                         
  -7   2   5       1046.10        849.30        42.50 o                         
  -6   2   5        276.34        346.21        26.22 o                         
  -5   2   5       6306.31       6132.15       118.34 o                         
  -4   2   5      19716.38      19573.03       301.14 o                         
  -3   2   5      10012.94       9850.27       256.55 o                         
  -2   2   5      15553.00      14333.04       228.51 o                         
  -1   2   5       6372.96       7019.91        94.59 o                         
   0   2   5       5270.02       4591.69        65.89 o                         
   1   2   5       2583.25       2572.56        42.11 o                         
   2   2   5        274.03        365.02        15.02 o                         
   3   2   5      13149.80      12855.12       186.86 o                         
   4   2   5       3200.18       3158.00        51.11 o                         
   5   2   5      17052.93      17711.97       214.53 o                         
   6   2   5       4443.10       4276.42        80.32 o                         
   7   2   5       1120.91       1084.91        40.22 o                         
   8   2   5         45.02         63.18        17.67 o                         
   9   2   5        219.14        296.25        28.26 o                         
  10   2   5       2691.68       2558.21        73.94 o                         
  11   2   5       2108.16       2235.26        81.81 o                         
  12   2   5       2602.42       2706.85       127.93 o                         
  13   2   5       1459.10       1315.53        97.28 o                         
  14   2   5        216.51        122.56       152.93 o                         
 -12   3   5       2714.27       3144.07       381.26 o                         
 -11   3   5        757.23        683.97        94.32 o                         
 -10   3   5        678.68        640.37        57.84 o                         
  -9   3   5        114.28         88.22        29.58 o                         
  -8   3   5       2340.74       2377.01        78.03 o                         
  -7   3   5       5291.09       5234.65       122.99 o                         
  -6   3   5      13188.01      12776.89       238.78 o                         
  -5   3   5       7850.27       7989.15       136.40 o                         
  -4   3   5       6531.59       6448.53       113.25 o                         
  -3   3   5       5003.94       4769.53       117.11 o                         
  -2   3   5        177.58         99.65        14.27 o                         
  -1   3   5       3550.87       4190.19        61.65 o                         
   0   3   5      12194.89      11985.76       163.06 o                         
   1   3   5      27158.06      28842.60       317.79 o                         
   2   3   5      10753.91      10258.45       123.32 o                         
   3   3   5      14452.79      15097.29       191.56 o                         
   4   3   5       6309.68       6406.53       104.58 o                         
   5   3   5        175.44        220.20        13.26 o                         
   6   3   5       4217.03       4240.82        65.26 o                         
   7   3   5       7953.67       7957.80       117.08 o                         
   8   3   5      12040.94      11878.85       196.55 o                         
   9   3   5       9414.59       8648.74       203.06 o                         
  10   3   5       4012.94       3780.93        91.33 o                         
  11   3   5       1101.82       1189.85        68.28 o                         
  12   3   5         33.88         25.88        46.93 o                         
  13   3   5        209.26        236.10        60.22 o                         
  14   3   5        887.01        727.23        98.08 o                         
 -12   4   5         29.10          8.71        66.32 o                         
 -11   4   5        330.63        301.64        54.02 o                         
 -10   4   5       2021.28       1994.00        93.09 o                         
  -9   4   5       4139.15       4435.23       147.16 o                         
  -8   4   5       4000.43       3924.23        93.31 o                         
  -7   4   5       2690.23       2814.42        77.28 o                         
  -6   4   5       1149.00       1243.60        47.65 o                         
  -5   4   5        134.67        167.53        23.42 o                         
  -4   4   5       1418.78       1522.27        44.33 o                         
  -3   4   5      11549.97      10891.35       215.89 o                         
  -2   4   5       4476.96       4545.39        96.93 o                         
  -1   4   5      27827.62      26712.10       312.22 o                         
   0   4   5       8689.41       9554.01       136.72 o                         
   1   4   5       4257.35       3924.97        55.29 o                         
   2   4   5        687.81        797.74        20.55 o                         
   3   4   5       1807.62       2014.76        32.41 o                         
   4   4   5      10925.06      10853.59       130.46 o                         
   5   4   5      10043.56      10091.56       144.73 o                         
   6   4   5      15414.84      15384.91       223.50 o                         
   7   4   5       8793.23       8539.32       149.13 o                         
   8   4   5       3934.66       3895.74        87.78 o                         
   9   4   5       1818.09       1791.02        57.88 o                         
  10   4   5         33.77         48.78        22.35 o                         
  11   4   5       1953.71       1862.87        76.09 o                         
  12   4   5       2823.96       2810.36       112.67 o                         
  13   4   5       2196.35       2313.95       106.92 o                         
  14   4   5       1118.09       1308.08       118.72 o                         
 -11   5   5       2568.17       2539.72       125.05 o                         
 -10   5   5       1810.51       2059.09       154.62 o                         
  -9   5   5       1126.16       1094.41        78.41 o                         
  -8   5   5         14.21         55.95        30.03 o                         
  -7   5   5       2893.47       2909.65        72.56 o                         
  -6   5   5       1195.27       1277.49        44.42 o                         
  -5   5   5       5733.21       5722.14       146.71 o                         
  -4   5   5      11048.70      10507.55       180.37 o                         
  -3   5   5       9137.88       9724.84       189.69 o                         
  -2   5   5       7430.03       6515.20       103.16 o                         
  -1   5   5        443.64        545.10        22.06 o                         
   0   5   5       1849.13       2017.44        47.59 o                         
   1   5   5       9332.73       9095.69       123.78 o                         
   2   5   5      10795.93      11200.72       129.13 o                         
   3   5   5      14539.85      13749.16       147.64 o                         
   4   5   5      12054.23      11843.40       130.05 o                         
   5   5   5       8437.27       8524.64       108.59 o                         
   6   5   5        761.16        669.41        21.96 o                         
   7   5   5          4.20          6.30        12.25 o                         
   8   5   5        788.69        706.00        29.68 o                         
   9   5   5       1921.20       1971.05        59.22 o                         
  10   5   5       5693.78       5221.58       115.40 o                         
  11   5   5       2800.08       2685.94       102.86 o                         
  12   5   5       2918.98       2705.16       108.49 o                         
  13   5   5       1081.46        964.17       123.45 o                         
  14   5   5          2.07         85.21        71.39 o                         
 -11   6   5        328.06        415.39        93.36 o                         
 -10   6   5         13.46         12.73        56.96 o                         
  -9   6   5        732.02        598.79        52.27 o                         
  -8   6   5       4491.83       4623.39       126.83 o                         
  -7   6   5       3988.23       4205.94        92.25 o                         
  -6   6   5       3689.96       3871.22        95.78 o                         
  -5   6   5       1936.17       2002.30        58.64 o                         
  -4   6   5         35.84         58.64        18.36 o                         
  -3   6   5         44.33         37.51        14.17 o                         
  -2   6   5       5760.42       5404.20        95.58 o                         
  -1   6   5       6980.18       6890.80       100.72 o                         
   0   6   5      16765.20      16695.34       251.37 o                         
   1   6   5      18346.18      18405.06       231.17 o                         
   2   6   5       7409.38       7293.35        89.43 o                         
   3   6   5        579.38        649.79        19.10 o                         
   4   6   5        794.27        864.04        22.88 o                         
   5   6   5       1784.23       1793.19        36.21 o                         
   6   6   5       5989.66       5862.96        90.94 o                         
   7   6   5       7887.13       8012.66       129.29 o                         
   8   6   5       6439.53       6386.22       113.03 o                         
   9   6   5       6386.82       6219.61       122.78 o                         
  10   6   5        963.24       1056.59        50.96 o                         
  11   6   5          0.94         18.11        38.90 o                         
  12   6   5        943.73        857.64        83.75 o                         
  13   6   5       1103.30        943.81       120.45 o                         
 -10   7   5       1920.02       1900.53       108.46 o                         
  -9   7   5       2688.33       2816.11       124.82 o                         
  -8   7   5       3038.50       3053.84       101.47 o                         
  -7   7   5       1382.93       1485.34        67.31 o                         
  -6   7   5          5.53         14.43        21.75 o                         
  -5   7   5        490.46        506.77        33.69 o                         
  -4   7   5       5347.88       5418.06       129.94 o                         
  -3   7   5       8939.33       8469.17       172.99 o                         
  -2   7   5       5569.98       5443.12        99.33 o                         
  -1   7   5       4535.38       4194.56        66.41 o                         
   0   7   5       1434.43       1455.71        34.58 o                         
   1   7   5        105.63        109.73        10.34 o                         
   2   7   5       1141.80       1151.36        25.57 o                         
   3   7   5       8427.67       8699.72       117.64 o                         
   4   7   5      11674.72      11586.64       149.76 o                         
   5   7   5      10979.54      11053.86       138.78 o                         
   6   7   5       7282.72       7282.36       105.91 o                         
   7   7   5       3725.36       3589.68        62.88 o                         
   8   7   5        347.88        344.13        24.89 o                         
   9   7   5        270.98        214.03        26.62 o                         
  10   7   5       3127.96       3041.84        85.14 o                         
  11   7   5       4831.46       4573.77       135.05 o                         
  12   7   5       3728.10       3448.85       167.52 o                         
  13   7   5       2409.61       2560.48       183.46 o                         
 -10   8   5       1070.66       1184.49       156.80 o                         
  -9   8   5        397.35        385.44        77.53 o                         
  -8   8   5          4.01         41.59        43.04 o                         
  -7   8   5       1583.86       1603.30        81.27 o                         
  -6   8   5       1230.61       1337.26        63.49 o                         
  -5   8   5       4215.31       4301.62       121.69 o                         
  -4   8   5       5313.17       5136.45        94.10 o                         
  -3   8   5       2199.28       2180.81        56.99 o                         
  -2   8   5       1246.39       1111.44        28.49 o                         
  -1   8   5        348.20        312.70        26.73 o                         
   0   8   5       3377.36       3220.49        78.95 o                         
   1   8   5      11015.58      10817.97       180.79 o                         
   2   8   5      13886.26      14377.32       199.11 o                         
   3   8   5       9113.01       8972.20       123.27 o                         
   4   8   5       3155.98       3239.98        57.10 o                         
   5   8   5       1861.67       1976.72        42.21 o                         
   6   8   5       1772.26       1776.08        44.18 o                         
   7   8   5       1733.09       1782.37        43.21 o                         
   8   8   5       6681.38       6699.78        96.97 o                         
   9   8   5       8985.62       8666.49       137.34 o                         
  10   8   5      11718.01      11051.35       253.19 o                         
  11   8   5       3188.72       2856.07       143.40 o                         
  12   8   5        770.91        776.16        86.16 o                         
  13   8   5         14.15         76.03        62.55 o                         
  -9   9   5        674.83        672.03        93.75 o                         
  -8   9   5       1803.25       1751.69       162.35 o                         
  -7   9   5       2816.05       2897.07       153.25 o                         
  -6   9   5       2441.62       2714.31       109.95 o                         
  -5   9   5       1481.18       1479.74        66.76 o                         
  -4   9   5         53.77         47.04        23.44 o                         
  -3   9   5        480.26        515.40        34.20 o                         
  -2   9   5       4828.72       4466.05        99.62 o                         
  -1   9   5       4981.33       5106.24       141.26 o                         
   0   9   5       2869.89       2918.68       101.76 o                         
   1   9   5       6635.68       6665.02       126.26 o                         
   2   9   5       1146.00       1178.20        35.54 o                         
   3   9   5        617.80        579.38        20.61 o                         
   4   9   5       3108.35       3072.89        55.69 o                         
   5   9   5       6703.71       6826.83       100.11 o                         
   6   9   5      10031.93      10010.29       146.31 o                         
   7   9   5       4208.24       4377.14        80.31 o                         
   8   9   5       2971.21       3031.72        64.29 o                         
   9   9   5        730.52        649.90        34.47 o                         
  10   9   5        199.67        228.54        33.36 o                         
  11   9   5        191.72        223.84        59.95 o                         
  12   9   5       1477.53       1328.35       107.65 o                         
  13   9   5       3562.75       3089.22       165.26 o                         
  -8  10   5       1229.08       1348.13       118.03 o                         
  -7  10   5        994.26        886.82        95.46 o                         
  -6  10   5         16.99         58.18        59.05 o                         
  -5  10   5        449.91        444.61        59.64 o                         
  -4  10   5       4589.68       4669.21       124.96 o                         
  -3  10   5       5867.30       5666.32       125.32 o                         
  -2  10   5       4923.93       5114.38       137.03 o                         
  -1  10   5       1845.87       1792.47        76.74 o                         
   0  10   5         27.44         43.39        26.91 o                         
   1  10   5        504.52        567.30        35.43 o                         
   2  10   5       1600.01       1586.44        42.32 o                         
   3  10   5       3245.65       3437.01        64.18 o                         
   4  10   5       6833.28       6885.97        94.40 o                         
   5  10   5       4238.76       4340.15        78.74 o                         
   6  10   5       3519.44       3715.53        72.60 o                         
   7  10   5         23.21          4.15        18.62 o                         
   8  10   5        826.12        832.83        41.83 o                         
   9  10   5       4573.78       4593.46        91.48 o                         
  10  10   5       3752.92       3734.50       106.00 o                         
  11  10   5       3604.00       3237.50       306.31 o                         
  12  10   5       2246.89       2283.36       160.45 o                         
  -7  11   5       1101.66       1051.81       104.76 o                         
  -6  11   5       2262.22       2577.79       148.76 o                         
  -5  11   5       3633.74       3505.14       168.85 o                         
  -4  11   5       3673.63       3741.91       138.15 o                         
  -3  11   5       1179.28       1181.21        72.20 o                         
  -2  11   5        125.24        122.17        37.74 o                         
  -1  11   5       1244.20       1246.11        67.96 o                         
   0  11   5       2816.73       2745.83       100.53 o                         
   1  11   5       3610.62       3694.51        95.90 o                         
   2  11   5       6052.20       6048.55       156.30 o                         
   3  11   5       2644.59       2687.19        61.90 o                         
   4  11   5       1450.14       1372.61        42.96 o                         
   5  11   5        800.72        812.65        31.83 o                         
   6  11   5       1373.99       1435.83        43.08 o                         
   7  11   5       4526.05       4388.39        83.80 o                         
   8  11   5       7267.79       7510.72       137.42 o                         
   9  11   5       7227.01       7187.77       119.88 o                         
  10  11   5       2735.83       2541.40        96.09 o                         
  11  11   5        408.41        373.58        59.69 o                         
  12  11   5        233.18        235.39        81.34 o                         
  -6  12   5       1737.36       1494.81       120.67 o                         
  -5  12   5        369.55        365.97        76.40 o                         
  -4  12   5         51.58         51.87        62.00 o                         
  -3  12   5        718.16        741.16        71.02 o                         
  -2  12   5       3403.80       3199.10       134.36 o                         
  -1  12   5       6078.67       5737.13       189.39 o                         
   0  12   5       2170.13       2163.80        91.69 o                         
   1  12   5       1453.14       1366.45        76.04 o                         
   2  12   5        105.65        148.70        30.89 o                         
   3  12   5        977.66       1014.59        32.83 o                         
   4  12   5       1152.97       1187.67        37.91 o                         
   5  12   5       3218.94       3387.65        72.29 o                         
   6  12   5       4934.99       4811.20        97.67 o                         
   7  12   5       2929.31       2996.27       103.19 o                         
   8  12   5       1313.63       1264.39        44.10 o                         
   9  12   5          4.56         26.83        27.66 o                         
  10  12   5        329.53        364.49        50.71 o                         
  11  12   5       1138.60       1019.40       130.94 o                         
  -5  13   5       1773.48       1917.34       131.96 o                         
  -4  13   5       2974.83       3275.20       164.96 o                         
  -3  13   5       3946.99       3749.85       182.72 o                         
  -2  13   5       2552.62       2509.33       179.93 o                         
  -1  13   5       1215.08       1215.84       112.90 o                         
   0  13   5          5.58         11.21        38.81 o                         
   1  13   5        423.61        451.83        44.33 o                         
   2  13   5       2161.49       2082.32        81.09 o                         
   3  13   5       3238.01       3182.42        78.06 o                         
   4  13   5       4623.06       4825.99       104.91 o                         
   5  13   5       1787.35       1710.79        53.54 o                         
   6  13   5        795.18        849.25        33.47 o                         
   7  13   5        107.06         99.73        22.87 o                         
   8  13   5       1345.52       1354.20        51.56 o                         
   9  13   5       2750.69       2339.26       135.11 o                         
  10  13   5       2151.29       2142.43       270.32 o                         
  -4  14   5        630.78        715.47       175.86 o                         
  -3  14   5        159.99         86.09        62.69 o                         
  -2  14   5         71.62         24.15        63.28 o                         
  -1  14   5       1700.28       1666.07        95.57 o                         
   0  14   5       2942.53       3027.70       147.27 o                         
   1  14   5       1950.49       1784.33        88.44 o                         
   2  14   5       2703.47       2726.21        93.74 o                         
   3  14   5       1401.86       1627.58       103.71 o                         
   4  14   5        144.44        134.54        32.36 o                         
   5  14   5         25.74         43.82        33.23 o                         
   6  14   5       2270.07       2283.01        80.30 o                         
   7  14   5       3294.70       3468.23       111.13 o                         
   8  14   5       3335.14       3262.92       133.94 o                         
   9  14   5       2103.22       2432.76       217.14 o                         
  -2  15   5       3609.44       3341.47       302.84 o                         
  -1  15   5       2828.80       2628.20       175.06 o                         
   0  15   5       1387.25       1262.29       144.05 o                         
   1  15   5        278.99        295.17       149.42 o                         
   2  15   5         71.42        178.86        77.59 o                         
   3  15   5        897.14       1055.33       170.70 o                         
   4  15   5       1654.45       1714.64       101.20 o                         
   5  15   5       2479.09       2623.86       131.83 o                         
   6  15   5       2518.11       2272.44       150.74 o                         
   7  15   5        809.90        798.30       127.47 o                         
   8  15   5        187.75        332.88       104.15 o                         
   1  16   5       1358.87       1359.33       219.67 o                         
   2  16   5       2044.72       2190.46       255.39 o                         
   3  16   5       2963.30       3257.51       206.16 o                         
   4  16   5       2634.69       2983.84       190.75 o                         
   5  16   5        358.70        397.00        92.03 o                         
  -6 -15   6         11.29        -54.36        91.77 o                         
  -5 -15   6       1184.36       1596.24       213.00 o                         
  -4 -15   6       2471.38       2708.26       270.59 o                         
  -3 -15   6       3493.34       4155.65       335.19 o                         
  -2 -15   6       4753.15       5170.88       551.70 o                         
  -1 -15   6       2441.85       2448.14       144.81 o                         
   0 -15   6       1107.53        967.00       103.74 o                         
  -8 -14   6        943.85        998.59       308.62 o                         
  -7 -14   6       2091.19       2050.63       123.63 o                         
  -6 -14   6       4176.73       4807.49       201.84 o                         
  -5 -14   6       3560.41       3353.38       286.94 o                         
  -4 -14   6       2172.28       1826.12       217.36 o                         
  -3 -14   6        884.26        929.57        83.09 o                         
  -2 -14   6         13.14        -18.74        44.23 o                         
  -1 -14   6        486.58        464.38        60.93 o                         
   0 -14   6       1440.60       1346.41        90.79 o                         
   1 -14   6       3196.18       2832.42       148.90 o                         
   2 -14   6       2275.99       2266.35       139.92 o                         
   3 -14   6       1242.54       1156.26       209.34 o                         
  -9 -13   6       1923.52       1957.57       247.22 o                         
  -8 -13   6       2154.38       2000.18       120.88 o                         
  -7 -13   6       1722.82       1718.05        94.72 o                         
  -6 -13   6       1831.33       1938.44       114.76 o                         
  -5 -13   6        179.94        135.93        52.78 o                         
  -4 -13   6        714.37        783.34        56.26 o                         
  -3 -13   6       2644.48       2816.07       105.57 o                         
  -2 -13   6       4881.67       5057.34       210.33 o                         
  -1 -13   6       5565.00       5670.62       146.55 o                         
   0 -13   6       3773.76       3824.10       123.21 o                         
   1 -13   6       2574.94       2493.39       189.91 o                         
   2 -13   6        198.03        212.80        67.64 o                         
   3 -13   6         82.10         -0.41        62.07 o                         
   4 -13   6        500.25        584.88        86.30 o                         
   5 -13   6       2102.69       1779.06       143.23 o                         
 -10 -12   6       1477.60       1275.74       138.32 o                         
  -9 -12   6        692.66        714.37        88.51 o                         
  -8 -12   6        193.31        204.39        53.21 o                         
  -7 -12   6        461.04        477.27        57.43 o                         
  -6 -12   6        518.66        487.84        66.43 o                         
  -5 -12   6       3956.74       3413.28       310.14 o                         
  -4 -12   6       4702.06       4827.69       140.32 o                         
  -3 -12   6       4403.91       4500.92       123.34 o                         
  -2 -12   6       3626.33       3734.60        93.99 o                         
  -1 -12   6        418.71        376.69        40.33 o                         
   0 -12   6        198.44        203.41        32.91 o                         
   1 -12   6       1382.19       1421.73        59.70 o                         
   2 -12   6       5083.51       5486.68       155.51 o                         
   3 -12   6       4002.45       4030.68       236.60 o                         
   4 -12   6       4180.00       3675.17       214.27 o                         
   5 -12   6       3012.46       2800.59       165.32 o                         
   6 -12   6        534.14        534.63       101.62 o                         
 -11 -11   6        470.09        495.54       135.12 o                         
 -10 -11   6         10.51         90.64        59.81 o                         
  -9 -11   6        436.36        351.29        53.60 o                         
  -8 -11   6       1951.64       2172.87       119.68 o                         
  -7 -11   6       2980.06       2968.51       133.08 o                         
  -6 -11   6       5258.41       5442.67       195.36 o                         
  -5 -11   6       3427.71       3210.91       110.84 o                         
  -4 -11   6        855.84        964.67        97.14 o                         
  -3 -11   6         18.82         23.97        26.16 o                         
  -2 -11   6       1315.81       1436.21        54.22 o                         
  -1 -11   6       2869.36       2814.84        78.45 o                         
   0 -11   6       3835.54       3894.84       112.25 o                         
   1 -11   6       6365.29       6381.96       128.85 o                         
   2 -11   6       2884.50       2890.09        72.72 o                         
   3 -11   6        940.08       1066.06        45.33 o                         
   4 -11   6        353.14        309.42        45.71 o                         
   5 -11   6        829.62        884.13        54.94 o                         
   6 -11   6       2678.76       2618.14       160.93 o                         
   7 -11   6       3311.21       3265.04       186.83 o                         
 -11 -10   6       1082.67       1046.71        93.88 o                         
 -10 -10   6       1426.71       1456.84       102.31 o                         
  -9 -10   6       2308.44       2212.94       120.40 o                         
  -8 -10   6       1898.87       1770.23       125.49 o                         
  -7 -10   6       1167.89       1322.21        71.33 o                         
  -6 -10   6        190.05        150.42        26.08 o                         
  -5 -10   6        333.44        318.79        38.18 o                         
  -4 -10   6       1672.07       1645.65        55.18 o                         
  -3 -10   6       4672.47       4620.64       155.72 o                         
  -2 -10   6       5357.28       5484.15       108.09 o                         
  -1 -10   6       3541.33       3929.42        87.76 o                         
   0 -10   6        349.09        377.32        27.15 o                         
   1 -10   6         40.72         74.72        23.34 o                         
   2 -10   6        543.74        505.23        35.06 o                         
   3 -10   6       2784.87       2871.28        79.82 o                         
   4 -10   6       2265.55       2362.25        80.67 o                         
   5 -10   6       4297.58       3796.93       124.64 o                         
   6 -10   6       3559.33       3548.74       170.61 o                         
   7 -10   6       1736.58       1463.35        86.24 o                         
   8 -10   6        258.50        160.63        60.29 o                         
 -12  -9   6       3578.92       3574.61       170.97 o                         
 -11  -9   6       2654.72       2720.70       144.84 o                         
 -10  -9   6       2098.01       1974.83       112.88 o                         
  -9  -9   6        385.31        290.52        31.40 o                         
  -8  -9   6        366.23        438.84        43.60 o                         
  -7  -9   6        776.58        755.55        45.68 o                         
  -6  -9   6       1700.59       1711.58        61.74 o                         
  -5  -9   6       5603.61       5649.24       111.52 o                         
  -4  -9   6       3926.08       4019.50        81.11 o                         
  -3  -9   6       1943.75       1952.77        60.10 o                         
  -2  -9   6        206.57        246.22        25.23 o                         
  -1  -9   6       1133.08       1113.55        42.52 o                         
   0  -9   6       5099.49       5021.16        96.84 o                         
   1  -9   6       4256.21       3977.60       118.80 o                         
   2  -9   6       5619.58       5703.08       120.11 o                         
   3  -9   6       2364.02       2344.40        76.28 o                         
   4  -9   6       1858.43       1733.85        60.46 o                         
   5  -9   6       1028.07       1146.06        71.13 o                         
   6  -9   6        568.31        578.10        53.16 o                         
   7  -9   6        443.56        461.70        83.25 o                         
   8  -9   6       1338.98       1232.87       100.45 o                         
   9  -9   6       2663.52       2433.76       221.62 o                         
 -12  -8   6       2872.09       2928.22       130.19 o                         
 -11  -8   6        365.36        341.82        58.50 o                         
 -10  -8   6        168.06        178.85        40.70 o                         
  -9  -8   6       2700.50       2617.36        98.57 o                         
  -8  -8   6       3525.90       3467.82        77.19 o                         
  -7  -8   6       5047.23       4811.31       161.11 o                         
  -6  -8   6       2391.96       2408.93        70.94 o                         
  -5  -8   6       1186.79       1132.00        49.72 o                         
  -4  -8   6        146.73        160.64        18.79 o                         
  -3  -8   6         17.23         21.24        14.93 o                         
  -2  -8   6       6046.63       6136.80       114.17 o                         
  -1  -8   6       8179.08       8095.16       139.90 o                         
   0  -8   6       5363.56       5229.61        96.59 o                         
   1  -8   6       6771.62       6964.37       123.71 o                         
   2  -8   6        904.76        964.07        40.98 o                         
   3  -8   6         18.94         32.84        23.02 o                         
   4  -8   6         16.42         42.83        21.12 o                         
   5  -8   6       2469.03       2473.45        74.23 o                         
   6  -8   6       4901.57       4746.12       202.67 o                         
   7  -8   6       6196.05       6593.36       153.41 o                         
   8  -8   6       3301.91       2893.90       171.29 o                         
   9  -8   6        408.95        338.77        72.79 o                         
  10  -8   6          6.90         -7.12        68.11 o                         
 -12  -7   6        618.88        619.22        82.81 o                         
 -11  -7   6       2961.57       3118.30       111.35 o                         
 -10  -7   6       4696.37       4615.07       139.01 o                         
  -9  -7   6       6551.75       6596.80       141.32 o                         
  -8  -7   6       3538.15       3451.36        86.09 o                         
  -7  -7   6        529.87        494.97        34.65 o                         
  -6  -7   6        886.07        882.11        44.96 o                         
  -5  -7   6       4459.77       4484.63       121.57 o                         
  -4  -7   6       1814.18       1808.13        48.37 o                         
  -3  -7   6       4408.88       4305.83        89.53 o                         
  -2  -7   6       4026.85       4037.82        83.36 o                         
  -1  -7   6       3540.29       3540.68        68.39 o                         
   0  -7   6        234.52        248.30        20.04 o                         
   1  -7   6        338.77        285.06        22.56 o                         
   2  -7   6       1733.76       1631.54        52.50 o                         
   3  -7   6       6298.55       6259.32       137.74 o                         
   4  -7   6       6519.49       6749.12       154.81 o                         
   5  -7   6       2430.16       2457.02        70.29 o                         
   6  -7   6       1560.97       1687.00        62.79 o                         
   7  -7   6         26.29         30.14        32.88 o                         
   8  -7   6         81.95         78.02        41.31 o                         
   9  -7   6       2310.30       2342.80       171.31 o                         
  10  -7   6       3127.18       3047.21       191.82 o                         
 -13  -6   6       3904.12       4127.44       221.88 o                         
 -12  -6   6       4033.82       3902.55       207.70 o                         
 -11  -6   6       2378.07       2390.15       135.59 o                         
 -10  -6   6       1963.28       2073.15        94.55 o                         
  -9  -6   6          8.77         19.27        29.36 o                         
  -8  -6   6        161.15        147.22        29.71 o                         
  -7  -6   6       4607.62       4457.08        93.76 o                         
  -6  -6   6       9200.74       8844.48       140.46 o                         
  -5  -6   6       9749.86       9889.27       169.90 o                         
  -4  -6   6       5309.18       5158.35       108.86 o                         
  -3  -6   6       3723.79       3976.96        91.77 o                         
  -2  -6   6         73.12         69.63        16.42 o                         
  -1  -6   6       1816.33       1809.21        39.47 o                         
   0  -6   6       4344.15       4212.69        73.73 o                         
   1  -6   6       5241.52       5099.52        95.83 o                         
   2  -6   6       6164.60       6405.30       115.98 o                         
   3  -6   6       2526.34       2544.22        58.91 o                         
   4  -6   6         77.66         68.14        20.65 o                         
   5  -6   6         44.88         32.40        23.00 o                         
   6  -6   6       6063.77       6161.21       152.36 o                         
   7  -6   6       2835.12       2898.67        86.23 o                         
   8  -6   6       3661.50       3976.16       133.84 o                         
   9  -6   6       3602.94       3642.02       135.38 o                         
  10  -6   6       1774.90       1685.83       127.14 o                         
  11  -6   6        628.24        680.67        86.10 o                         
 -13  -5   6       1109.99       1066.30       103.78 o                         
 -12  -5   6        281.30        397.31        60.25 o                         
 -11  -5   6        330.82        340.79        58.27 o                         
 -10  -5   6       1745.88       1726.90        74.03 o                         
  -9  -5   6       5739.19       5805.20       133.47 o                         
  -8  -5   6       3321.36       3406.32        85.48 o                         
  -7  -5   6       8595.40       8501.38       163.77 o                         
  -6  -5   6       4918.27       4993.06        83.47 o                         
  -5  -5   6        834.66        792.43        27.14 o                         
  -4  -5   6         29.39         58.28        11.92 o                         
  -3  -5   6       1214.48       1168.06        42.06 o                         
  -2  -5   6      12155.91      12357.90       208.83 o                         
  -1  -5   6      12074.20      11770.32       166.61 o                         
   0  -5   6       3014.25       3133.57        65.30 o                         
   1  -5   6       6513.33       6382.47       118.63 o                         
   2  -5   6        215.29        252.55        21.16 o                         
   3  -5   6       1080.05       1087.10        39.73 o                         
   4  -5   6       3516.86       3577.97        96.64 o                         
   5  -5   6       8541.37       9202.01       193.01 o                         
   6  -5   6       4712.68       4439.77       127.04 o                         
   7  -5   6       4407.64       4314.64       136.50 o                         
   8  -5   6       1614.85       1700.51        62.06 o                         
   9  -5   6          6.91         -6.78        33.45 o                         
  10  -5   6        208.73         97.16        48.08 o                         
  11  -5   6        872.78       1008.11        80.46 o                         
 -13  -4   6        867.73       1144.06       139.11 o                         
 -12  -4   6       2161.88       2077.31        99.20 o                         
 -11  -4   6       6217.97       6215.32       160.39 o                         
 -10  -4   6       8029.33       7767.52       183.65 o                         
  -9  -4   6       4345.39       4352.27        94.09 o                         
  -8  -4   6       1987.95       2077.85        58.78 o                         
  -7  -4   6        109.20        122.86        18.52 o                         
  -6  -4   6        877.09        847.01        30.05 o                         
  -5  -4   6       6434.02       6353.08        96.86 o                         
  -4  -4   6       5414.76       5255.47        88.89 o                         
  -3  -4   6      17439.66      17811.94       260.26 o                         
  -2  -4   6       5596.65       5474.21       110.15 o                         
  -1  -4   6       2816.31       2814.77        57.64 o                         
   0  -4   6        497.75        609.64        38.10 o                         
   1  -4   6        906.43        879.77        35.70 o                         
   2  -4   6       5953.41       5732.07       109.10 o                         
   3  -4   6       7911.78       8368.94       146.93 o                         
   4  -4   6      13189.92      13407.56       254.71 o                         
   5  -4   6       1092.75       1068.82        41.21 o                         
   6  -4   6        898.25       1018.94        47.07 o                         
   7  -4   6        245.65        301.79        30.39 o                         
   8  -4   6       1541.94       1531.18        58.20 o                         
   9  -4   6       3036.55       2813.60       101.21 o                         
  10  -4   6       3478.92       3201.76       124.57 o                         
  11  -4   6       1025.35        986.83        77.01 o                         
  12  -4   6        914.39        871.39        81.72 o                         
 -13  -3   6       3140.30       3185.25       165.85 o                         
 -12  -3   6       4048.91       4189.02       146.07 o                         
 -11  -3   6       2468.07       2521.49        91.62 o                         
 -10  -3   6        502.87        476.56        47.40 o                         
  -9  -3   6       1844.88       1821.16        56.78 o                         
  -8  -3   6       2398.95       2258.87        81.70 o                         
  -7  -3   6      11969.64      12170.27       195.19 o                         
  -6  -3   6      14062.87      14011.76       201.87 o                         
  -5  -3   6      14324.67      14145.98       212.10 o                         
  -4  -3   6        543.86        516.86        22.63 o                         
  -3  -3   6       4519.78       4632.99        77.60 o                         
  -2  -3   6       2483.48       2311.19        43.13 o                         
  -1  -3   6       3640.46       3897.41        71.57 o                         
   0  -3   6       7806.88       7524.65       138.63 o                         
   1  -3   6       8766.91       8878.77       149.72 o                         
   2  -3   6       8543.25       8465.48       172.30 o                         
   3  -3   6       5068.40       5080.69       100.70 o                         
   4  -3   6        225.84        251.88        21.81 o                         
   5  -3   6         29.72         39.12        16.80 o                         
   6  -3   6       5184.19       5153.33       114.92 o                         
   7  -3   6       1891.68       1945.78        61.69 o                         
   8  -3   6       3797.59       3831.88       104.64 o                         
   9  -3   6       2213.39       2360.05        76.97 o                         
  10  -3   6        344.95        374.98        43.50 o                         
  11  -3   6          6.27         46.77        43.91 o                         
  12  -3   6        308.24        276.50        61.00 o                         
 -13  -2   6         76.19        120.19        69.83 o                         
 -12  -2   6        466.84        430.21        55.39 o                         
 -11  -2   6       2770.33       2733.41        83.87 o                         
 -10  -2   6       5427.65       5463.00       151.92 o                         
  -9  -2   6       9532.74       9404.29       159.74 o                         
  -8  -2   6       3208.04       3266.03        70.77 o                         
  -7  -2   6       5544.24       5545.73       107.26 o                         
  -6  -2   6       1595.28       1640.69        46.94 o                         
  -5  -2   6        402.70        367.75        31.72 o                         
  -4  -2   6       4940.38       4901.08       145.70 o                         
  -3  -2   6       8636.17       8414.53       125.68 o                         
  -2  -2   6      17612.88      17957.01       214.59 o                         
  -1  -2   6      10946.38      10964.51       145.66 o                         
   0  -2   6       4782.10       4733.22       110.46 o                         
   1  -2   6       4498.83       4517.40        81.98 o                         
   2  -2   6         31.54         42.90        13.10 o                         
   3  -2   6       2171.45       2051.53        55.30 o                         
   4  -2   6       3753.08       4037.63        89.24 o                         
   5  -2   6       7000.52       6926.79       133.88 o                         
   6  -2   6       4098.07       3877.76       107.39 o                         
   7  -2   6       4239.56       4148.74       112.58 o                         
   8  -2   6        727.28        723.90        43.61 o                         
   9  -2   6        593.40        629.14        47.09 o                         
  10  -2   6        854.60        904.69        59.01 o                         
  11  -2   6       1586.87       1806.42       104.19 o                         
  12  -2   6       2878.41       2906.47       137.86 o                         
  13  -2   6       1840.56       1922.08       181.66 o                         
 -13  -1   6       2106.47       2393.73       173.33 o                         
 -12  -1   6       2620.93       2586.80       112.54 o                         
 -11  -1   6       3156.10       3209.81       111.37 o                         
 -10  -1   6       1856.37       1947.85        65.28 o                         
  -9  -1   6        118.19        129.72        26.05 o                         
  -8  -1   6          1.35         -0.02        21.74 o                         
  -7  -1   6        601.01        583.62        29.34 o                         
  -6  -1   6      10281.60      10315.99       150.78 o                         
  -5  -1   6      13007.67      13150.14       200.12 o                         
  -4  -1   6      15421.93      14752.65       249.61 o                         
  -3  -1   6      21632.62      22187.76       330.13 o                         
  -2  -1   6       8289.50       8651.33       120.11 o                         
  -1  -1   6       4037.88       4176.41        60.05 o                         
   0  -1   6       1506.24       1519.47        34.22 o                         
   1  -1   6       4600.19       4823.72        79.53 o                         
   2  -1   6      10855.19      10868.86       216.83 o                         
   3  -1   6      19898.42      21534.45       327.24 o                         
   4  -1   6      15803.29      15564.18       360.11 o                         
   5  -1   6        767.27        763.75        46.97 o                         
   6  -1   6        176.63        163.75        24.51 o                         
   7  -1   6         32.79         96.45        24.25 o                         
   8  -1   6       3755.44       3683.88       103.48 o                         
   9  -1   6       4031.60       3959.51        87.00 o                         
  10  -1   6       5023.05       4729.39       159.05 o                         
  11  -1   6       1446.78       1459.72        75.17 o                         
  12  -1   6        845.75        814.29        73.54 o                         
  13  -1   6         43.52         55.57        54.23 o                         
 -13   0   6       1386.88       1256.82       142.91 o                         
 -12   0   6        763.52        709.76        65.41 o                         
 -11   0   6          5.04         -4.41        44.12 o                         
 -10   0   6       1320.48       1381.92        61.64 o                         
  -9   0   6       8336.72       8253.88       145.80 o                         
  -8   0   6       3881.87       4027.30        87.59 o                         
  -7   0   6      10095.71      10231.58       167.67 o                         
  -6   0   6       5636.83       6017.37       120.40 o                         
  -5   0   6       6807.29       6570.79       108.91 o                         
  -4   0   6       1055.74       1132.53        32.28 o                         
  -3   0   6        591.12        593.99        24.38 o                         
  -2   0   6       9962.71      10308.33       144.20 o                         
  -1   0   6      20503.31      20521.93       230.55 o                         
   0   0   6      14372.37      15214.22       191.91 o                         
   1   0   6      19290.92      19938.32       262.83 o                         
   2   0   6       3005.30       3074.91        58.15 o                         
   3   0   6       4420.14       4532.31        84.67 o                         
   4   0   6         59.49        111.67        19.33 o                         
   5   0   6        335.23        335.14        24.94 o                         
   6   0   6      12875.44      12593.78       216.08 o                         
   7   0   6       4111.33       4069.59       106.49 o                         
   8   0   6       7467.15       7397.86       147.94 o                         
   9   0   6       1769.34       1689.13        40.99 o                         
  10   0   6        396.55        384.15        35.91 o                         
  11   0   6         70.52         67.54        39.80 o                         
  12   0   6        359.36        243.61        77.01 o                         
  13   0   6       1934.95       2216.97       125.96 o                         
 -12   1   6       1253.43       1336.64        84.52 o                         
 -11   1   6       2855.28       2953.61       106.76 o                         
 -10   1   6       4029.28       3978.31       114.84 o                         
  -9   1   6       4664.49       4934.27       110.14 o                         
  -8   1   6       1943.10       1891.36        54.54 o                         
  -7   1   6        396.39        392.43        29.59 o                         
  -6   1   6       1258.07       1296.51        47.53 o                         
  -5   1   6       7337.80       7213.04       118.45 o                         
  -4   1   6       8278.91       8362.85       117.04 o                         
  -3   1   6      13339.68      12878.43       191.22 o                         
  -2   1   6       9420.45       8691.53       181.22 o                         
  -1   1   6       6309.68       6499.31        95.26 o                         
   0   1   6        123.66         88.34         8.75 o                         
   1   1   6        194.76        212.11        12.12 o                         
   2   1   6      10363.94      10641.05       141.64 o                         
   3   1   6       8680.69       8683.76       126.34 o                         
   4   1   6      21432.91      22414.89       310.23 o                         
   5   1   6       5620.42       5397.37        94.39 o                         
   6   1   6       5955.87       6216.76       100.54 o                         
   7   1   6       2500.66       2574.54        53.54 o                         
   8   1   6        126.28        146.42        15.56 o                         
   9   1   6       2809.66       2727.10        63.90 o                         
  10   1   6       1383.32       1259.51        61.98 o                         
  11   1   6       2158.51       1938.95        87.72 o                         
  12   1   6       2505.73       2703.59       172.96 o                         
  13   1   6        895.67        881.44        88.90 o                         
 -12   2   6       2217.37       2343.70       143.50 o                         
 -11   2   6       1576.07       1531.56        80.71 o                         
 -10   2   6        164.84        198.16        36.95 o                         
  -9   2   6        164.20        186.57        29.12 o                         
  -8   2   6        598.97        683.06        39.28 o                         
  -7   2   6        884.63        872.87        40.33 o                         
  -6   2   6       9089.51       8745.82       165.14 o                         
  -5   2   6       7535.19       7523.25       131.83 o                         
  -4   2   6       9076.90       8597.05       126.57 o                         
  -3   2   6       9196.15       9008.21       152.05 o                         
  -2   2   6        219.10        191.65        13.45 o                         
  -1   2   6       1233.07       1380.11        32.95 o                         
   0   2   6      27348.91      28786.41       410.22 o                         
   1   2   6      20795.88      21438.29       263.77 o                         
   2   2   6      10713.13      10921.59       140.91 o                         
   3   2   6      14746.78      15534.77       222.15 o                         
   4   2   6      16160.21      17245.32       245.59 o                         
   5   2   6          6.09          6.92         9.41 o                         
   6   2   6       1076.55       1164.17        31.82 o                         
   7   2   6       3583.57       3413.98        62.25 o                         
   8   2   6       7158.79       7605.55       162.37 o                         
   9   2   6       5987.24       5943.29       148.52 o                         
  10   2   6       3632.98       3336.56        87.13 o                         
  11   2   6       1093.92       1228.42       142.38 o                         
  12   2   6        347.18        300.16        60.63 o                         
  13   2   6         12.38         38.73        57.98 o                         
 -12   3   6         19.95         19.58        63.22 o                         
 -11   3   6        294.89        288.34        53.40 o                         
 -10   3   6       2134.25       1810.45        75.53 o                         
  -9   3   6       6400.42       6461.31       152.53 o                         
  -8   3   6       4042.77       4121.53       111.16 o                         
  -7   3   6       4938.63       5076.19       113.15 o                         
  -6   3   6        426.23        460.85        30.50 o                         
  -5   3   6        279.28        249.15        22.11 o                         
  -4   3   6       1244.85       1180.82        40.03 o                         
  -3   3   6       5823.55       5628.57       113.13 o                         
  -2   3   6      14530.56      14582.57       198.54 o                         
  -1   3   6      24676.09      25266.63       298.53 o                         
   0   3   6      17993.51      18542.85       262.85 o                         
   1   3   6       4611.50       4429.92        61.39 o                         
   2   3   6         30.30         71.36         9.67 o                         
   3   3   6       2310.61       2340.38        45.95 o                         
   4   3   6       3177.25       3129.37        59.84 o                         
   5   3   6       4356.97       4475.99        68.81 o                         
   6   3   6      15343.74      15242.14       200.16 o                         
   7   3   6       5844.82       6050.85        89.55 o                         
   8   3   6       5866.04       5681.63       105.36 o                         
   9   3   6        809.07        831.37        39.46 o                         
  10   3   6         14.04         12.68        26.12 o                         
  11   3   6        633.76        715.35        60.63 o                         
  12   3   6       1620.91       1544.17       116.66 o                         
  13   3   6       2881.04       2830.86       227.43 o                         
 -11   4   6       1751.37       1652.30       120.91 o                         
 -10   4   6       4001.34       3969.34       142.47 o                         
  -9   4   6       2025.71       2058.95        85.36 o                         
  -8   4   6        646.39        666.76        46.24 o                         
  -7   4   6        241.97        262.93        30.97 o                         
  -6   4   6       4045.18       4120.43        91.19 o                         
  -5   4   6       7592.87       7687.12       144.51 o                         
  -4   4   6       9430.77       9655.43       184.75 o                         
  -3   4   6      16190.78      15486.82       423.55 o                         
  -2   4   6       6765.12       6778.15       110.86 o                         
  -1   4   6       1554.11       1709.04        41.06 o                         
   0   4   6        784.22        795.79        26.51 o                         
   1   4   6       3998.98       4399.56        62.97 o                         
   2   4   6      12054.28      11779.02       143.05 o                         
   3   4   6       7225.51       7284.45        88.78 o                         
   4   4   6      19553.82      19097.64       230.23 o                         
   5   4   6       5650.16       5351.97        93.88 o                         
   6   4   6        953.29       1070.01        29.03 o                         
   7   4   6        405.51        337.78        16.77 o                         
   8   4   6       1553.89       1560.40        49.87 o                         
   9   4   6       6176.51       5915.16       123.11 o                         
  10   4   6       6069.10       6018.01       116.97 o                         
  11   4   6       3683.69       3343.52       134.00 o                         
  12   4   6       3017.87       3130.49       122.39 o                         
  13   4   6        551.86        533.64        62.57 o                         
 -11   5   6        895.88        941.03       103.40 o                         
 -10   5   6        410.52        360.55        59.17 o                         
  -9   5   6         42.34          7.37        49.77 o                         
  -8   5   6       1467.28       1662.02        63.74 o                         
  -7   5   6       4916.79       4881.90       106.94 o                         
  -6   5   6       6356.74       6557.66       134.67 o                         
  -5   5   6       2956.85       2920.18        75.61 o                         
  -4   5   6       1020.17        904.95        43.00 o                         
  -3   5   6         76.52         80.71        19.13 o                         
  -2   5   6       7627.85       7542.43       105.41 o                         
  -1   5   6       4370.95       4469.89        90.98 o                         
   0   5   6      19356.61      19021.93       272.77 o                         
   1   5   6      19068.98      18967.10       209.12 o                         
   2   5   6       6497.47       6763.22        89.31 o                         
   3   5   6       5598.29       5441.24        86.56 o                         
   4   5   6        813.56        884.73        20.86 o                         
   5   5   6       2427.76       2540.30        41.56 o                         
   6   5   6       6472.63       6852.96       122.71 o                         
   7   5   6       8411.50       8028.25       130.47 o                         
   8   5   6      10508.86      10440.27       262.61 o                         
   9   5   6       7697.48       7544.48       137.38 o                         
  10   5   6       4480.57       4290.10       115.40 o                         
  11   5   6         66.74         54.99        43.69 o                         
  12   5   6        152.05        167.44        47.44 o                         
  13   5   6       1255.15       1068.04       104.32 o                         
 -11   6   6        514.57        624.06        87.93 o                         
 -10   6   6        984.55        994.90       109.90 o                         
  -9   6   6       1997.83       2189.83       106.28 o                         
  -8   6   6       1335.21       1383.03        74.74 o                         
  -7   6   6       2608.21       2760.01        83.51 o                         
  -6   6   6         87.26         79.94        23.23 o                         
  -5   6   6         27.99         62.31        22.87 o                         
  -4   6   6       2327.41       2322.87        67.04 o                         
  -3   6   6       7558.74       7694.27       129.40 o                         
  -2   6   6       6950.25       6510.48        98.85 o                         
  -1   6   6       4063.27       3925.62        68.33 o                         
   0   6   6       4761.20       4670.02        94.60 o                         
   1   6   6        292.87        283.62        14.36 o                         
   2   6   6        543.51        519.71        19.89 o                         
   3   6   6       5895.19       5816.04        77.34 o                         
   4   6   6      18497.07      18705.41       208.37 o                         
   5   6   6      11685.68      12470.60       153.65 o                         
   6   6   6      18550.64      18319.56       207.69 o                         
   7   6   6       2183.09       2280.98        65.75 o                         
   8   6   6       2065.91       1968.47        60.44 o                         
   9   6   6        128.74        100.64        23.37 o                         
  10   6   6       1583.21       1358.60        61.42 o                         
  11   6   6       4481.11       4413.20       152.54 o                         
  12   6   6       3884.22       3507.43       165.08 o                         
  13   6   6       4634.76       4526.04       255.56 o                         
 -10   7   6       1523.94       1481.66       166.84 o                         
  -9   7   6       1201.00       1403.51       100.31 o                         
  -8   7   6        100.02        117.62        38.50 o                         
  -7   7   6         31.32         33.25        32.08 o                         
  -6   7   6       2374.95       2167.99        76.81 o                         
  -5   7   6       2333.81       2446.26        84.46 o                         
  -4   7   6       7045.51       7113.09       128.55 o                         
  -3   7   6       6834.42       6735.02       122.72 o                         
  -2   7   6       1204.95       1198.31        30.99 o                         
  -1   7   6         57.45         54.55        10.42 o                         
   0   7   6        140.46        135.49        15.91 o                         
   1   7   6       4748.37       4614.30        68.61 o                         
   2   7   6      10897.45      10599.50       121.68 o                         
   3   7   6       9603.88       9787.58       124.16 o                         
   4   7   6      11116.24      11262.88       134.62 o                         
   5   7   6       1380.40       1277.55        30.81 o                         
   6   7   6        441.82        406.93        20.74 o                         
   7   7   6       1441.30       1547.27        38.64 o                         
   8   7   6       5649.34       5627.46       119.82 o                         
   9   7   6       7945.20       7705.45       165.45 o                         
  10   7   6       5755.53       5726.08       142.32 o                         
  11   7   6       4083.40       3481.92       136.00 o                         
  12   7   6       1329.12       1179.88       103.38 o                         
  13   7   6         77.32         78.75        69.41 o                         
  -9   8   6        675.71        619.40        93.53 o                         
  -8   8   6       3018.45       2878.62       126.02 o                         
  -7   8   6       5683.02       5821.73       163.69 o                         
  -6   8   6       7639.43       7827.86       177.21 o                         
  -5   8   6       2623.88       2605.91        70.05 o                         
  -4   8   6       1570.55       1588.23        50.51 o                         
  -3   8   6        360.28        321.06        24.45 o                         
  -2   8   6       4452.32       4297.72        84.29 o                         
  -1   8   6       4089.16       4015.26        72.36 o                         
   0   8   6       3876.54       3776.22        64.35 o                         
   1   8   6       4048.91       3982.49        69.18 o                         
   2   8   6        353.73        328.95        17.72 o                         
   3   8   6        314.72        374.03        19.36 o                         
   4   8   6        994.01        988.44        34.49 o                         
   5   8   6       7156.99       7247.58       105.73 o                         
   6   8   6       6853.32       6913.91       103.20 o                         
   7   8   6       9033.94       8979.38       128.68 o                         
   8   8   6       3103.48       3169.91        82.04 o                         
   9   8   6       1226.83       1242.61        49.45 o                         
  10   8   6         35.37         29.65        38.89 o                         
  11   8   6        652.93        526.78        59.72 o                         
  12   8   6       1049.00       1147.01       101.09 o                         
  13   8   6       2229.06       2120.00       140.43 o                         
  -9   9   6       2659.57       2705.62       162.08 o                         
  -8   9   6       2515.65       2600.87       152.67 o                         
  -7   9   6       1333.76       1387.80       113.05 o                         
  -6   9   6        203.25        101.46        54.10 o                         
  -5   9   6        267.19        239.94        31.04 o                         
  -4   9   6       1658.37       1685.40        58.02 o                         
  -3   9   6       5917.25       5746.89        96.20 o                         
  -2   9   6       2603.45       2368.38        59.10 o                         
  -1   9   6       1928.63       1889.66        61.98 o                         
   0   9   6       1438.66       1422.09        52.09 o                         
   1   9   6        161.92        158.55        18.05 o                         
   2   9   6       1300.78       1258.51        36.09 o                         
   3   9   6       2466.36       2466.66        59.19 o                         
   4   9   6       7686.98       7733.78       111.40 o                         
   5   9   6       2523.75       2588.01        52.23 o                         
   6   9   6       6207.97       6094.98       112.54 o                         
   7   9   6        205.92        237.88        22.30 o                         
   8   9   6         77.61         99.91        20.09 o                         
   9   9   6       1928.21       2031.96        80.01 o                         
  10   9   6       4079.31       4128.20       235.99 o                         
  11   9   6       4933.04       4633.12       352.78 o                         
  12   9   6       3292.85       2911.96       154.96 o                         
  13   9   6       2360.98       2272.01       153.04 o                         
  -8  10   6         25.94         61.03        74.82 o                         
  -7  10   6        538.30        775.82        94.70 o                         
  -6  10   6       1958.12       1951.89       148.54 o                         
  -5  10   6       2826.02       3057.10       153.91 o                         
  -4  10   6       2511.97       2538.52       113.20 o                         
  -3  10   6       3047.38       2914.25        98.50 o                         
  -2  10   6          4.11         -5.02        27.24 o                         
  -1  10   6        641.09        634.45        46.54 o                         
   0  10   6       1289.37       1339.09        53.91 o                         
   1  10   6       3259.51       3049.91        89.55 o                         
   2  10   6       7846.67       7958.34       121.14 o                         
   3  10   6       4628.30       4707.73        82.01 o                         
   4  10   6       4575.57       4712.02        91.93 o                         
   5  10   6        159.47        184.79        17.75 o                         
   6  10   6        525.43        574.01        33.27 o                         
   7  10   6       1890.79       1985.63        51.92 o                         
   8  10   6       4645.40       4950.74        91.41 o                         
   9  10   6       3770.93       3611.98        74.59 o                         
  10  10   6       1402.68       1285.88        70.54 o                         
  11  10   6       1023.97        958.38       107.66 o                         
  12  10   6        104.74        100.59        84.91 o                         
  -7  11   6       3281.77       3674.88       223.71 o                         
  -6  11   6       1926.04       1995.45       135.04 o                         
  -5  11   6        159.85        170.53        67.78 o                         
  -4  11   6        135.51        103.97        54.62 o                         
  -3  11   6       1718.74       1582.01       143.22 o                         
  -2  11   6       4104.91       3970.86       146.67 o                         
  -1  11   6       4361.90       4126.61       130.81 o                         
   0  11   6       5917.19       5923.04       149.46 o                         
   1  11   6       2280.12       2209.66        78.36 o                         
   2  11   6        101.54        118.86        19.08 o                         
   3  11   6        562.08        522.52        25.46 o                         
   4  11   6        861.56        879.47        33.35 o                         
   5  11   6       3526.43       3765.93        79.15 o                         
   6  11   6       1917.74       1916.19        50.60 o                         
   7  11   6       4215.13       4273.47        83.18 o                         
   8  11   6        404.31        397.15        29.17 o                         
   9  11   6         16.88         35.34        22.79 o                         
  10  11   6        197.30        155.85        47.08 o                         
  11  11   6       1598.43       1565.96       139.83 o                         
  12  11   6       1730.71       1592.11       177.15 o                         
  -6  12   6        558.43        654.01        95.62 o                         
  -5  12   6       2035.62       1779.36       126.79 o                         
  -4  12   6       4341.64       4807.88       280.91 o                         
  -3  12   6       3978.33       3942.20       220.43 o                         
  -2  12   6       2513.42       2393.70       156.20 o                         
  -1  12   6        564.39        608.76        73.03 o                         
   0  12   6        671.66        644.37        63.15 o                         
   1  12   6         31.01         28.70        33.35 o                         
   2  12   6        797.21        852.15        42.23 o                         
   3  12   6       2885.45       2894.84        60.38 o                         
   4  12   6       2685.90       2919.19        57.67 o                         
   5  12   6       1122.16       1151.48        44.12 o                         
   6  12   6        891.07        949.69        58.92 o                         
   7  12   6          1.14         15.21        22.04 o                         
   8  12   6       1012.13       1019.82        41.31 o                         
   9  12   6       1533.09       1502.40        71.10 o                         
  10  12   6       2255.33       2198.56       131.75 o                         
  11  12   6       3049.95       2788.08       171.34 o                         
  -5  13   6       2968.96       3237.03       173.76 o                         
  -4  13   6       1251.14       1183.26       148.28 o                         
  -3  13   6        553.71        640.98        83.10 o                         
  -2  13   6         10.66         71.62        90.11 o                         
  -1  13   6       1151.43       1242.64        97.93 o                         
   0  13   6       1706.47       1743.85       109.76 o                         
   1  13   6       2929.39       2918.10       118.50 o                         
   2  13   6       2889.24       2925.72       102.94 o                         
   3  13   6       1364.43       1400.41        62.03 o                         
   4  13   6        425.03        411.48        26.98 o                         
   5  13   6        131.39        115.20        26.54 o                         
   6  13   6       2086.47       2239.53        63.41 o                         
   7  13   6       2734.57       2732.03       101.51 o                         
   8  13   6       3482.98       3530.87       114.50 o                         
   9  13   6       1809.78       2013.64       291.34 o                         
  10  13   6        505.33        408.77       120.05 o                         
  -3  14   6       2934.87       2954.44       261.34 o                         
  -2  14   6       3191.00       3250.75       338.21 o                         
  -1  14   6       3689.68       3656.01       170.79 o                         
   0  14   6       2730.93       2775.45       141.69 o                         
   1  14   6       1303.82       1405.45       135.75 o                         
   2  14   6          8.56          0.71        65.10 o                         
   3  14   6        821.99        879.04       106.27 o                         
   4  14   6       2499.23       2641.39       118.42 o                         
   5  14   6       3514.22       3671.64       104.99 o                         
   6  14   6       2732.44       2791.90       124.11 o                         
   7  14   6       1939.26       2060.04       127.94 o                         
   8  14   6         63.94        123.34        93.57 o                         
   9  14   6        127.25        208.83        91.17 o                         
  -1  15   6         41.05         21.32        83.50 o                         
   0  15   6        624.97        628.82       112.07 o                         
   1  15   6       1935.53       1928.96       158.09 o                         
   2  15   6       4314.68       4462.90       237.27 o                         
   3  15   6       5131.46       5618.68       394.82 o                         
   4  15   6       3818.18       4669.97       232.60 o                         
   5  15   6       1288.60       1535.10       162.84 o                         
   6  15   6        337.33        437.37        87.09 o                         
   7  15   6         51.88         76.36        63.66 o                         
   3  16   6         95.67        242.79        92.62 o                         
   4  16   6        119.40        152.17       144.13 o                         
  -4 -15   7       1568.39       1697.81       162.88 o                         
  -3 -15   7        186.51        179.21       182.83 o                         
  -2 -15   7         27.25         41.87        92.31 o                         
  -1 -15   7        441.15        547.08       115.35 o                         
  -7 -14   7       1277.66       1234.57       104.16 o                         
  -6 -14   7       1537.85       1581.59       266.63 o                         
  -5 -14   7        172.82        291.88        83.88 o                         
  -4 -14   7        587.51        609.50       105.74 o                         
  -3 -14   7       2106.42       2001.58       162.43 o                         
  -2 -14   7       3149.22       3183.60       127.24 o                         
  -1 -14   7       2125.43       2015.59       105.72 o                         
   0 -14   7       1765.68       1660.55       132.61 o                         
   1 -14   7       1578.48       1685.65       103.85 o                         
   2 -14   7        245.70        262.44        93.05 o                         
  -8 -13   7        247.59        405.12        75.15 o                         
  -7 -13   7         38.57         72.87        71.08 o                         
  -6 -13   7        354.75        451.74        69.39 o                         
  -5 -13   7        937.54        945.07        75.93 o                         
  -4 -13   7       2478.62       2407.18        87.73 o                         
  -3 -13   7       3103.96       3132.06       103.01 o                         
  -2 -13   7        781.23        876.41        48.16 o                         
  -1 -13   7        270.70        257.63        38.86 o                         
   0 -13   7         98.16         68.21        41.53 o                         
   1 -13   7       1575.65       1572.40       111.77 o                         
   2 -13   7       1603.40       1559.96       116.59 o                         
   3 -13   7       3684.83       3436.64       213.06 o                         
   4 -13   7       3229.23       2913.98       277.21 o                         
 -10 -12   7         63.47         52.33        86.09 o                         
  -9 -12   7         13.97         53.41        62.52 o                         
  -8 -12   7        496.28        634.00        93.03 o                         
  -7 -12   7       2293.59       2076.28       119.39 o                         
  -6 -12   7       2040.77       2085.19       118.97 o                         
  -5 -12   7       3124.22       2732.20       219.65 o                         
  -4 -12   7       1115.86       1096.58        59.55 o                         
  -3 -12   7         17.73         86.13        32.02 o                         
  -2 -12   7        283.40        296.47        32.92 o                         
  -1 -12   7        993.83       1113.98        52.62 o                         
   0 -12   7       2946.98       3114.23        88.22 o                         
   1 -12   7       3115.69       3112.67       108.94 o                         
   2 -12   7       2710.52       2758.32       118.65 o                         
   3 -12   7       1126.21       1050.49        78.82 o                         
   4 -12   7         14.13        -50.99        68.01 o                         
   5 -12   7        438.58        502.41        91.26 o                         
 -10 -11   7       1363.23       1323.35       104.97 o                         
  -9 -11   7       3934.25       4119.48       179.06 o                         
  -8 -11   7       2988.04       2798.80       200.65 o                         
  -7 -11   7       1625.50       1560.08       107.35 o                         
  -6 -11   7       1181.41       1186.79        78.22 o                         
  -5 -11   7          1.95         22.53        18.65 o                         
  -4 -11   7       2470.85       2348.76        91.26 o                         
  -3 -11   7       4142.50       4146.71        99.91 o                         
  -2 -11   7       6782.44       6893.38       131.91 o                         
  -1 -11   7       3348.25       3424.22        99.47 o                         
   0 -11   7       1196.59       1189.22        53.30 o                         
   1 -11   7        351.43        415.96        57.88 o                         
   2 -11   7        386.94        444.02        56.35 o                         
   3 -11   7       1091.64       1124.24        53.08 o                         
   4 -11   7       2174.55       2206.31       102.53 o                         
   5 -11   7       3630.75       3594.65       127.57 o                         
   6 -11   7       2859.66       2718.31       164.19 o                         
   7 -11   7       1011.11       1077.06       120.25 o                         
 -11 -10   7       2594.95       2623.52       187.65 o                         
 -10 -10   7       2460.41       2653.99       139.77 o                         
  -9 -10   7       1465.29       1540.81        99.60 o                         
  -8 -10   7         57.94        178.89        68.28 o                         
  -7 -10   7       1110.94       1073.50        75.49 o                         
  -6 -10   7       3134.67       3295.75       203.90 o                         
  -5 -10   7       3141.87       3008.74       105.58 o                         
  -4 -10   7       6915.56       6844.03       138.45 o                         
  -3 -10   7       5727.21       5735.06       123.65 o                         
  -2 -10   7        715.22        689.01        36.77 o                         
  -1 -10   7         18.45         28.71        23.10 o                         
   0 -10   7       1155.12       1083.17        38.63 o                         
   1 -10   7       4469.09       4461.10       101.28 o                         
   2 -10   7       2934.46       3107.39       107.74 o                         
   3 -10   7       2923.21       3196.87        92.79 o                         
   4 -10   7       1849.95       2011.52       124.18 o                         
   5 -10   7        554.82        538.22        55.05 o                         
   6 -10   7         68.03         88.33        38.09 o                         
   7 -10   7        506.52        435.44        58.79 o                         
   8 -10   7       2254.99       2489.96       139.43 o                         
 -11  -9   7        338.85        427.97        71.80 o                         
 -10  -9   7         94.17        104.38        59.28 o                         
  -9  -9   7        295.34        299.72        49.60 o                         
  -8  -9   7       3346.49       3444.37       128.32 o                         
  -7  -9   7       6352.03       6412.74       145.69 o                         
  -6  -9   7       3008.68       2973.23        78.33 o                         
  -5  -9   7       2456.98       2491.84        76.95 o                         
  -4  -9   7        715.52        751.15        34.34 o                         
  -3  -9   7         11.18         28.05        21.88 o                         
  -2  -9   7        160.97        162.62        24.13 o                         
  -1  -9   7       4586.00       4649.85        98.52 o                         
   0  -9   7       5199.73       5042.17        98.90 o                         
   1  -9   7       6356.82       6312.92       111.87 o                         
   2  -9   7       2880.11       3020.73        74.57 o                         
   3  -9   7         60.71         50.91        25.64 o                         
   4  -9   7        626.69        628.54        59.35 o                         
   5  -9   7        961.56       1104.04        58.81 o                         
   6  -9   7       3205.33       3243.75       151.04 o                         
   7  -9   7       2865.94       2821.76       127.75 o                         
   8  -9   7       2117.69       1881.37       133.20 o                         
 -12  -8   7        716.59        785.69        79.29 o                         
 -11  -8   7       3128.07       3249.54       189.12 o                         
 -10  -8   7       3270.00       3088.52       108.47 o                         
  -9  -8   7       8957.76       8951.20       309.98 o                         
  -8  -8   7       6112.19       5652.39       112.96 o                         
  -7  -8   7       1702.90       1659.88        59.57 o                         
  -6  -8   7        292.87        247.02        30.38 o                         
  -5  -8   7        952.58       1043.17        78.94 o                         
  -4  -8   7       6315.48       6179.65       120.88 o                         
  -3  -8   7       4152.61       4333.55        93.56 o                         
  -2  -8   7       6817.49       6643.39       155.59 o                         
  -1  -8   7       1377.23       1418.10        40.99 o                         
   0  -8   7        533.31        577.91        27.96 o                         
   1  -8   7         19.65         49.33        18.32 o                         
   2  -8   7       3107.22       3077.54        75.14 o                         
   3  -8   7       6167.09       6100.65       128.48 o                         
   4  -8   7       6430.57       6354.54       135.73 o                         
   5  -8   7       4680.83       4506.40       113.90 o                         
   6  -8   7       1649.19       1664.99        65.69 o                         
   7  -8   7         30.00         66.22        37.97 o                         
   8  -8   7        185.72        147.57        62.14 o                         
   9  -8   7        772.39        756.34       106.86 o                         
 -12  -7   7       4713.62       5269.87       211.61 o                         
 -11  -7   7       2612.79       2409.94        87.40 o                         
 -10  -7   7       2204.10       2264.52        87.65 o                         
  -9  -7   7        998.13        940.26        49.93 o                         
  -8  -7   7        130.68        105.47        22.25 o                         
  -7  -7   7       2715.88       2810.92        71.80 o                         
  -6  -7   7       8758.56       8861.77       159.53 o                         
  -5  -7   7       4619.45       4580.28       104.75 o                         
  -4  -7   7       7060.85       7248.85       135.45 o                         
  -3  -7   7       6267.80       5977.77       135.15 o                         
  -2  -7   7         42.02         57.21        19.73 o                         
  -1  -7   7        183.56        227.80        20.02 o                         
   0  -7   7       2638.82       2412.01        56.87 o                         
   1  -7   7       3018.62       3103.65        71.84 o                         
   2  -7   7       4223.57       4160.77        89.68 o                         
   3  -7   7       3610.57       3535.38        83.12 o                         
   4  -7   7       1871.57       1952.64        63.51 o                         
   5  -7   7        113.57        123.53        25.18 o                         
   6  -7   7         87.20        110.31        32.39 o                         
   7  -7   7       2225.38       2325.66        90.70 o                         
   8  -7   7       4030.21       4182.92       164.87 o                         
   9  -7   7       2535.30       2276.86       116.05 o                         
  10  -7   7       2015.48       1940.07       135.28 o                         
 -12  -6   7        155.76        168.33        60.02 o                         
 -11  -6   7        223.75        247.85        43.40 o                         
 -10  -6   7       2916.62       3205.14       121.90 o                         
  -9  -6   7       3323.83       3409.41        99.25 o                         
  -8  -6   7       6422.20       6512.70       120.26 o                         
  -7  -6   7       6694.27       6665.30       126.68 o                         
  -6  -6   7       3374.52       3504.59        74.34 o                         
  -5  -6   7       2901.95       2868.35        64.52 o                         
  -4  -6   7        103.23         81.06        18.71 o                         
  -3  -6   7       1380.35       1270.17        48.27 o                         
  -2  -6   7       2100.92       2321.52        63.06 o                         
  -1  -6   7      12692.57      12221.83       174.78 o                         
   0  -6   7       6811.14       6812.47       113.05 o                         
   1  -6   7       5670.00       5725.98       113.59 o                         
   2  -6   7       6747.28       7051.50       141.30 o                         
   3  -6   7          4.37         27.38        19.73 o                         
   4  -6   7        173.51        191.99        23.80 o                         
   5  -6   7       1204.25       1221.04        52.17 o                         
   6  -6   7       5155.74       5035.22       160.16 o                         
   7  -6   7       3163.75       3240.78       121.26 o                         
   8  -6   7       1221.89       1075.13        65.27 o                         
   9  -6   7        592.52        615.32        56.19 o                         
  10  -6   7         29.84         27.84        49.04 o                         
  11  -6   7        837.93        732.37       177.46 o                         
 -12  -5   7       2779.89       2791.20       126.47 o                         
 -11  -5   7       5126.67       4992.10       159.11 o                         
 -10  -5   7       5267.20       5107.59       137.98 o                         
  -9  -5   7       7392.92       7651.73       140.33 o                         
  -8  -5   7       1011.55        977.23        50.87 o                         
  -7  -5   7        259.30        237.70        20.02 o                         
  -6  -5   7       1018.49       1026.63        33.06 o                         
  -5  -5   7       3341.34       3125.43        67.78 o                         
  -4  -5   7      11755.49      11432.84       188.83 o                         
  -3  -5   7       7670.46       8092.82       135.11 o                         
  -2  -5   7      24469.13      24068.70       366.41 o                         
  -1  -5   7       2366.76       2632.55        58.24 o                         
   0  -5   7        968.67        859.20        33.07 o                         
   1  -5   7         50.64         56.26        16.30 o                         
   2  -5   7       7439.77       7402.34       138.69 o                         
   3  -5   7       9135.38       9229.90       166.01 o                         
   4  -5   7       5155.92       4801.94       104.87 o                         
   5  -5   7       2944.81       2967.50        83.48 o                         
   6  -5   7        818.10        851.38        59.11 o                         
   7  -5   7         17.15          6.61        27.65 o                         
   8  -5   7        779.61        729.82        46.41 o                         
   9  -5   7       1904.08       1945.22        87.79 o                         
  10  -5   7       1442.97       1225.86        82.93 o                         
  11  -5   7       1384.98       1601.46       109.58 o                         
 -13  -4   7       3700.06       3785.76       161.64 o                         
 -12  -4   7       2557.61       2523.43       101.91 o                         
 -11  -4   7        811.46        608.48        52.07 o                         
 -10  -4   7        336.41        381.84        39.98 o                         
  -9  -4   7         40.98         66.90        25.57 o                         
  -8  -4   7       3596.67       3622.22        80.27 o                         
  -7  -4   7       4384.58       4486.25        84.42 o                         
  -6  -4   7      16031.09      16268.90       231.28 o                         
  -5  -4   7       7111.88       6858.60       113.62 o                         
  -4  -4   7       2879.50       3076.78        59.96 o                         
  -3  -4   7       1632.58       1407.44        36.79 o                         
  -2  -4   7       3110.17       2959.32        77.39 o                         
  -1  -4   7       2463.35       2713.37        59.14 o                         
   0  -4   7       7466.01       7249.78       115.31 o                         
   1  -4   7      13736.95      13152.68       214.10 o                         
   2  -4   7      11082.29      11554.31       193.96 o                         
   3  -4   7       7743.82       7875.11       155.30 o                         
   4  -4   7        631.93        731.07        35.75 o                         
   5  -4   7        427.92        521.09        30.92 o                         
   6  -4   7       1712.94       1717.63        57.11 o                         
   7  -4   7       3335.98       3291.06       102.52 o                         
   8  -4   7       2713.30       2843.79        83.37 o                         
   9  -4   7       1561.32       1524.52        69.01 o                         
  10  -4   7       1525.98       1622.78        90.73 o                         
  11  -4   7        272.61        276.03        57.25 o                         
  12  -4   7         44.46         36.00        79.23 o                         
 -13  -3   7        198.21        141.13        60.47 o                         
 -12  -3   7        139.05        128.80        44.09 o                         
 -11  -3   7       1487.37       1576.54        80.83 o                         
 -10  -3   7       3924.55       3960.95       103.05 o                         
  -9  -3   7       4732.92       4747.67        93.25 o                         
  -8  -3   7       4921.47       4979.71        97.58 o                         
  -7  -3   7       3788.62       3859.21        80.89 o                         
  -6  -3   7       1365.30       1464.53        45.82 o                         
  -5  -3   7         53.77         61.55        15.72 o                         
  -4  -3   7       5767.68       5847.52        98.68 o                         
  -3  -3   7      18388.06      17492.11       215.86 o                         
  -2  -3   7      17111.54      18424.71       245.06 o                         
  -1  -3   7      16221.01      15672.99       243.48 o                         
   0  -3   7       3144.21       3011.57        67.47 o                         
   1  -3   7        157.42        191.54        17.84 o                         
   2  -3   7       1559.90       1314.05        54.93 o                         
   3  -3   7       8046.18       8215.46       161.25 o                         
   4  -3   7       3921.29       4080.10       103.91 o                         
   5  -3   7       3645.89       3564.35        82.37 o                         
   6  -3   7      13258.46      13374.70       217.92 o                         
   7  -3   7       4734.78       4603.36       113.18 o                         
   8  -3   7       1273.14       1230.94        62.20 o                         
   9  -3   7         35.12         25.70        32.10 o                         
  10  -3   7        321.55        312.22        53.01 o                         
  11  -3   7        948.41        978.97        77.78 o                         
  12  -3   7       1650.99       1508.57        98.65 o                         
 -13  -2   7       1300.96       1435.77       133.42 o                         
 -12  -2   7       2610.29       2511.59       103.03 o                         
 -11  -2   7       2588.64       2452.25        86.47 o                         
 -10  -2   7       1475.41       1432.52        60.17 o                         
  -9  -2   7       1421.08       1489.68        49.19 o                         
  -8  -2   7        725.02        761.74        34.68 o                         
  -7  -2   7       1324.90       1318.15        44.16 o                         
  -6  -2   7       6447.40       6626.13       119.64 o                         
  -5  -2   7      13020.64      12961.69       229.08 o                         
  -4  -2   7      20990.46      20034.77       311.80 o                         
  -3  -2   7       2958.80       3179.77        61.97 o                         
  -2  -2   7      13514.39      12768.40       161.23 o                         
  -1  -2   7        713.44        590.83        23.61 o                         
   0  -2   7       1731.66       1753.80        43.87 o                         
   1  -2   7       2060.30       2225.21        51.19 o                         
   2  -2   7      14761.11      14420.67       215.10 o                         
   3  -2   7       6486.70       6727.85       119.12 o                         
   4  -2   7       5629.32       5562.97       113.63 o                         
   5  -2   7       1967.58       1993.18        61.10 o                         
   6  -2   7        499.64        500.07        34.58 o                         
   7  -2   7         19.06         10.81        27.26 o                         
   8  -2   7        582.07        613.64        42.67 o                         
   9  -2   7       4949.97       4968.75       126.13 o                         
  10  -2   7       2662.35       2562.81        97.46 o                         
  11  -2   7       3041.47       3048.84       126.56 o                         
  12  -2   7        693.19        535.08        68.35 o                         
 -12  -1   7       1126.27       1055.88        71.10 o                         
 -11  -1   7         12.15        -14.29        32.34 o                         
 -10  -1   7       1054.08       1083.77        48.69 o                         
  -9  -1   7       2955.17       2851.46        67.08 o                         
  -8  -1   7      10793.21      10589.87       170.12 o                         
  -7  -1   7       4955.44       5043.43        92.84 o                         
  -6  -1   7      13865.00      13806.72       214.44 o                         
  -5  -1   7       4126.82       4082.38        83.10 o                         
  -4  -1   7        187.21        237.55        20.96 o                         
  -3  -1   7        125.08        168.80        16.73 o                         
  -2  -1   7       8623.47       8269.98       111.01 o                         
  -1  -1   7       6888.65       6873.63        91.94 o                         
   0  -1   7       5368.23       5376.17        78.84 o                         
   1  -1   7      20067.86      19906.68       266.81 o                         
   2  -1   7       7406.69       8049.50       140.56 o                         
   3  -1   7       1164.18       1179.40        39.51 o                         
   4  -1   7         94.94        119.65        19.60 o                         
   5  -1   7       3786.89       3762.54        82.82 o                         
   6  -1   7       3794.80       3746.57        81.04 o                         
   7  -1   7       9401.95       8995.49       175.05 o                         
   8  -1   7       2927.29       3037.36        82.22 o                         
   9  -1   7       1177.87       1141.68        47.10 o                         
  10  -1   7        666.31        744.72        49.51 o
[truncated: 351,298 more chars]
